# Supplementary material for: Crystal structures of two isomeric 2-aryl-3-phenyl-1,3-thia­zepan-4-ones
Source: Acta Crystallogr E Crystallogr Commun. 2019 Jul 26;75(Pt 8):1270–3. doi: 10.1107/S2056989019010429 (PMC6690465; doi:10.1107/S2056989019010429)
Supplement: Supplementary file 1 [file e-75-01270-sup1.cif]

##############################################################################
#                                                                            #
# This CIF contains the data in a paper accepted for publication in          #
# Acta Crystallographica Section E. It conforms to the requirements of       #
# Notes for Authors for Acta Crystallographica Section E, and has been       #
# peer reviewed under the auspices of the IUCr Commission on Journals.       #
#                                                                            #
# Full details of the Crystallographic Information File format               #
# are given in the paper "The Crystallographic Information File (CIF):       #
# a New Standard Archive File for Crystallography" by S. R. Hall, F. H.      #
# Allen and I. D. Brown [Acta Cryst. (1991), A47, 655-685].                  #
#                                                                            #
# The current version of the core CIF dictionary is obtainable from          #
# ftp://ftp.iucr.org/pub/cif_core.dic.                                       #
#                                                                            #
# Software is freely available for graphical display of the structure(s)     #
# in this CIF. For information consult the CIF software page                 #
# http://www.iucr.org/resources/cif/software.                                #
#                                                                            #
# This file may be used for bona fide research purposes within the           #
# scientific community so long as proper attribution is given to the journal # 
# article from which it was obtained.                                        #
#                                                                            #
##############################################################################
data_1
_audit_creation_method
;
Olex2 1.2
(compiled 2018.05.29 svn.r3508 for OlexSys, GUI svn.r5506)
;
_journal_date_recd_electronic     2019-07-08
_journal_date_accepted     2019-07-22
_journal_name_full     'Acta Crystallographica, Section E'
_journal_year     2019
_journal_volume     75
_journal_issue      8
_journal_page_first     1270
_journal_page_last     1273
_journal_paper_category     GO
_journal_paper_doi     10.1107/S2056989019010429
_journal_coeditor_code     HB7839
_publ_contact_author_name     'Lee J. Silverberg'
_publ_contact_author_address
;
Pennsylvania State University, Schuylkill Campus, 200 University Drive,
 Schuylkill Haven, PA, 17972, USA.
;
_publ_contact_author_email     'ljs43@psu.edu'
_publ_contact_author_fax     ?
_publ_contact_author_phone     ?
_publ_section_title
;
Crystal structures of two isomeric 2-aryl-3-phenyl-1,3-thiazepan-4-ones
;
loop_
    _publ_author_name
    _publ_author_footnote
    _publ_author_address
    'Yennawar, Hemant P.' .
;
Pennsylvania State University
Department of Biochemistry and Molecular Biology
108 Althouse Laboratory
University Park, PA, 16801
USA
;
    'Peterson, Samuel D.' .
;
Pennsylvania State University Schuylkill Campus
200 University Drive,
Schuylkill Haven, PA, 17972
USA
;
    'Silverberg, Lee J.' .
;
Pennsylvania State University Schuylkill Campus
200 University Drive
Schuylkill Haven, PA, 17972
USA
;
_publ_section_synopsis
;
The crystal of 6-(4-nitrophenyl)-7-phenyl-5-thia-7-azaspiro[2.6]nonan-8-one
(<b>1</b>), has monoclinic (<i>P</i>2~1~/<i>n</i>) symmetry while that of its
isomer 6-(3-nitrophenyl)-7-phenyl-5-thia-7-azaspiro[2.6]nonan-8-one
(<b>2</b>), has orthorhombic (<i>Pca</i>2~1~) symmetry: compound <b>1</b> has
two molecules, <i>A</i> and <i>B</i>, in the asymmetric unit while <b>2</b>
has one. In all three molecules, the seven-membered thiazepan ring exhibits a
chair conformation. Except for the nitro groups, the three molecules have
similar conformations when overlayed in pairs.
;
_database_code_depnum_ccdc_archive     'CCDC 1942357'
_chemical_name_systematic
;
6-(3-Nitrophenyl)-7-phenyl-5-thia-7-azaspiro[2.6]nonan-8-one
;
_chemical_name_common     ?
_chemical_formula_moiety     'C19 H18 N2 O3 S'
_chemical_formula_sum     'C19 H18 N2 O3 S'
_chemical_formula_iupac     'C19 H18 N2 O3 S'
_chemical_formula_weight     354.41
_chemical_melting_point     ?
_space_group_crystal_system     monoclinic
_space_group_name_H-M_alt     'P 1 21/n 1'
_space_group_name_Hall     '-P 2yn'
loop_
    _space_group_symop_id
    _space_group_symop_operation_xyz
    1 'x, y, z'
    2 '-x+1/2, y+1/2, -z+1/2'
    3 '-x, -y, -z'
    4 'x-1/2, -y-1/2, z-1/2'
_cell_length_a     16.993(4)
_cell_length_b     9.955(2)
_cell_length_c     21.243(5)
_cell_angle_alpha     90.00
_cell_angle_beta     99.531(4)
_cell_angle_gamma     90.00
_cell_volume     3543.9(15)
_cell_formula_units_Z     8
_cell_measurement_reflns_used     2681
_cell_measurement_theta_min     2.380
_cell_measurement_theta_max     28.294
_cell_measurement_temperature     298(2)
_exptl_crystal_description     block
_exptl_crystal_colour     colorless
_exptl_crystal_size_max     0.24
_exptl_crystal_size_mid     0.12
_exptl_crystal_size_min     0.09
_exptl_crystal_density_diffrn     1.329
_exptl_crystal_density_meas     .
_exptl_crystal_density_method     'not measured'
_exptl_crystal_F_000     1488
_exptl_absorpt_coefficient_mu     0.203
_exptl_absorpt_correction_type     multi-scan
_exptl_absorpt_process_details
;
(SADABS; Bruker, 2001)
;
_exptl_absorpt_correction_T_min     0.780285
_exptl_absorpt_correction_T_max     0.9
_exptl_special_details
;
 The data collection nominally covered a full sphere of reciprocal space by
 a combination of 4 sets of \w scans each set at different \f and/or
 2\q angles and each scan (10 s exposure) covering -0.300\% degrees in \w.
 The crystal to detector distance was 5.86 cm.
;
_diffrn_ambient_temperature     298.15
_diffrn_source     'fine-focus sealed tube'
_diffrn_source_power     1.6
_diffrn_source_voltage     50.0
_diffrn_source_current     32.0
_diffrn_radiation_type     MoK\a
_diffrn_radiation_wavelength     0.71073
_diffrn_radiation_monochromator     'parallel-graphite'
_diffrn_measurement_device_type     'Bruker SMART CCD area detector'
_diffrn_measurement_method     'phi and omega scans'
_diffrn_detector_area_resol_mean     8.34
_diffrn_reflns_number     30602
_diffrn_reflns_av_R_equivalents     0.0828
_diffrn_reflns_av_unetI/netI     0.1034
_diffrn_reflns_theta_min     1.42
_diffrn_reflns_theta_max     28.41
_diffrn_reflns_theta_full     28.41
_diffrn_measured_fraction_theta_max     0.99
_diffrn_measured_fraction_theta_full     0.99
_diffrn_reflns_limit_h_min     -21
_diffrn_reflns_limit_h_max     22
_diffrn_reflns_limit_k_min     -12
_diffrn_reflns_limit_k_max     13
_diffrn_reflns_limit_l_min     -26
_diffrn_reflns_limit_l_max     28
_refine_special_details
;
 Refinement of F^2^ against ALL reflections.  The weighted R-factor wR and
 goodness of fit S are based on F^2^, conventional R-factors R are based
 on F, with F set to zero for negative F^2^. The threshold expression of
 F^2^ > 2sigma(F^2^) is used only for calculating R-factors(gt) etc. and is
 not relevant to the choice of reflections for refinement.  R-factors based
 on F^2^ are statistically about twice as large as those based on F, and R-
 factors based on ALL data will be even larger.
;
_reflns_number_total     8495
_reflns_number_gt     3560
_reflns_threshold_expression     >2sigma(I)
_refine_ls_structure_factor_coef     Fsqd
_refine_ls_matrix_type     full
_refine_ls_R_factor_all     0.1687
_refine_ls_R_factor_gt     0.0570
_refine_ls_wR_factor_gt     0.1155
_refine_ls_wR_factor_ref     0.1554
_refine_ls_goodness_of_fit_ref     0.938
_refine_ls_restrained_S_all     0.938
_refine_ls_number_reflns     8495
_refine_ls_number_parameters     451
_refine_ls_number_restraints     0
_refine_ls_hydrogen_treatment     constr
_refine_ls_weighting_scheme     calc
_refine_ls_weighting_details
         'calc w=1/[\s^2^(Fo^2^)+(0.0603P)^2^+0.0000P] where P=(Fo^2^+2Fc^2^)/3'
_atom_sites_solution_hydrogens     geom
_atom_sites_solution_primary     direct
_atom_sites_solution_secondary     difmap
_refine_ls_shift/su_max     0.000
_refine_ls_shift/su_mean     0.000
_refine_diff_density_max     0.248
_refine_diff_density_min     -0.261
_refine_ls_extinction_method     none
_refine_ls_extinction_coef     ?
loop_
    _atom_type_symbol
    _atom_type_description
    _atom_type_scat_dispersion_real
    _atom_type_scat_dispersion_imag
    _atom_type_scat_source
    'C' 'C' 0.0033 0.0016
                         'International Tables Vol C Tables 4.2.6.8 and 6.1.1.4'
    'H' 'H' 0.0000 0.0000
                         'International Tables Vol C Tables 4.2.6.8 and 6.1.1.4'
    'N' 'N' 0.0061 0.0033
                         'International Tables Vol C Tables 4.2.6.8 and 6.1.1.4'
    'O' 'O' 0.0106 0.0060
                         'International Tables Vol C Tables 4.2.6.8 and 6.1.1.4'
    'S' 'S' 0.1246 0.1234
                         'International Tables Vol C Tables 4.2.6.8 and 6.1.1.4'
_computing_data_collection
;
SMART (Bruker, 2001)
;
_computing_cell_refinement
;
SAINT (Bruker, 2001)
;
_computing_data_reduction
;
SAINT (Bruker, 2001)
;
_computing_structure_solution
;
SHELXS (Sheldrick, 2008)
;
_computing_structure_refinement
;
SHELXL (Sheldrick, 2015)
;
_computing_molecular_graphics
;
<i>OLEX2</i> (Dolomanov <i>et al.</i>,  2009)
;
_computing_publication_material
;
<i>OLEX2</i> (Dolomanov <i>et al.</i>,  2009)
;
loop_
    _atom_site_type_symbol
    _atom_site_label
    _atom_site_fract_x
    _atom_site_fract_y
    _atom_site_fract_z
    _atom_site_U_iso_or_equiv
    _atom_site_adp_type
    _atom_site_calc_flag
    _atom_site_occupancy
    _atom_site_disorder_assembly
    _atom_site_disorder_group
    C C1 0.38777(15) 0.3850(3) 0.24330(13) 0.0472(7) Uani d 1 . .
    H H1 0.4111 0.4733 0.2374 0.057 Uiso calc 1 . .
    C C2 0.52215(16) 0.2834(3) 0.24439(13) 0.0458(7) Uani d 1 . .
    C C3 0.53440(16) 0.3814(3) 0.19259(13) 0.0497(7) Uani d 1 . .
    H H3A 0.5906 0.3831 0.1890 0.060 Uiso calc 1 . .
    H H3B 0.5197 0.4707 0.2048 0.060 Uiso calc 1 . .
    C C4 0.48636(17) 0.3471(3) 0.12818(13) 0.0529(7) Uani d 1 . .
    C C5 0.40156(18) 0.3958(3) 0.11569(14) 0.0673(9) Uani d 1 . .
    H H5A 0.3793 0.3748 0.0718 0.081 Uiso calc 1 . .
    H H5B 0.4021 0.4928 0.1198 0.081 Uiso calc 1 . .
    C C6 0.5063(2) 0.2202(3) 0.09693(16) 0.0785(10) Uani d 1 . .
    H H6A 0.4628 0.1711 0.0717 0.094 Uiso calc 1 . .
    H H6B 0.5485 0.1646 0.1197 0.094 Uiso calc 1 . .
    C C7 0.5293(2) 0.3518(3) 0.07165(15) 0.0748(10) Uani d 1 . .
    H H7A 0.4996 0.3826 0.0313 0.090 Uiso calc 1 . .
    H H7B 0.5853 0.3761 0.0793 0.090 Uiso calc 1 . .
    C C8 0.32870(15) 0.4017(3) 0.28901(13) 0.0461(7) Uani d 1 . .
    C C9 0.26482(16) 0.3140(3) 0.28908(14) 0.0551(8) Uani d 1 . .
    H H9 0.2578 0.2431 0.2602 0.066 Uiso calc 1 . .
    C C10 0.21165(16) 0.3302(3) 0.33116(15) 0.0598(8) Uani d 1 . .
    H H10 0.1691 0.2710 0.3301 0.072 Uiso calc 1 . .
    C C11 0.22164(17) 0.4337(3) 0.37465(15) 0.0582(8) Uani d 1 . .
    H H11 0.1861 0.4458 0.4031 0.070 Uiso calc 1 . .
    C C12 0.28542(16) 0.5189(3) 0.37502(13) 0.0496(7) Uani d 1 . .
    C C13 0.33890(16) 0.5053(3) 0.33310(13) 0.0484(7) Uani d 1 . .
    H H13 0.3813 0.5649 0.3345 0.058 Uiso calc 1 . .
    C C14 0.43844(15) 0.1901(3) 0.31425(14) 0.0456(7) Uani d 1 . .
    C C15 0.45269(18) 0.2164(3) 0.37871(15) 0.0593(8) Uani d 1 . .
    H H15 0.4730 0.2995 0.3935 0.071 Uiso calc 1 . .
    C C16 0.4370(2) 0.1200(4) 0.42134(16) 0.0750(10) Uani d 1 . .
    H H16 0.4467 0.1380 0.4649 0.090 Uiso calc 1 . .
    C C17 0.4070(2) -0.0028(3) 0.39960(18) 0.0771(10) Uani d 1 . .
    H H17 0.3961 -0.0679 0.4283 0.093 Uiso calc 1 . .
    C C18 0.39337(19) -0.0286(3) 0.33550(18) 0.0715(9) Uani d 1 . .
    H H18 0.3733 -0.1118 0.3209 0.086 Uiso calc 1 . .
    C C19 0.40877(17) 0.0665(3) 0.29254(15) 0.0582(8) Uani d 1 . .
    H H19 0.3993 0.0479 0.2490 0.070 Uiso calc 1 . .
    N N1 0.45322(12) 0.2936(2) 0.27006(10) 0.0443(6) Uani d 1 . .
    N N2 0.29752(18) 0.6265(3) 0.42288(12) 0.0603(7) Uani d 1 . .
    O O1 0.24710(15) 0.6440(2) 0.45664(11) 0.0846(7) Uani d 1 . .
    O O2 0.35847(16) 0.6932(2) 0.42706(11) 0.0858(7) Uani d 1 . .
    O O3 0.57139(11) 0.19619(19) 0.26254(10) 0.0632(6) Uani d 1 . .
    S S1 0.33553(5) 0.32922(9) 0.16613(4) 0.0704(3) Uani d 1 . .
    C C20 0.64468(15) 0.8845(3) 0.29410(13) 0.0484(7) Uani d 1 . .
    H H20 0.6223 0.9700 0.2766 0.058 Uiso calc 1 . .
    C C21 0.52037(16) 0.7803(3) 0.23659(13) 0.0435(7) Uani d 1 . .
    C C22 0.52413(16) 0.8762(3) 0.18223(13) 0.0538(8) Uani d 1 . .
    H H22A 0.5306 0.9668 0.1992 0.065 Uiso calc 1 . .
    H H22B 0.4738 0.8727 0.1531 0.065 Uiso calc 1 . .
    C C23 0.59097(18) 0.8473(3) 0.14525(14) 0.0594(8) Uani d 1 . .
    C C24 0.67190(18) 0.9037(4) 0.17153(14) 0.0725(10) Uani d 1 . .
    H H24A 0.6666 0.9999 0.1766 0.087 Uiso calc 1 . .
    H H24B 0.7066 0.8894 0.1402 0.087 Uiso calc 1 . .
    C C25 0.5874(2) 0.7178(4) 0.10892(16) 0.0812(10) Uani d 1 . .
    H H25A 0.6374 0.6731 0.1062 0.097 Uiso calc 1 . .
    H H25B 0.5429 0.6581 0.1114 0.097 Uiso calc 1 . .
    C C26 0.5701(2) 0.8472(4) 0.07334(16) 0.0862(11) Uani d 1 . .
    H H26A 0.5152 0.8656 0.0545 0.103 Uiso calc 1 . .
    H H26B 0.6097 0.8807 0.0492 0.103 Uiso calc 1 . .
    C C27 0.68160(15) 0.9101(3) 0.36255(13) 0.0473(7) Uani d 1 . .
    C C28 0.66026(17) 1.0246(3) 0.39258(15) 0.0611(8) Uani d 1 . .
    H H28 0.6247 1.0854 0.3700 0.073 Uiso calc 1 . .
    C C29 0.6914(2) 1.0492(4) 0.45580(16) 0.0747(10) Uani d 1 . .
    H H29 0.6770 1.1271 0.4752 0.090 Uiso calc 1 . .
    C C30 0.74311(19) 0.9604(4) 0.49030(15) 0.0686(9) Uani d 1 . .
    H H30 0.7634 0.9761 0.5331 0.082 Uiso calc 1 . .
    C C31 0.76402(16) 0.8479(3) 0.45990(14) 0.0525(7) Uani d 1 . .
    C C32 0.73499(16) 0.8210(3) 0.39678(14) 0.0514(7) Uani d 1 . .
    H H32 0.7510 0.7442 0.3774 0.062 Uiso calc 1 . .
    C C33 0.58190(15) 0.6820(3) 0.33613(13) 0.0439(7) Uani d 1 . .
    C C34 0.55008(18) 0.7007(3) 0.39071(15) 0.0611(8) Uani d 1 . .
    H H34 0.5234 0.7801 0.3966 0.073 Uiso calc 1 . .
    C C35 0.5576(2) 0.6016(4) 0.43721(16) 0.0797(10) Uani d 1 . .
    H H35 0.5369 0.6149 0.4746 0.096 Uiso calc 1 . .
    C C36 0.5957(2) 0.4837(4) 0.42757(18) 0.0775(11) Uani d 1 . .
    H H36 0.6007 0.4169 0.4586 0.093 Uiso calc 1 . .
    C C37 0.62626(18) 0.4640(3) 0.37303(19) 0.0719(10) Uani d 1 . .
    H H37 0.6514 0.3832 0.3667 0.086 Uiso calc 1 . .
    C C38 0.62024(16) 0.5631(3) 0.32684(14) 0.0549(8) Uani d 1 . .
    H H38 0.6418 0.5497 0.2898 0.066 Uiso calc 1 . .
    N N3 0.57806(12) 0.7883(2) 0.28935(10) 0.0425(5) Uani d 1 . .
    N N4 0.81967(15) 0.7509(3) 0.49575(14) 0.0637(7) Uani d 1 . .
    O O4 0.85870(14) 0.7871(2) 0.54671(11) 0.0852(7) Uani d 1 . .
    O O5 0.82594(15) 0.6398(3) 0.47322(12) 0.0904(8) Uani d 1 . .
    O O6 0.46794(11) 0.69436(18) 0.23280(9) 0.0551(5) Uani d 1 . .
    S S2 0.72025(4) 0.83452(9) 0.24715(4) 0.0681(3) Uani d 1 . .
loop_
    _atom_site_aniso_label
    _atom_site_aniso_U_11
    _atom_site_aniso_U_22
    _atom_site_aniso_U_33
    _atom_site_aniso_U_12
    _atom_site_aniso_U_13
    _atom_site_aniso_U_23
    C1 0.0411(15) 0.0448(17) 0.0557(18) 0.0023(13) 0.0080(13) 0.0011(14)
    C2 0.0440(16) 0.0494(18) 0.0444(17) 0.0019(14) 0.0080(13) -0.0006(14)
    C3 0.0465(16) 0.0500(17) 0.0548(19) 0.0047(13) 0.0146(14) 0.0025(15)
    C4 0.0653(19) 0.0506(18) 0.0436(18) 0.0059(15) 0.0115(15) 0.0017(15)
    C5 0.070(2) 0.077(2) 0.053(2) 0.0036(18) 0.0039(16) 0.0057(17)
    C6 0.110(3) 0.066(2) 0.060(2) 0.008(2) 0.016(2) -0.0039(19)
    C7 0.093(2) 0.079(3) 0.058(2) 0.010(2) 0.0283(19) 0.0086(19)
    C8 0.0420(15) 0.0431(17) 0.0531(18) 0.0012(13) 0.0072(14) -0.0008(14)
    C9 0.0480(16) 0.0530(19) 0.064(2) -0.0036(14) 0.0083(15) -0.0085(15)
    C10 0.0428(16) 0.065(2) 0.073(2) -0.0086(15) 0.0132(16) -0.0031(18)
    C11 0.0503(18) 0.067(2) 0.059(2) 0.0045(16) 0.0153(15) 0.0025(18)
    C12 0.0555(18) 0.0419(17) 0.0504(19) 0.0056(14) 0.0064(15) 0.0006(15)
    C13 0.0439(15) 0.0446(17) 0.0564(19) -0.0010(13) 0.0072(14) 0.0023(15)
    C14 0.0462(15) 0.0408(17) 0.0502(19) -0.0002(13) 0.0090(13) 0.0037(15)
    C15 0.074(2) 0.0500(19) 0.053(2) -0.0070(16) 0.0077(16) -0.0028(16)
    C16 0.112(3) 0.064(2) 0.052(2) -0.004(2) 0.020(2) 0.0035(19)
    C17 0.102(3) 0.059(2) 0.077(3) -0.001(2) 0.035(2) 0.013(2)
    C18 0.086(2) 0.046(2) 0.084(3) -0.0154(17) 0.020(2) 0.001(2)
    C19 0.067(2) 0.0486(19) 0.059(2) -0.0024(16) 0.0108(16) -0.0057(17)
    N1 0.0422(13) 0.0429(13) 0.0483(14) 0.0020(10) 0.0087(11) 0.0027(11)
    N2 0.0754(19) 0.0507(17) 0.0552(18) 0.0073(15) 0.0121(15) 0.0002(14)
    O1 0.1002(18) 0.0907(18) 0.0683(16) 0.0102(15) 0.0300(14) -0.0169(14)
    O2 0.1053(19) 0.0678(16) 0.0867(18) -0.0234(14) 0.0228(15) -0.0174(13)
    O3 0.0565(12) 0.0635(14) 0.0708(14) 0.0210(11) 0.0139(11) 0.0136(11)
    S1 0.0524(5) 0.0998(7) 0.0557(5) -0.0098(4) -0.0008(4) -0.0024(5)
    C20 0.0453(15) 0.0448(17) 0.0525(18) -0.0066(13) 0.0007(14) 0.0001(14)
    C21 0.0384(15) 0.0459(17) 0.0455(17) 0.0038(13) 0.0051(13) -0.0022(14)
    C22 0.0504(17) 0.0551(19) 0.0525(19) -0.0061(14) -0.0017(14) 0.0043(15)
    C23 0.0622(19) 0.070(2) 0.0460(19) -0.0133(17) 0.0093(15) 0.0019(16)
    C24 0.069(2) 0.099(3) 0.051(2) -0.0195(19) 0.0147(17) 0.0054(19)
    C25 0.086(3) 0.085(3) 0.076(2) -0.008(2) 0.024(2) -0.015(2)
    C26 0.092(3) 0.113(3) 0.054(2) -0.027(2) 0.0099(19) 0.003(2)
    C27 0.0440(15) 0.0468(17) 0.0491(18) -0.0076(14) 0.0019(14) -0.0021(15)
    C28 0.0618(19) 0.056(2) 0.063(2) 0.0039(16) 0.0020(16) -0.0065(17)
    C29 0.082(2) 0.071(2) 0.069(2) 0.0066(19) 0.006(2) -0.023(2)
    C30 0.066(2) 0.084(3) 0.053(2) -0.0101(19) 0.0008(17) -0.013(2)
    C31 0.0452(16) 0.059(2) 0.0519(19) -0.0063(15) 0.0033(14) 0.0022(17)
    C32 0.0483(16) 0.0521(18) 0.0513(19) -0.0059(14) 0.0013(14) -0.0077(15)
    C33 0.0386(14) 0.0460(17) 0.0453(17) -0.0038(13) 0.0017(13) 0.0016(14)
    C34 0.066(2) 0.062(2) 0.059(2) -0.0022(16) 0.0184(17) 0.0022(18)
    C35 0.092(3) 0.093(3) 0.056(2) -0.019(2) 0.017(2) 0.013(2)
    C36 0.075(2) 0.080(3) 0.070(3) -0.020(2) -0.012(2) 0.031(2)
    C37 0.058(2) 0.056(2) 0.096(3) 0.0022(16) -0.007(2) 0.016(2)
    C38 0.0510(17) 0.0523(19) 0.060(2) 0.0010(15) 0.0058(15) 0.0003(17)
    N3 0.0404(12) 0.0415(13) 0.0435(14) -0.0048(10) 0.0007(11) 0.0036(11)
    N4 0.0548(16) 0.080(2) 0.0546(19) -0.0085(16) 0.0048(14) 0.0122(17)
    O4 0.0749(15) 0.117(2) 0.0558(15) -0.0125(14) -0.0133(13) 0.0113(14)
    O5 0.1009(19) 0.0781(18) 0.0858(19) 0.0195(15) -0.0034(15) 0.0073(15)
    O6 0.0462(11) 0.0529(12) 0.0628(13) -0.0086(10) -0.0012(10) 0.0042(10)
    S2 0.0479(4) 0.0946(7) 0.0624(6) -0.0072(4) 0.0112(4) -0.0025(5)
_geom_special_details
;
 All esds (except the esd in the dihedral angle between two l.s. planes)
 are estimated using the full covariance matrix.  The cell esds are taken
 into account individually in the estimation of esds in distances, angles
 and torsion angles; correlations between esds in cell parameters are only
 used when they are defined by crystal symmetry.  An approximate (isotropic)
 treatment of cell esds is used for estimating esds involving l.s. planes.
;
loop_
    _geom_bond_atom_site_label_1
    _geom_bond_atom_site_label_2
    _geom_bond_site_symmetry_2
    _geom_bond_distance
    _geom_bond_publ_flag
    C1 H1 . 0.9800 ?
    C1 C8 . 1.517(4) ?
    C1 N1 . 1.476(3) ?
    C1 S1 . 1.817(3) ?
    C2 C3 . 1.510(4) ?
    C2 N1 . 1.375(3) ?
    C2 O3 . 1.223(3) ?
    C3 H3A . 0.9700 ?
    C3 H3B . 0.9700 ?
    C3 C4 . 1.512(4) ?
    C4 C5 . 1.502(4) ?
    C4 C6 . 1.491(4) ?
    C4 C7 . 1.505(4) ?
    C5 H5A . 0.9700 ?
    C5 H5B . 0.9700 ?
    C5 S1 . 1.801(3) ?
    C6 H6A . 0.9700 ?
    C6 H6B . 0.9700 ?
    C6 C7 . 1.492(4) ?
    C7 H7A . 0.9700 ?
    C7 H7B . 0.9700 ?
    C8 C9 . 1.393(4) ?
    C8 C13 . 1.384(4) ?
    C9 H9 . 0.9300 ?
    C9 C10 . 1.382(4) ?
    C10 H10 . 0.9300 ?
    C10 C11 . 1.376(4) ?
    C11 H11 . 0.9300 ?
    C11 C12 . 1.375(4) ?
    C12 C13 . 1.380(4) ?
    C12 N2 . 1.468(4) ?
    C13 H13 . 0.9300 ?
    C14 C15 . 1.376(4) ?
    C14 C19 . 1.379(4) ?
    C14 N1 . 1.444(3) ?
    C15 H15 . 0.9300 ?
    C15 C16 . 1.375(4) ?
    C16 H16 . 0.9300 ?
    C16 C17 . 1.374(4) ?
    C17 H17 . 0.9300 ?
    C17 C18 . 1.367(4) ?
    C18 H18 . 0.9300 ?
    C18 C19 . 1.370(4) ?
    C19 H19 . 0.9300 ?
    N2 O1 . 1.217(3) ?
    N2 O2 . 1.221(3) ?
    C20 H20 . 0.9800 ?
    C20 C27 . 1.507(4) ?
    C20 N3 . 1.474(3) ?
    C20 S2 . 1.821(3) ?
    C21 C22 . 1.508(4) ?
    C21 N3 . 1.364(3) ?
    C21 O6 . 1.228(3) ?
    C22 H22A . 0.9700 ?
    C22 H22B . 0.9700 ?
    C22 C23 . 1.512(4) ?
    C23 C24 . 1.505(4) ?
    C23 C25 . 1.499(4) ?
    C23 C26 . 1.510(4) ?
    C24 H24A . 0.9700 ?
    C24 H24B . 0.9700 ?
    C24 S2 . 1.814(3) ?
    C25 H25A . 0.9700 ?
    C25 H25B . 0.9700 ?
    C25 C26 . 1.498(5) ?
    C26 H26A . 0.9700 ?
    C26 H26B . 0.9700 ?
    C27 C28 . 1.384(4) ?
    C27 C32 . 1.385(4) ?
    C28 H28 . 0.9300 ?
    C28 C29 . 1.381(4) ?
    C29 H29 . 0.9300 ?
    C29 C30 . 1.370(4) ?
    C30 H30 . 0.9300 ?
    C30 C31 . 1.369(4) ?
    C31 C32 . 1.376(4) ?
    C31 N4 . 1.472(4) ?
    C32 H32 . 0.9300 ?
    C33 C34 . 1.371(4) ?
    C33 C38 . 1.381(4) ?
    C33 N3 . 1.446(3) ?
    C34 H34 . 0.9300 ?
    C34 C35 . 1.387(4) ?
    C35 H35 . 0.9300 ?
    C35 C36 . 1.372(5) ?
    C36 H36 . 0.9300 ?
    C36 C37 . 1.360(5) ?
    C37 H37 . 0.9300 ?
    C37 C38 . 1.383(4) ?
    C38 H38 . 0.9300 ?
    N4 O4 . 1.226(3) ?
    N4 O5 . 1.216(3) ?
loop_
    _geom_angle_atom_site_label_1
    _geom_angle_atom_site_label_2
    _geom_angle_atom_site_label_3
    _geom_angle_site_symmetry_1
    _geom_angle_site_symmetry_3
    _geom_angle
    _geom_angle_publ_flag
    C8 C1 H1 . . 107.9 ?
    C8 C1 S1 . . 109.56(18) ?
    N1 C1 H1 . . 107.9 ?
    N1 C1 C8 . . 110.9(2) ?
    N1 C1 S1 . . 112.55(18) ?
    S1 C1 H1 . . 107.9 ?
    N1 C2 C3 . . 118.1(2) ?
    O3 C2 C3 . . 121.2(3) ?
    O3 C2 N1 . . 120.7(3) ?
    C2 C3 H3A . . 108.9 ?
    C2 C3 H3B . . 108.9 ?
    C2 C3 C4 . . 113.2(2) ?
    H3A C3 H3B . . 107.7 ?
    C4 C3 H3A . . 108.9 ?
    C4 C3 H3B . . 108.9 ?
    C5 C4 C3 . . 116.4(2) ?
    C6 C4 C3 . . 117.8(3) ?
    C6 C4 C5 . . 118.5(3) ?
    C6 C4 C7 . . 59.7(2) ?
    C7 C4 C3 . . 117.0(3) ?
    C7 C4 C5 . . 115.2(3) ?
    C4 C5 H5A . . 108.1 ?
    C4 C5 H5B . . 108.1 ?
    C4 C5 S1 . . 116.8(2) ?
    H5A C5 H5B . . 107.3 ?
    S1 C5 H5A . . 108.1 ?
    S1 C5 H5B . . 108.1 ?
    C4 C6 H6A . . 117.7 ?
    C4 C6 H6B . . 117.7 ?
    C4 C6 C7 . . 60.6(2) ?
    H6A C6 H6B . . 114.8 ?
    C7 C6 H6A . . 117.7 ?
    C7 C6 H6B . . 117.7 ?
    C4 C7 H7A . . 117.8 ?
    C4 C7 H7B . . 117.8 ?
    C6 C7 C4 . . 59.7(2) ?
    C6 C7 H7A . . 117.8 ?
    C6 C7 H7B . . 117.8 ?
    H7A C7 H7B . . 114.9 ?
    C9 C8 C1 . . 122.0(3) ?
    C13 C8 C1 . . 119.5(2) ?
    C13 C8 C9 . . 118.4(3) ?
    C8 C9 H9 . . 119.3 ?
    C10 C9 C8 . . 121.4(3) ?
    C10 C9 H9 . . 119.3 ?
    C9 C10 H10 . . 120.0 ?
    C11 C10 C9 . . 120.0(3) ?
    C11 C10 H10 . . 120.0 ?
    C10 C11 H11 . . 120.8 ?
    C10 C11 C12 . . 118.4(3) ?
    C12 C11 H11 . . 120.8 ?
    C11 C12 C13 . . 122.6(3) ?
    C11 C12 N2 . . 118.3(3) ?
    C13 C12 N2 . . 119.1(3) ?
    C8 C13 H13 . . 120.4 ?
    C12 C13 C8 . . 119.2(3) ?
    C12 C13 H13 . . 120.4 ?
    C15 C14 C19 . . 119.8(3) ?
    C15 C14 N1 . . 119.3(2) ?
    C19 C14 N1 . . 120.8(3) ?
    C14 C15 H15 . . 120.0 ?
    C16 C15 C14 . . 120.1(3) ?
    C16 C15 H15 . . 120.0 ?
    C15 C16 H16 . . 120.0 ?
    C17 C16 C15 . . 120.0(3) ?
    C17 C16 H16 . . 120.0 ?
    C16 C17 H17 . . 120.2 ?
    C18 C17 C16 . . 119.6(3) ?
    C18 C17 H17 . . 120.2 ?
    C17 C18 H18 . . 119.5 ?
    C17 C18 C19 . . 120.9(3) ?
    C19 C18 H18 . . 119.5 ?
    C14 C19 H19 . . 120.2 ?
    C18 C19 C14 . . 119.5(3) ?
    C18 C19 H19 . . 120.2 ?
    C2 N1 C1 . . 122.0(2) ?
    C2 N1 C14 . . 117.2(2) ?
    C14 N1 C1 . . 119.3(2) ?
    O1 N2 C12 . . 118.7(3) ?
    O1 N2 O2 . . 123.4(3) ?
    O2 N2 C12 . . 117.8(3) ?
    C5 S1 C1 . . 99.49(14) ?
    C27 C20 H20 . . 107.1 ?
    C27 C20 S2 . . 110.86(18) ?
    N3 C20 H20 . . 107.1 ?
    N3 C20 C27 . . 111.6(2) ?
    N3 C20 S2 . . 112.84(18) ?
    S2 C20 H20 . . 107.1 ?
    N3 C21 C22 . . 118.5(2) ?
    O6 C21 C22 . . 120.9(2) ?
    O6 C21 N3 . . 120.6(2) ?
    C21 C22 H22A . . 108.7 ?
    C21 C22 H22B . . 108.7 ?
    C21 C22 C23 . . 114.1(2) ?
    H22A C22 H22B . . 107.6 ?
    C23 C22 H22A . . 108.7 ?
    C23 C22 H22B . . 108.7 ?
    C22 C23 C26 . . 117.1(3) ?
    C24 C23 C22 . . 117.1(3) ?
    C24 C23 C26 . . 115.0(3) ?
    C25 C23 C22 . . 117.5(3) ?
    C25 C23 C24 . . 117.9(3) ?
    C25 C23 C26 . . 59.7(2) ?
    C23 C24 H24A . . 108.3 ?
    C23 C24 H24B . . 108.3 ?
    C23 C24 S2 . . 116.0(2) ?
    H24A C24 H24B . . 107.4 ?
    S2 C24 H24A . . 108.3 ?
    S2 C24 H24B . . 108.3 ?
    C23 C25 H25A . . 117.7 ?
    C23 C25 H25B . . 117.7 ?
    H25A C25 H25B . . 114.8 ?
    C26 C25 C23 . . 60.5(2) ?
    C26 C25 H25A . . 117.7 ?
    C26 C25 H25B . . 117.7 ?
    C23 C26 H26A . . 117.8 ?
    C23 C26 H26B . . 117.8 ?
    C25 C26 C23 . . 59.8(2) ?
    C25 C26 H26A . . 117.8 ?
    C25 C26 H26B . . 117.8 ?
    H26A C26 H26B . . 114.9 ?
    C28 C27 C20 . . 119.0(3) ?
    C28 C27 C32 . . 119.0(3) ?
    C32 C27 C20 . . 122.0(3) ?
    C27 C28 H28 . . 119.8 ?
    C29 C28 C27 . . 120.4(3) ?
    C29 C28 H28 . . 119.8 ?
    C28 C29 H29 . . 119.5 ?
    C30 C29 C28 . . 121.0(3) ?
    C30 C29 H29 . . 119.5 ?
    C29 C30 H30 . . 121.0 ?
    C29 C30 C31 . . 118.0(3) ?
    C31 C30 H30 . . 121.0 ?
    C30 C31 C32 . . 122.7(3) ?
    C30 C31 N4 . . 119.2(3) ?
    C32 C31 N4 . . 118.2(3) ?
    C27 C32 H32 . . 120.5 ?
    C31 C32 C27 . . 119.0(3) ?
    C31 C32 H32 . . 120.5 ?
    C34 C33 C38 . . 119.9(3) ?
    C34 C33 N3 . . 120.2(3) ?
    C38 C33 N3 . . 119.9(3) ?
    C33 C34 H34 . . 119.9 ?
    C33 C34 C35 . . 120.2(3) ?
    C35 C34 H34 . . 119.9 ?
    C34 C35 H35 . . 120.3 ?
    C36 C35 C34 . . 119.5(3) ?
    C36 C35 H35 . . 120.3 ?
    C35 C36 H36 . . 119.8 ?
    C37 C36 C35 . . 120.5(3) ?
    C37 C36 H36 . . 119.8 ?
    C36 C37 H37 . . 119.7 ?
    C36 C37 C38 . . 120.5(3) ?
    C38 C37 H37 . . 119.7 ?
    C33 C38 C37 . . 119.4(3) ?
    C33 C38 H38 . . 120.3 ?
    C37 C38 H38 . . 120.3 ?
    C21 N3 C20 . . 122.3(2) ?
    C21 N3 C33 . . 117.8(2) ?
    C33 N3 C20 . . 118.8(2) ?
    O4 N4 C31 . . 118.1(3) ?
    O5 N4 C31 . . 118.9(3) ?
    O5 N4 O4 . . 123.0(3) ?
    C24 S2 C20 . . 97.13(14) ?
loop_
    _geom_torsion_atom_site_label_1
    _geom_torsion_atom_site_label_2
    _geom_torsion_atom_site_label_3
    _geom_torsion_atom_site_label_4
    _geom_torsion_site_symmetry_1
    _geom_torsion_site_symmetry_2
    _geom_torsion_site_symmetry_3
    _geom_torsion_site_symmetry_4
    _geom_torsion
    _geom_torsion_publ_flag
    C1 C8 C9 C10 . . . . 179.8(3) ?
    C1 C8 C13 C12 . . . . -179.3(2) ?
    C2 C3 C4 C5 . . . . 84.2(3) ?
    C2 C3 C4 C6 . . . . -65.5(3) ?
    C2 C3 C4 C7 . . . . -133.7(3) ?
    C3 C2 N1 C1 . . . . 7.6(4) ?
    C3 C2 N1 C14 . . . . 173.2(2) ?
    C3 C4 C5 S1 . . . . -63.3(3) ?
    C3 C4 C6 C7 . . . . -106.7(3) ?
    C3 C4 C7 C6 . . . . 107.9(3) ?
    C4 C5 S1 C1 . . . . 59.6(3) ?
    C5 C4 C6 C7 . . . . 104.2(3) ?
    C5 C4 C7 C6 . . . . -109.6(3) ?
    C6 C4 C5 S1 . . . . 86.2(3) ?
    C7 C4 C5 S1 . . . . 154.0(2) ?
    C8 C1 N1 C2 . . . . -166.4(2) ?
    C8 C1 N1 C14 . . . . 28.2(3) ?
    C8 C1 S1 C5 . . . . 153.1(2) ?
    C8 C9 C10 C11 . . . . -0.7(4) ?
    C9 C8 C13 C12 . . . . -0.6(4) ?
    C9 C10 C11 C12 . . . . -0.3(4) ?
    C10 C11 C12 C13 . . . . 0.8(4) ?
    C10 C11 C12 N2 . . . . -178.0(2) ?
    C11 C12 C13 C8 . . . . -0.4(4) ?
    C11 C12 N2 O1 . . . . -6.4(4) ?
    C11 C12 N2 O2 . . . . 172.9(3) ?
    C13 C8 C9 C10 . . . . 1.1(4) ?
    C13 C12 N2 O1 . . . . 174.8(3) ?
    C13 C12 N2 O2 . . . . -5.9(4) ?
    C14 C15 C16 C17 . . . . 0.0(5) ?
    C15 C14 C19 C18 . . . . 0.4(4) ?
    C15 C14 N1 C1 . . . . -91.8(3) ?
    C15 C14 N1 C2 . . . . 102.2(3) ?
    C15 C16 C17 C18 . . . . 0.3(5) ?
    C16 C17 C18 C19 . . . . -0.3(5) ?
    C17 C18 C19 C14 . . . . 0.0(5) ?
    C19 C14 C15 C16 . . . . -0.3(4) ?
    C19 C14 N1 C1 . . . . 86.9(3) ?
    C19 C14 N1 C2 . . . . -79.1(3) ?
    N1 C1 C8 C9 . . . . -87.2(3) ?
    N1 C1 C8 C13 . . . . 91.4(3) ?
    N1 C1 S1 C5 . . . . -83.0(2) ?
    N1 C2 C3 C4 . . . . -77.3(3) ?
    N1 C14 C15 C16 . . . . 178.3(3) ?
    N1 C14 C19 C18 . . . . -178.3(3) ?
    N2 C12 C13 C8 . . . . 178.4(2) ?
    O3 C2 C3 C4 . . . . 101.7(3) ?
    O3 C2 N1 C1 . . . . -171.4(2) ?
    O3 C2 N1 C14 . . . . -5.8(4) ?
    S1 C1 C8 C9 . . . . 37.6(3) ?
    S1 C1 C8 C13 . . . . -143.7(2) ?
    S1 C1 N1 C2 . . . . 70.4(3) ?
    S1 C1 N1 C14 . . . . -94.9(2) ?
    C20 C27 C28 C29 . . . . 178.3(3) ?
    C20 C27 C32 C31 . . . . -177.4(2) ?
    C21 C22 C23 C24 . . . . -84.2(3) ?
    C21 C22 C23 C25 . . . . 65.0(3) ?
    C21 C22 C23 C26 . . . . 133.1(3) ?
    C22 C21 N3 C20 . . . . -1.7(4) ?
    C22 C21 N3 C33 . . . . -169.5(2) ?
    C22 C23 C24 S2 . . . . 66.5(3) ?
    C22 C23 C25 C26 . . . . 106.9(3) ?
    C22 C23 C26 C25 . . . . -107.6(3) ?
    C23 C24 S2 C20 . . . . -60.9(3) ?
    C24 C23 C25 C26 . . . . -104.1(3) ?
    C24 C23 C26 C25 . . . . 109.0(3) ?
    C25 C23 C24 S2 . . . . -82.6(3) ?
    C26 C23 C24 S2 . . . . -150.1(3) ?
    C27 C20 N3 C21 . . . . 159.1(2) ?
    C27 C20 N3 C33 . . . . -33.2(3) ?
    C27 C20 S2 C24 . . . . -149.8(2) ?
    C27 C28 C29 C30 . . . . -0.8(5) ?
    C28 C27 C32 C31 . . . . 1.2(4) ?
    C28 C29 C30 C31 . . . . 1.1(5) ?
    C29 C30 C31 C32 . . . . -0.2(5) ?
    C29 C30 C31 N4 . . . . 179.9(3) ?
    C30 C31 C32 C27 . . . . -0.9(4) ?
    C30 C31 N4 O4 . . . . -15.7(4) ?
    C30 C31 N4 O5 . . . . 165.6(3) ?
    C32 C27 C28 C29 . . . . -0.4(4) ?
    C32 C31 N4 O4 . . . . 164.4(3) ?
    C32 C31 N4 O5 . . . . -14.4(4) ?
    C33 C34 C35 C36 . . . . -1.3(5) ?
    C34 C33 C38 C37 . . . . -0.2(4) ?
    C34 C33 N3 C20 . . . . 91.3(3) ?
    C34 C33 N3 C21 . . . . -100.4(3) ?
    C34 C35 C36 C37 . . . . 0.2(5) ?
    C35 C36 C37 C38 . . . . 0.8(5) ?
    C36 C37 C38 C33 . . . . -0.9(4) ?
    C38 C33 C34 C35 . . . . 1.2(4) ?
    C38 C33 N3 C20 . . . . -86.4(3) ?
    C38 C33 N3 C21 . . . . 81.9(3) ?
    N3 C20 C27 C28 . . . . -99.3(3) ?
    N3 C20 C27 C32 . . . . 79.3(3) ?
    N3 C20 S2 C24 . . . . 84.2(2) ?
    N3 C21 C22 C23 . . . . 71.4(3) ?
    N3 C33 C34 C35 . . . . -176.5(3) ?
    N3 C33 C38 C37 . . . . 177.5(2) ?
    N4 C31 C32 C27 . . . . 179.0(2) ?
    O6 C21 C22 C23 . . . . -106.5(3) ?
    O6 C21 N3 C20 . . . . 176.2(2) ?
    O6 C21 N3 C33 . . . . 8.4(4) ?
    S2 C20 C27 C28 . . . . 134.0(2) ?
    S2 C20 C27 C32 . . . . -47.4(3) ?
    S2 C20 N3 C21 . . . . -75.3(3) ?
    S2 C20 N3 C33 . . . . 92.4(2) ?
loop_
    _geom_hbond_atom_site_label_D
    _geom_hbond_atom_site_label_H
    _geom_hbond_atom_site_label_A
    _geom_hbond_site_symmetry_A
    _geom_hbond_distance_DH
    _geom_hbond_distance_HA
    _geom_hbond_distance_DA
    _geom_hbond_angle_DHA
    C1 H1 O6 . 0.98 2.41 3.390(3) 175.0
    C3 H3B O6 . 0.97 2.50 3.469(3) 174.4
    C10 H10 O6 2_545 0.93 2.60 3.408(3) 145.6
    C17 H17 O2 1_545 0.93 2.46 3.216(4) 138.3
    C20 H20 O3 1_565 0.98 2.41 3.369(3) 165.0
    C28 H28 O3 1_565 0.93 2.56 3.384(4) 147.4
data_2
_audit_creation_method
;
Olex2 1.2
(compiled 2018.05.29 svn.r3508 for OlexSys, GUI svn.r5506)
;
_database_code_depnum_ccdc_archive     'CCDC 1942358'
_chemical_name_systematic
;
6-(4-Nitrophenyl)-7-phenyl-5-thia-7-azaspiro[2.6]nonan-8-one
;
_chemical_name_common     ?
_chemical_formula_moiety     'C19 H18 N2 O3 S'
_chemical_formula_sum     'C19 H18 N2 O3 S'
_chemical_formula_iupac     'C19 H18 N2 O3 S'
_chemical_formula_weight     354.41
_chemical_melting_point     ?
_chemical_absolute_configuration     ad
_space_group_crystal_system     orthorhombic
_space_group_name_H-M_alt     'P c a 21'
_space_group_name_Hall     'P 2c -2ac'
loop_
    _space_group_symop_id
    _space_group_symop_operation_xyz
    1 'x, y, z'
    2 '-x, -y, z+1/2'
    3 '-x+1/2, y, z+1/2'
    4 'x+1/2, -y, z'
_cell_length_a     17.478(3)
_cell_length_b     10.4125(19)
_cell_length_c     9.7129(17)
_cell_angle_alpha     90.00
_cell_angle_beta     90.00
_cell_angle_gamma     90.00
_cell_volume     1767.6(5)
_cell_formula_units_Z     4
_cell_measurement_reflns_used     3246
_cell_measurement_theta_min     2.277
_cell_measurement_theta_max     28.233
_cell_measurement_temperature     298(2)
_exptl_crystal_description     'needle'
_exptl_crystal_colour     'colorless'
_exptl_crystal_size_max     0.27
_exptl_crystal_size_mid     0.1
_exptl_crystal_size_min     0.04
_exptl_crystal_density_diffrn     1.332
_exptl_crystal_density_meas     .
_exptl_crystal_density_method     'not measured'
_exptl_crystal_F_000     744
_exptl_absorpt_coefficient_mu     0.203
_exptl_absorpt_correction_type     multi-scan
_exptl_absorpt_process_details
;
(SADABS; Bruker, 2001)
;
_exptl_absorpt_correction_T_min     0.76918
_exptl_absorpt_correction_T_max     0.9
_exptl_special_details
;
 The data collection nominally covered a full sphere of reciprocal space by
 a combination of 4 sets of \w scans each set at different \f and/or
 2\q angles and each scan (20 s exposure) covering -0.300\% degrees in \w.
 The crystal to detector distance was 5.82 cm.
;
_diffrn_ambient_temperature     298
_diffrn_source     'fine-focus sealed tube'
_diffrn_source_power     1.6
_diffrn_source_voltage     50.0
_diffrn_source_current     32.0
_diffrn_radiation_type     MoK\a
_diffrn_radiation_wavelength     0.71073
_diffrn_radiation_monochromator     'parallel graphite'
_diffrn_measurement_device_type     'Bruker SMART CCD area detector'
_diffrn_measurement_method     'phi and omega scans'
_diffrn_detector_area_resol_mean     8.34
_diffrn_reflns_number     15240
_diffrn_reflns_av_R_equivalents     0.0556
_diffrn_reflns_av_unetI/netI     0.0544
_diffrn_reflns_theta_min     1.96
_diffrn_reflns_theta_max     28.33
_diffrn_reflns_theta_full     28.33
_diffrn_measured_fraction_theta_max     0.988
_diffrn_measured_fraction_theta_full     0.988
_diffrn_reflns_limit_h_min     -23
_diffrn_reflns_limit_h_max     20
_diffrn_reflns_limit_k_min     -13
_diffrn_reflns_limit_k_max     13
_diffrn_reflns_limit_l_min     -12
_diffrn_reflns_limit_l_max     12
_refine_special_details
;
 Refinement of F^2^ against ALL reflections.  The weighted R-factor wR and
 goodness of fit S are based on F^2^, conventional R-factors R are based
 on F, with F set to zero for negative F^2^. The threshold expression of
 F^2^ > 2sigma(F^2^) is used only for calculating R-factors(gt) etc. and is
 not relevant to the choice of reflections for refinement.  R-factors based
 on F^2^ are statistically about twice as large as those based on F, and R-
 factors based on ALL data will be even larger.
;
_reflns_number_total     4261
_reflns_number_gt     2403
_reflns_threshold_expression     >2sigma(I)
_refine_ls_structure_factor_coef     Fsqd
_refine_ls_matrix_type     full
_refine_ls_R_factor_all     0.1209
_refine_ls_R_factor_gt     0.0811
_refine_ls_wR_factor_gt     0.2162
_refine_ls_wR_factor_ref     0.2489
_refine_ls_goodness_of_fit_ref     1.013
_refine_ls_restrained_S_all     1.013
_refine_ls_number_reflns     4261
_refine_ls_number_parameters     226
_refine_ls_number_restraints     1
_refine_ls_hydrogen_treatment     constr
_refine_ls_weighting_scheme     calc
_refine_ls_weighting_details
         'calc w=1/[\s^2^(Fo^2^)+(0.1501P)^2^+0.0000P] where P=(Fo^2^+2Fc^2^)/3'
_atom_sites_solution_hydrogens     geom
_atom_sites_solution_primary     direct
_atom_sites_solution_secondary     difmap
_refine_ls_shift/su_max     0.000
_refine_ls_shift/su_mean     0.000
_refine_diff_density_max     0.547
_refine_diff_density_min     -0.298
_refine_ls_extinction_method     none
_refine_ls_extinction_coef     ?
_refine_ls_abs_structure_details
;
Flack (1983)
;
_refine_ls_abs_structure_Flack     0.47(19)
loop_
    _atom_type_symbol
    _atom_type_description
    _atom_type_scat_dispersion_real
    _atom_type_scat_dispersion_imag
    _atom_type_scat_source
    'C' 'C' 0.0033 0.0016
                         'International Tables Vol C Tables 4.2.6.8 and 6.1.1.4'
    'H' 'H' 0.0000 0.0000
                         'International Tables Vol C Tables 4.2.6.8 and 6.1.1.4'
    'N' 'N' 0.0061 0.0033
                         'International Tables Vol C Tables 4.2.6.8 and 6.1.1.4'
    'O' 'O' 0.0106 0.0060
                         'International Tables Vol C Tables 4.2.6.8 and 6.1.1.4'
    'S' 'S' 0.1246 0.1234
                         'International Tables Vol C Tables 4.2.6.8 and 6.1.1.4'
_computing_data_collection
;
SMART (Bruker, 2001)
;
_computing_cell_refinement
;
SAINT (Bruker, 2001)
;
_computing_data_reduction
;
SAINT (Bruker, 2001)
;
_computing_structure_solution
;
SHELXS (Sheldrick, 2008)
;
_computing_structure_refinement
;
SHELXL (Sheldrick, 2015)
;
_computing_molecular_graphics
;
<i>OLEX2</i> (Dolomanov <i>et al.</i>,  2009)
;
_computing_publication_material
;
<i>OLEX2</i> (Dolomanov <i>et al.</i>,  2009)
;
loop_
    _atom_site_type_symbol
    _atom_site_label
    _atom_site_fract_x
    _atom_site_fract_y
    _atom_site_fract_z
    _atom_site_U_iso_or_equiv
    _atom_site_adp_type
    _atom_site_calc_flag
    _atom_site_occupancy
    _atom_site_disorder_assembly
    _atom_site_disorder_group
    C C1 0.6266(3) 0.5630(4) 0.3841(4) 0.0635(11) Uani d 1 . .
    H H1 0.6481 0.5871 0.4736 0.076 Uiso calc 1 . .
    C C2 0.7512(2) 0.6299(3) 0.2850(5) 0.0559(9) Uani d 1 . .
    C C3 0.7521(3) 0.7400(4) 0.3845(4) 0.0593(9) Uani d 1 . .
    H H3A 0.8027 0.7785 0.3838 0.071 Uiso calc 1 . .
    H H3B 0.7429 0.7071 0.4764 0.071 Uiso calc 1 . .
    C C4 0.6941(3) 0.8423(4) 0.3537(5) 0.0684(12) Uani d 1 . .
    C C5 0.6136(3) 0.8248(5) 0.4002(8) 0.0895(16) Uani d 1 . .
    H H5A 0.5854 0.9020 0.3769 0.107 Uiso calc 1 . .
    H H5B 0.6138 0.8180 0.4998 0.107 Uiso calc 1 . .
    C C6 0.5840(3) 0.4389(4) 0.4049(5) 0.0677(11) Uani d 1 . .
    C C7 0.6041(3) 0.3639(5) 0.5202(6) 0.0840(15) Uani d 1 . .
    H H7 0.6424 0.3920 0.5794 0.101 Uiso calc 1 . .
    C C8 0.5672(4) 0.2488(6) 0.5459(8) 0.0912(16) Uani d 1 . .
    H H8 0.5794 0.1990 0.6223 0.109 Uiso calc 1 . .
    C C9 0.5123(3) 0.2113(5) 0.4549(7) 0.0836(15) Uani d 1 . .
    C C10 0.4898(3) 0.2793(6) 0.3448(8) 0.0952(18) Uani d 1 . .
    H H10 0.4516 0.2491 0.2864 0.114 Uiso calc 1 . .
    C C11 0.5263(3) 0.3988(5) 0.3204(7) 0.0794(13) Uani d 1 . .
    H H11 0.5109 0.4499 0.2469 0.095 Uiso calc 1 . .
    C C12 0.6820(2) 0.4565(4) 0.1787(4) 0.0550(9) Uani d 1 . .
    C C13 0.7041(3) 0.3314(4) 0.1968(6) 0.0697(11) Uani d 1 . .
    H H13 0.7288 0.3067 0.2773 0.084 Uiso calc 1 . .
    C C14 0.6893(3) 0.2408(5) 0.0934(6) 0.0780(14) Uani d 1 . .
    H H14 0.7037 0.1555 0.1050 0.094 Uiso calc 1 . .
    C C15 0.6533(3) 0.2795(5) -0.0250(6) 0.0763(13) Uani d 1 . .
    H H15 0.6425 0.2196 -0.0933 0.092 Uiso calc 1 . .
    C C16 0.6336(3) 0.4032(5) -0.0435(5) 0.0734(12) Uani d 1 . .
    H H16 0.6105 0.4283 -0.1254 0.088 Uiso calc 1 . .
    C C17 0.6473(3) 0.4935(5) 0.0581(5) 0.0646(10) Uani d 1 . .
    H H17 0.6332 0.5787 0.0448 0.078 Uiso calc 1 . .
    C C18 0.7205(4) 0.9800(4) 0.3554(6) 0.0846(15) Uani d 1 . .
    H H18A 0.7735 0.9967 0.3789 0.102 Uiso calc 1 . .
    H H18B 0.6845 1.0446 0.3871 0.102 Uiso calc 1 . .
    C C19 0.7041(4) 0.9149(4) 0.2180(5) 0.0822(15) Uani d 1 . .
    H H19A 0.7474 0.8924 0.1603 0.099 Uiso calc 1 . .
    H H19B 0.6584 0.9404 0.1685 0.099 Uiso calc 1 . .
    N N1 0.69179(18) 0.5453(3) 0.2889(3) 0.0568(8) Uani d 1 . .
    N N2 0.4715(4) 0.0877(6) 0.4819(10) 0.120(2) Uani d 1 . .
    O O1 0.80230(16) 0.6180(3) 0.1992(3) 0.0659(7) Uani d 1 . .
    O O2 0.4223(4) 0.0545(6) 0.3992(11) 0.169(3) Uani d 1 . .
    O O3 0.4905(4) 0.0269(6) 0.5872(9) 0.151(3) Uani d 1 . .
    S S1 0.56211(7) 0.69074(13) 0.3337(2) 0.0942(5) Uani d 1 . .
loop_
    _atom_site_aniso_label
    _atom_site_aniso_U_11
    _atom_site_aniso_U_22
    _atom_site_aniso_U_33
    _atom_site_aniso_U_12
    _atom_site_aniso_U_13
    _atom_site_aniso_U_23
    C1 0.058(2) 0.080(3) 0.053(2) -0.0090(19) 0.0124(18) -0.0078(19)
    C2 0.052(2) 0.061(2) 0.055(2) -0.0039(17) -0.0023(19) -0.0011(18)
    C3 0.064(2) 0.063(2) 0.050(2) -0.0029(18) -0.0001(19) -0.0036(18)
    C4 0.084(3) 0.055(2) 0.067(3) 0.0001(18) -0.003(2) -0.005(2)
    C5 0.075(3) 0.077(3) 0.116(4) 0.012(2) 0.023(3) -0.008(3)
    C6 0.052(2) 0.075(3) 0.076(3) -0.0025(19) 0.011(2) -0.002(2)
    C7 0.077(3) 0.094(4) 0.081(4) 0.002(3) 0.015(3) 0.005(3)
    C8 0.086(4) 0.091(4) 0.096(4) 0.007(3) 0.017(3) 0.010(3)
    C9 0.076(3) 0.077(3) 0.098(4) 0.000(2) 0.033(3) -0.005(3)
    C10 0.054(3) 0.110(4) 0.122(5) -0.014(2) 0.015(3) -0.017(4)
    C11 0.059(3) 0.088(3) 0.091(3) -0.012(2) 0.005(3) 0.000(3)
    C12 0.053(2) 0.064(2) 0.049(2) -0.0016(15) -0.0009(17) -0.0045(18)
    C13 0.076(3) 0.066(2) 0.068(3) 0.004(2) -0.007(2) 0.004(2)
    C14 0.100(4) 0.060(3) 0.074(3) 0.000(2) -0.001(3) -0.008(2)
    C15 0.079(3) 0.077(3) 0.073(3) -0.014(2) 0.004(3) -0.015(2)
    C16 0.071(3) 0.093(3) 0.055(2) -0.015(2) -0.006(2) -0.006(2)
    C17 0.068(3) 0.070(3) 0.057(2) -0.006(2) -0.009(2) 0.000(2)
    C18 0.099(4) 0.061(3) 0.095(4) -0.003(2) -0.014(3) -0.013(3)
    C19 0.112(4) 0.074(3) 0.060(3) -0.003(3) -0.020(3) 0.005(2)
    N1 0.0504(18) 0.072(2) 0.0480(18) -0.0073(13) 0.0019(15) -0.0070(15)
    N2 0.075(3) 0.086(3) 0.200(7) 0.002(3) 0.055(4) 0.010(5)
    O1 0.0552(16) 0.0804(17) 0.0621(18) -0.0054(13) 0.0086(15) -0.0031(15)
    O2 0.107(4) 0.113(4) 0.288(10) -0.043(3) 0.024(5) -0.013(5)
    O3 0.148(5) 0.105(4) 0.201(7) -0.004(3) 0.043(5) 0.037(4)
    S1 0.0546(6) 0.0848(8) 0.1432(14) 0.0082(5) -0.0026(8) -0.0113(9)
_geom_special_details
;
 All esds (except the esd in the dihedral angle between two l.s. planes)
 are estimated using the full covariance matrix.  The cell esds are taken
 into account individually in the estimation of esds in distances, angles
 and torsion angles; correlations between esds in cell parameters are only
 used when they are defined by crystal symmetry.  An approximate (isotropic)
 treatment of cell esds is used for estimating esds involving l.s. planes.
;
loop_
    _geom_bond_atom_site_label_1
    _geom_bond_atom_site_label_2
    _geom_bond_site_symmetry_2
    _geom_bond_distance
    _geom_bond_publ_flag
    C1 H1 . 0.9800 ?
    C1 C6 . 1.505(6) ?
    C1 N1 . 1.479(5) ?
    C1 S1 . 1.811(5) ?
    C2 C3 . 1.500(5) ?
    C2 N1 . 1.361(5) ?
    C2 O1 . 1.228(5) ?
    C3 H3A . 0.9700 ?
    C3 H3B . 0.9700 ?
    C3 C4 . 1.501(6) ?
    C4 C5 . 1.488(7) ?
    C4 C18 . 1.506(7) ?
    C4 C19 . 1.530(7) ?
    C5 H5A . 0.9700 ?
    C5 H5B . 0.9700 ?
    C5 S1 . 1.782(6) ?
    C6 C7 . 1.409(8) ?
    C6 C11 . 1.366(7) ?
    C7 H7 . 0.9300 ?
    C7 C8 . 1.384(8) ?
    C8 H8 . 0.9300 ?
    C8 C9 . 1.362(9) ?
    C9 C10 . 1.342(9) ?
    C9 N2 . 1.494(8) ?
    C10 H10 . 0.9300 ?
    C10 C11 . 1.418(8) ?
    C11 H11 . 0.9300 ?
    C12 C13 . 1.370(6) ?
    C12 C17 . 1.373(6) ?
    C12 N1 . 1.425(5) ?
    C13 H13 . 0.9300 ?
    C13 C14 . 1.402(7) ?
    C14 H14 . 0.9300 ?
    C14 C15 . 1.371(8) ?
    C15 H15 . 0.9300 ?
    C15 C16 . 1.345(8) ?
    C16 H16 . 0.9300 ?
    C16 C17 . 1.384(7) ?
    C17 H17 . 0.9300 ?
    C18 H18A . 0.9700 ?
    C18 H18B . 0.9700 ?
    C18 C19 . 1.524(7) ?
    C19 H19A . 0.9700 ?
    C19 H19B . 0.9700 ?
    N2 O2 . 1.226(11) ?
    N2 O3 . 1.248(10) ?
loop_
    _geom_angle_atom_site_label_1
    _geom_angle_atom_site_label_2
    _geom_angle_atom_site_label_3
    _geom_angle_site_symmetry_1
    _geom_angle_site_symmetry_3
    _geom_angle
    _geom_angle_publ_flag
    C6 C1 H1 . . 106.9 ?
    C6 C1 S1 . . 111.0(3) ?
    N1 C1 H1 . . 106.9 ?
    N1 C1 C6 . . 111.0(3) ?
    N1 C1 S1 . . 113.7(3) ?
    S1 C1 H1 . . 106.9 ?
    N1 C2 C3 . . 119.0(4) ?
    O1 C2 C3 . . 120.4(4) ?
    O1 C2 N1 . . 120.6(3) ?
    C2 C3 H3A . . 108.8 ?
    C2 C3 H3B . . 108.8 ?
    C2 C3 C4 . . 114.0(4) ?
    H3A C3 H3B . . 107.6 ?
    C4 C3 H3A . . 108.8 ?
    C4 C3 H3B . . 108.8 ?
    C3 C4 C18 . . 117.8(4) ?
    C3 C4 C19 . . 116.4(4) ?
    C5 C4 C3 . . 119.4(4) ?
    C5 C4 C18 . . 113.8(4) ?
    C5 C4 C19 . . 115.5(5) ?
    C18 C4 C19 . . 60.2(3) ?
    C4 C5 H5A . . 107.9 ?
    C4 C5 H5B . . 107.9 ?
    C4 C5 S1 . . 117.6(4) ?
    H5A C5 H5B . . 107.2 ?
    S1 C5 H5A . . 107.9 ?
    S1 C5 H5B . . 107.9 ?
    C7 C6 C1 . . 117.3(5) ?
    C11 C6 C1 . . 123.2(5) ?
    C11 C6 C7 . . 119.5(5) ?
    C6 C7 H7 . . 119.8 ?
    C8 C7 C6 . . 120.5(6) ?
    C8 C7 H7 . . 119.8 ?
    C7 C8 H8 . . 121.3 ?
    C9 C8 C7 . . 117.4(6) ?
    C9 C8 H8 . . 121.3 ?
    C8 C9 N2 . . 118.0(7) ?
    C10 C9 C8 . . 124.9(6) ?
    C10 C9 N2 . . 117.1(7) ?
    C9 C10 H10 . . 121.1 ?
    C9 C10 C11 . . 117.7(6) ?
    C11 C10 H10 . . 121.1 ?
    C6 C11 C10 . . 120.0(6) ?
    C6 C11 H11 . . 120.0 ?
    C10 C11 H11 . . 120.0 ?
    C13 C12 C17 . . 120.0(4) ?
    C13 C12 N1 . . 119.1(4) ?
    C17 C12 N1 . . 120.8(4) ?
    C12 C13 H13 . . 120.1 ?
    C12 C13 C14 . . 119.8(5) ?
    C14 C13 H13 . . 120.1 ?
    C13 C14 H14 . . 120.4 ?
    C15 C14 C13 . . 119.1(5) ?
    C15 C14 H14 . . 120.4 ?
    C14 C15 H15 . . 119.6 ?
    C16 C15 C14 . . 120.7(5) ?
    C16 C15 H15 . . 119.6 ?
    C15 C16 H16 . . 119.6 ?
    C15 C16 C17 . . 120.7(5) ?
    C17 C16 H16 . . 119.6 ?
    C12 C17 C16 . . 119.6(4) ?
    C12 C17 H17 . . 120.2 ?
    C16 C17 H17 . . 120.2 ?
    C4 C18 H18A . . 117.7 ?
    C4 C18 H18B . . 117.7 ?
    C4 C18 C19 . . 60.6(3) ?
    H18A C18 H18B . . 114.8 ?
    C19 C18 H18A . . 117.7 ?
    C19 C18 H18B . . 117.7 ?
    C4 C19 H19A . . 117.9 ?
    C4 C19 H19B . . 117.9 ?
    C18 C19 C4 . . 59.1(3) ?
    C18 C19 H19A . . 117.9 ?
    C18 C19 H19B . . 117.9 ?
    H19A C19 H19B . . 115.0 ?
    C2 N1 C1 . . 121.6(3) ?
    C2 N1 C12 . . 119.4(3) ?
    C12 N1 C1 . . 117.3(3) ?
    O2 N2 C9 . . 117.5(8) ?
    O2 N2 O3 . . 125.6(7) ?
    O3 N2 C9 . . 116.9(8) ?
    C5 S1 C1 . . 99.4(2) ?
loop_
    _geom_torsion_atom_site_label_1
    _geom_torsion_atom_site_label_2
    _geom_torsion_atom_site_label_3
    _geom_torsion_atom_site_label_4
    _geom_torsion_site_symmetry_1
    _geom_torsion_site_symmetry_2
    _geom_torsion_site_symmetry_3
    _geom_torsion_site_symmetry_4
    _geom_torsion
    _geom_torsion_publ_flag
    C1 C6 C7 C8 . . . . 179.8(5) ?
    C1 C6 C11 C10 . . . . 178.7(5) ?
    C2 C3 C4 C5 . . . . 82.2(6) ?
    C2 C3 C4 C18 . . . . -132.8(4) ?
    C2 C3 C4 C19 . . . . -64.1(5) ?
    C3 C2 N1 C1 . . . . 3.0(6) ?
    C3 C2 N1 C12 . . . . 167.4(4) ?
    C3 C4 C5 S1 . . . . -61.4(7) ?
    C3 C4 C18 C19 . . . . 106.1(5) ?
    C3 C4 C19 C18 . . . . -108.4(5) ?
    C4 C5 S1 C1 . . . . 55.8(5) ?
    C5 C4 C18 C19 . . . . -106.9(5) ?
    C5 C4 C19 C18 . . . . 104.0(5) ?
    C6 C1 N1 C2 . . . . -160.3(4) ?
    C6 C1 N1 C12 . . . . 35.0(5) ?
    C6 C1 S1 C5 . . . . 152.3(4) ?
    C6 C7 C8 C9 . . . . 0.9(8) ?
    C7 C6 C11 C10 . . . . -3.3(8) ?
    C7 C8 C9 C10 . . . . -2.1(9) ?
    C7 C8 C9 N2 . . . . -179.5(5) ?
    C8 C9 C10 C11 . . . . 0.5(8) ?
    C8 C9 N2 O2 . . . . -179.8(6) ?
    C8 C9 N2 O3 . . . . 0.2(8) ?
    C9 C10 C11 C6 . . . . 2.3(8) ?
    C10 C9 N2 O2 . . . . 2.5(8) ?
    C10 C9 N2 O3 . . . . -177.4(6) ?
    C11 C6 C7 C8 . . . . 1.7(8) ?
    C12 C13 C14 C15 . . . . 0.6(8) ?
    C13 C12 C17 C16 . . . . 1.3(7) ?
    C13 C12 N1 C1 . . . . -92.4(5) ?
    C13 C12 N1 C2 . . . . 102.5(5) ?
    C13 C14 C15 C16 . . . . 1.2(9) ?
    C14 C15 C16 C17 . . . . -1.7(8) ?
    C15 C16 C17 C12 . . . . 0.5(7) ?
    C17 C12 C13 C14 . . . . -1.8(7) ?
    C17 C12 N1 C1 . . . . 84.3(5) ?
    C17 C12 N1 C2 . . . . -80.7(5) ?
    C18 C4 C5 S1 . . . . 152.2(4) ?
    C19 C4 C5 S1 . . . . 85.2(5) ?
    N1 C1 C6 C7 . . . . 95.0(5) ?
    N1 C1 C6 C11 . . . . -87.0(6) ?
    N1 C1 S1 C5 . . . . -81.7(4) ?
    N1 C2 C3 C4 . . . . -71.9(5) ?
    N1 C12 C13 C14 . . . . 175.0(4) ?
    N1 C12 C17 C16 . . . . -175.4(4) ?
    N2 C9 C10 C11 . . . . 178.0(5) ?
    O1 C2 C3 C4 . . . . 106.4(5) ?
    O1 C2 N1 C1 . . . . -175.3(4) ?
    O1 C2 N1 C12 . . . . -10.9(6) ?
    S1 C1 C6 C7 . . . . -137.6(4) ?
    S1 C1 C6 C11 . . . . 40.5(6) ?
    S1 C1 N1 C2 . . . . 73.7(4) ?
    S1 C1 N1 C12 . . . . -91.0(4) ?
loop_
    _geom_hbond_atom_site_label_D
    _geom_hbond_atom_site_label_H
    _geom_hbond_atom_site_label_A
    _geom_hbond_site_symmetry_A
    _geom_hbond_distance_DH
    _geom_hbond_distance_HA
    _geom_hbond_distance_DA
    _geom_hbond_angle_DHA
    C1 H1 O1 3_655 0.98 2.38 3.352(6) 172.7
    C3 H3B O1 3_655 0.97 2.48 3.444(5) 170.8
