# Supplementary material for: Crystal structures of two isomeric 2-aryl-3-phenyl-1,3-thia­zepan-4-ones
Source: Acta Crystallogr E Crystallogr Commun. 2019 Jul 26;75(Pt 8):1270–3. doi: 10.1107/S2056989019010429 (PMC6690465; doi:10.1107/S2056989019010429)
Supplement: Supplementary file 2 [file e-75-01270-1sup2.hkl]

# 
# h,k,l, Fc-squared, Fo-squared, sigma(Fo-squared) and status flag 
# 
data_1
_shelx_title ' ljs50s in P21/n #  14' 
_shelx_refln_list_code          4 
_shelx_F_calc_maximum      218.17 
_exptl_crystal_F_000      1488.00 
_reflns_d_resolution_high  0.7469 
 
loop_ 
 _symmetry_equiv_pos_as_xyz 
 'x, y, z' 
 '-x+1/2, y+1/2, -z+1/2' 
 '-x, -y, -z' 
 'x-1/2, -y-1/2, z-1/2' 
 
_cell_length_a    16.9925 
_cell_length_b     9.9550 
_cell_length_c    21.2429 
_cell_angle_alpha  90.000 
_cell_angle_beta   99.531 
_cell_angle_gamma  90.000 
 
_shelx_F_squared_multiplier     1.000 
 
loop_ 
 _refln_index_h 
 _refln_index_k 
 _refln_index_l 
 _refln_F_squared_calc 
 _refln_F_squared_meas 
 _refln_F_squared_sigma 
 _refln_observed_status 
   2   0   0      296.32      265.36     12.00 o 
   4   0   0        8.99       -0.39      5.13 o 
   6   0   0      928.43      881.20     53.27 o 
   8   0   0     1047.06      858.80     65.15 o 
  10   0   0      914.63      815.90     59.05 o 
  12   0   0      634.84      594.87     89.93 o 
  14   0   0       77.66       41.97     19.15 o 
  16   0   0     1093.64     1180.13     91.22 o 
  18   0   0      139.61      210.14     51.56 o 
  20   0   0      331.85      316.53     66.07 o 
  22   0   0        3.10       16.10     52.03 o 
   1   1   0      506.38      474.63     11.98 o 
   2   1   0    17171.31    17159.59    219.47 o 
   3   1   0      857.64      837.33     18.95 o 
   4   1   0    14502.82    14600.50    192.81 o 
   5   1   0     1139.28     1067.07     25.78 o 
   6   1   0     2221.86     2130.59     42.19 o 
   7   1   0     4283.28     4075.37     69.83 o 
   8   1   0     1692.01     1652.21     39.46 o 
   9   1   0        1.54       -5.77      7.85 o 
  10   1   0      541.22      518.70     23.38 o 
  11   1   0       92.85       95.71     12.65 o 
  12   1   0      746.78      773.11     30.91 o 
  13   1   0      300.13      273.63     21.66 o 
  14   1   0      698.81      707.29     42.25 o 
  15   1   0       56.35       36.13     19.73 o 
  16   1   0      340.89      379.69     35.70 o 
  17   1   0        4.72        5.71     22.47 o 
  18   1   0        5.01      -12.58     19.41 o 
  19   1   0       12.46       21.88     21.63 o 
  20   1   0       53.03      104.54     34.93 o 
  21   1   0       10.19       14.80     36.23 o 
   0   2   0    25028.66    27903.02    499.21 o 
   1   2   0     5097.76     4939.14     69.95 o 
   2   2   0    13677.92    13693.25    179.36 o 
   3   2   0     1437.63     1331.55     33.95 o 
   4   2   0    15156.08    14799.33    196.26 o 
   5   2   0    12815.98    13174.07    179.17 o 
   6   2   0       66.33       41.91      7.83 o 
   7   2   0      260.59      222.52     15.11 o 
   8   2   0     1001.93      992.44     29.69 o 
   9   2   0     1957.68     1876.17     44.76 o 
  10   2   0     2057.84     2044.82     49.23 o 
  11   2   0      391.83      436.91     25.83 o 
  12   2   0       20.67       10.86     10.17 o 
  13   2   0      146.58      142.84     19.94 o 
  14   2   0      174.23      154.82     21.12 o 
  15   2   0      308.38      312.10     29.09 o 
  16   2   0       40.54       34.97     17.48 o 
  17   2   0      107.24       95.29     24.26 o 
  18   2   0       21.98       28.09     24.40 o 
  19   2   0       70.38       48.90     27.43 o 
  20   2   0       55.15       71.47     27.41 o 
  21   2   0       52.35       37.52     33.15 o 
   1   3   0     1545.75     1482.66     29.56 o 
   2   3   0     2862.25     2710.58     64.63 o 
   3   3   0        0.35        3.03      5.71 o 
   4   3   0      334.35      338.63     17.54 o 
   5   3   0        0.56       -0.35      5.64 o 
   6   3   0     2271.34     2274.42     45.82 o 
   7   3   0     5938.35     5876.36     94.54 o 
   8   3   0      767.79      799.81     26.69 o 
   9   3   0      918.84      872.01     29.36 o 
  10   3   0      162.79      210.58     22.31 o 
  11   3   0      102.99      104.22     18.41 o 
  12   3   0      239.70      202.83     24.60 o 
  13   3   0      315.49      276.89     28.73 o 
  14   3   0       12.62       13.79     18.27 o 
  15   3   0      591.63      594.53     38.34 o 
  16   3   0        0.51      -10.53     14.78 o 
  17   3   0        0.05       -4.69     15.63 o 
  18   3   0       54.86       40.55     19.74 o 
  19   3   0        6.56       53.21     23.99 o 
  20   3   0        0.48      -17.16     28.57 o 
  21   3   0       42.07       35.45     35.16 o 
   0   4   0     4719.11     4855.33    107.25 o 
   1   4   0      859.58      870.58     23.34 o 
   2   4   0     1478.59     1370.23     31.21 o 
   3   4   0      111.57      118.02     11.16 o 
   4   4   0     1276.64     1236.52     34.22 o 
   5   4   0      891.82      763.68     24.31 o 
   6   4   0       40.13       43.23      8.55 o 
   7   4   0      324.71      272.53     17.66 o 
   8   4   0       96.63       79.34     12.06 o 
   9   4   0      628.50      638.72     28.66 o 
  10   4   0        0.52        7.72     11.32 o 
  11   4   0      859.22      912.80     42.78 o 
  12   4   0       26.18       35.68     16.22 o 
  13   4   0      142.05      196.27     27.39 o 
  14   4   0       28.09       43.68     19.08 o 
  15   4   0       66.27       74.59     22.71 o 
  16   4   0        5.45        7.89     22.29 o 
  17   4   0        1.87       -2.00     15.52 o 
  18   4   0       25.22       42.10     19.32 o 
  19   4   0       24.78       18.80     18.47 o 
  20   4   0        7.25        4.55     22.98 o 
  21   4   0        8.99      -11.73     46.59 o 
   1   5   0      183.37      178.90     13.47 o 
   2   5   0     2528.55     2535.75     49.95 o 
   3   5   0     1047.45     1042.60     40.51 o 
   4   5   0      961.49      887.91     27.20 o 
   5   5   0      687.81      688.27     28.40 o 
   6   5   0       25.72       24.54      8.79 o 
   7   5   0     1673.54     1670.20     43.78 o 
   8   5   0      119.48      101.69     18.85 o 
   9   5   0      712.15      670.54     42.33 o 
  10   5   0       10.91       17.50     12.66 o 
  11   5   0       78.69       86.56     18.69 o 
  12   5   0       59.68       64.48     19.70 o 
  13   5   0        0.02      -16.77     16.77 o 
  14   5   0      226.68      221.88     29.65 o 
  15   5   0       60.17       47.47     21.74 o 
  16   5   0       11.67        7.42     20.48 o 
  17   5   0       89.46       82.55     25.90 o 
  18   5   0        0.00        4.33     20.76 o 
  19   5   0        3.13       19.80     20.65 o 
  20   5   0       31.86       38.20     27.89 o 
   0   6   0     6113.27     6406.49    145.50 o 
   1   6   0      156.42      182.93     18.39 o 
   2   6   0      669.81      629.54     24.67 o 
   3   6   0       95.88       92.80     12.31 o 
   4   6   0      584.92      623.70     26.23 o 
   5   6   0      356.21      358.72     22.08 o 
   6   6   0      437.87      420.08     23.53 o 
   7   6   0       26.12       30.59     12.32 o 
   8   6   0       27.61       23.82     12.68 o 
   9   6   0      173.66      166.90     23.67 o 
  10   6   0      227.40      150.05     35.73 o 
  11   6   0       76.40       92.87     20.90 o 
  12   6   0       41.48       40.18     20.50 o 
  13   6   0       55.86      100.38     26.34 o 
  14   6   0      188.33      187.14     31.42 o 
  15   6   0        0.64       -1.71     21.83 o 
  16   6   0      258.11      236.18     38.53 o 
  17   6   0       14.12       36.89     32.49 o 
  18   6   0       48.72       59.50     35.57 o 
  19   6   0       22.82      -12.34     35.51 o 
   1   7   0        0.11       -4.14     10.14 o 
   2   7   0      435.79      460.38     39.33 o 
   3   7   0       54.60       65.50     16.64 o 
   4   7   0        6.02        7.74     11.43 o 
   5   7   0      185.35      180.46     20.28 o 
   6   7   0      379.00      352.74     32.39 o 
   7   7   0       46.61       63.87     18.01 o 
   8   7   0       88.94       50.70     30.52 o 
   9   7   0        6.82       20.48     18.55 o 
  10   7   0        7.16      -20.24     20.24 o 
  11   7   0      262.06      250.47     34.07 o 
  12   7   0      151.72      137.04     31.28 o 
  13   7   0       63.80       95.40     29.11 o 
  14   7   0       68.83       70.41     30.38 o 
  15   7   0        0.23       35.72     31.40 o 
  16   7   0       17.16       31.72     45.51 o 
  17   7   0        8.02       33.79     37.42 o 
  18   7   0        1.07       45.54     40.65 o 
   0   8   0      191.76      212.46     40.57 o 
   1   8   0       40.78       59.03     17.36 o 
   2   8   0        0.79       -5.21     12.42 o 
   3   8   0      192.25      218.35     32.85 o 
   4   8   0       22.75      -14.88     16.63 o 
   5   8   0      497.86      486.11     56.78 o 
   6   8   0      404.43      365.35     41.71 o 
   7   8   0      864.83      900.49     64.65 o 
   8   8   0        0.66        5.68     21.81 o 
   9   8   0       10.51       10.38     21.93 o 
  10   8   0      109.73      123.54     31.66 o 
  11   8   0        1.55      -13.42     25.43 o 
  12   8   0        0.08      -19.07     25.17 o 
  13   8   0       99.73      134.03     37.38 o 
  14   8   0       47.73       72.49     34.93 o 
  15   8   0        9.01       31.21     32.14 o 
  16   8   0        0.11      -37.23     55.31 o 
  17   8   0       38.10       23.08     68.85 o 
   1   9   0        6.43       15.08     18.24 o 
   2   9   0      700.04      713.54     51.20 o 
   3   9   0      101.71      120.17     26.17 o 
   4   9   0       68.83       75.05     27.08 o 
   5   9   0       29.90       71.42     26.77 o 
   6   9   0       52.90       44.88     28.00 o 
   7   9   0      412.89      351.06     54.07 o 
   8   9   0       11.79       21.90     22.36 o 
   9   9   0       42.47       39.75     26.44 o 
  10   9   0       77.95       92.08     37.61 o 
  11   9   0       46.93       41.25     29.04 o 
  12   9   0        0.02       -3.16     28.70 o 
  13   9   0        8.88       48.97     31.17 o 
  14   9   0        0.12      -46.83     46.83 o 
  15   9   0       22.71      -16.20     43.36 o 
   0  10   0      397.64      356.65     56.49 o 
   1  10   0       74.52       80.42     26.41 o 
   2  10   0      304.93      301.48     45.56 o 
   3  10   0        3.00      -21.44     21.44 o 
   4  10   0       45.06       40.72     26.43 o 
   5  10   0       40.08        7.34     23.66 o 
   6  10   0        0.59        9.05     31.25 o 
   7  10   0      103.54       96.44     29.87 o 
   8  10   0      112.80       58.58     26.62 o 
   9  10   0       32.02       32.93     24.05 o 
  10  10   0      108.55      104.73     31.83 o 
  11  10   0        3.67      -22.51     22.51 o 
  12  10   0        0.38        2.48     29.06 o 
  13  10   0        2.17      -20.33     46.63 o 
  14  10   0        0.04      -59.41     59.41 o 
   1  11   0       44.07       45.94     26.58 o 
   2  11   0        9.64       63.28     27.39 o 
   3  11   0        0.71      -11.82     21.35 o 
   4  11   0       35.50       29.83     23.34 o 
   5  11   0        0.02      -20.07     21.75 o 
   6  11   0       23.18       13.68     33.97 o 
   7  11   0        9.48      -19.28     19.28 o 
   8  11   0        6.64      -18.36     32.96 o 
   9  11   0       26.82       16.67     28.78 o 
  10  11   0        6.23       22.90     29.71 o 
  11  11   0       17.20       71.31     56.00 o 
   0  12   0       86.19       69.97     54.37 o 
   1  12   0        0.66       32.25     33.93 o 
   2  12   0      202.97      173.70     42.48 o 
   3  12   0       24.97       28.56     24.41 o 
   4  12   0        2.44        8.09     25.77 o 
   5  12   0        9.75       -9.96     23.79 o 
   6  12   0        1.73        4.52     29.07 o 
   7  12   0       10.24       -4.02     30.87 o 
   8  12   0        0.14      -32.65     32.65 o 
   3  13   0        0.08       27.56     51.53 o 
   4  13   0       45.96      105.46     59.26 o 
 -21   0   1      245.14      312.43     69.44 o 
 -19   0   1        1.75       26.06     34.91 o 
 -17   0   1      471.67      560.07     79.77 o 
 -15   0   1      109.30       91.28     33.41 o 
 -13   0   1        4.80       -4.88     12.50 o 
 -11   0   1     1365.35     1274.84     68.49 o 
  -9   0   1       10.54        5.99      8.75 o 
  -7   0   1     2052.12     1871.02     70.89 o 
  -5   0   1    19968.49    20516.80    370.58 o 
  -3   0   1     6800.61     6635.92    126.97 o 
  -1   0   1      432.18      380.69     11.69 o 
   1   0   1        8.34       -0.58      4.18 o 
   3   0   1        2.13        7.54      5.40 o 
   5   0   1      287.44      291.24     17.63 o 
   7   0   1     3760.49     3659.83     79.14 o 
   9   0   1      133.65      162.18     22.37 o 
  11   0   1       53.29       29.24     13.98 o 
  13   0   1      310.69      362.26     38.12 o 
  15   0   1     1580.90     1628.71     77.18 o 
  17   0   1      734.60      752.81    121.48 o 
  19   0   1       19.48       51.62     38.94 o 
  21   0   1       60.08       24.26     48.06 o 
 -21   1   1       58.41       70.22     36.13 o 
 -20   1   1       18.99       64.39     27.89 o 
 -19   1   1       64.22       59.88     36.54 o 
 -18   1   1       12.88       14.27     23.84 o 
 -17   1   1      311.95      341.64     67.63 o 
 -16   1   1       66.50       52.51     19.59 o 
 -15   1   1        8.88       10.95     15.58 o 
 -14   1   1     1143.96     1191.45     49.78 o 
 -13   1   1        5.20       16.68      9.86 o 
 -12   1   1      615.25      620.39     29.09 o 
 -11   1   1      591.75      569.68     25.98 o 
 -10   1   1       57.90       51.82      9.61 o 
  -9   1   1     5279.14     5077.42     87.40 o 
  -8   1   1     1031.46      991.82     31.40 o 
  -7   1   1        1.54       -1.69      5.95 o 
  -6   1   1     1813.14     1779.69     36.85 o 
  -5   1   1     6619.57     6852.35     99.47 o 
  -4   1   1    17390.70    18274.84    238.02 o 
  -3   1   1     3529.67     3536.75     52.88 o 
  -2   1   1     2546.58     2497.92     41.89 o 
  -1   1   1      703.53      696.98     13.35 o 
   0   1   1        9.76       -0.23      2.90 o 
   1   1   1     2744.34     2593.37     37.73 o 
   3   1   1     2497.54     2314.27     69.27 o 
   5   1   1     1710.82     1767.72     39.74 o 
   6   1   1     1465.35     1382.40     35.83 o 
   7   1   1     6597.01     6364.07    174.01 o 
   8   1   1     2142.40     2057.07     50.44 o 
   9   1   1     1916.06     1705.14     42.62 o 
  10   1   1      492.72      526.53     29.43 o 
  11   1   1      112.62       95.25     12.62 o 
  12   1   1       86.05       98.85     17.91 o 
  13   1   1      309.09      251.76     20.90 o 
  14   1   1      117.82      117.38     18.16 o 
  15   1   1      322.20      413.61     38.06 o 
  16   1   1       33.08       16.34     21.37 o 
  17   1   1      463.85      437.74     46.04 o 
  18   1   1        7.44      -13.57     20.56 o 
  19   1   1       59.26       73.33     27.58 o 
  20   1   1       88.95      118.44     35.83 o 
  21   1   1        6.07       31.73     36.48 o 
 -21   2   1       29.57       33.89     29.03 o 
 -20   2   1       20.63       24.56     24.00 o 
 -19   2   1       38.15       20.21     23.54 o 
 -18   2   1      144.64      153.60     30.02 o 
 -17   2   1       18.85       37.92     20.19 o 
 -16   2   1      649.10      688.28     59.90 o 
 -15   2   1      455.68      446.85     34.21 o 
 -14   2   1       38.84       15.62     13.97 o 
 -13   2   1      165.94      142.63     19.57 o 
 -12   2   1       39.39       29.41     13.73 o 
 -11   2   1     1098.45     1068.31     35.74 o 
 -10   2   1        0.61       -1.87      7.23 o 
  -9   2   1     1828.30     1814.28     43.37 o 
  -8   2   1      251.66      265.57     17.14 o 
  -7   2   1      924.54      885.84     25.97 o 
  -6   2   1     1579.72     1570.38     34.42 o 
  -5   2   1     5377.87     5244.39     80.20 o 
  -4   2   1     1661.41     1497.38     30.03 o 
  -3   2   1     5399.13     5401.57     78.10 o 
  -2   2   1     1625.84     1656.58     44.97 o 
   2   2   1    13603.85    14107.67    184.62 o 
   3   2   1    15018.99    15416.74    223.25 o 
   4   2   1    11646.51    11651.15    176.17 o 
   5   2   1     2736.29     2714.31     48.71 o 
   6   2   1     2927.28     2953.45     53.92 o 
   7   2   1     5557.56     5669.17     91.14 o 
   8   2   1      652.05      672.33     26.23 o 
   9   2   1     3169.86     3308.18     65.57 o 
  10   2   1      322.72      278.04     20.60 o 
  11   2   1      202.11      230.51     20.23 o 
  12   2   1       17.12       29.77     12.76 o 
  13   2   1       58.13       37.83     14.21 o 
  14   2   1       74.08       75.39     17.64 o 
  15   2   1     1150.41     1061.32     51.33 o 
  16   2   1      550.91      599.20     39.32 o 
  17   2   1       28.21       25.03     20.55 o 
  18   2   1      231.75      274.96     34.15 o 
  19   2   1       24.22       43.74     28.86 o 
  20   2   1      202.31      222.96     37.91 o 
  21   2   1        0.29       13.80     31.99 o 
 -21   3   1        0.06       -2.81     27.55 o 
 -20   3   1       22.91       36.58     34.62 o 
 -19   3   1       15.04        8.41     27.94 o 
 -18   3   1        0.24       -1.16     17.39 o 
 -17   3   1        9.42        6.20     16.37 o 
 -16   3   1        9.50        6.96     15.30 o 
 -15   3   1      117.78      109.64     21.03 o 
 -14   3   1      456.79      443.43     40.41 o 
 -13   3   1        0.01        3.88     14.74 o 
 -12   3   1        6.58       -8.08     12.89 o 
 -11   3   1      796.53      839.89     53.58 o 
 -10   3   1     1057.69     1049.39     44.14 o 
  -9   3   1        0.83       -5.24      7.14 o 
  -8   3   1      731.43      673.99     25.19 o 
  -7   3   1       83.65       72.68     10.99 o 
  -6   3   1       40.44       47.65      8.57 o 
  -5   3   1     3189.66     3012.27     53.47 o 
  -4   3   1       29.23       17.52      5.77 o 
  -3   3   1      295.29      266.00     14.60 o 
  -2   3   1     7641.64     7675.00    108.65 o 
  -1   3   1     2217.98     2104.53     37.50 o 
   0   3   1      269.24      253.85     14.31 o 
   1   3   1      735.57      580.79     31.71 o 
   3   3   1        6.14       11.45      5.87 o 
   4   3   1      281.55      207.37     14.43 o 
   5   3   1      827.54      781.60     25.93 o 
   6   3   1      443.23      428.76     19.57 o 
   7   3   1        4.16        0.02      8.28 o 
   8   3   1        7.03        5.02      7.48 o 
   9   3   1       82.30       97.50     13.22 o 
  10   3   1      143.21      154.56     16.15 o 
  11   3   1       28.95       27.96     11.12 o 
  12   3   1       30.36       34.56     15.45 o 
  13   3   1        3.94       -2.40     14.45 o 
  14   3   1      566.43      611.96     52.64 o 
  16   3   1      182.68      182.61     26.45 o 
  17   3   1       20.09       -2.69     16.46 o 
  18   3   1      101.01      106.24     23.30 o 
  19   3   1        3.50       19.64     22.58 o 
  20   3   1        1.47       -5.45     37.17 o 
  21   3   1        4.25       44.45     34.35 o 
 -21   4   1       36.07       61.98     53.74 o 
 -20   4   1        7.89        7.46     22.62 o 
 -19   4   1       14.52      -16.94     16.94 o 
 -18   4   1       61.83       90.04     23.05 o 
 -17   4   1      117.22      114.62     26.10 o 
 -16   4   1      347.12      375.13     42.88 o 
 -15   4   1      159.39      192.05     28.78 o 
 -14   4   1       61.80       42.85     20.80 o 
 -13   4   1       99.33      111.16     23.18 o 
 -12   4   1        4.80       -2.81     14.53 o 
 -11   4   1        0.05       -6.51     12.84 o 
 -10   4   1       38.64       47.94     14.41 o 
  -9   4   1      334.67      344.28     26.02 o 
  -8   4   1     1775.62     1946.23     45.41 o 
  -7   4   1      138.91      136.99     13.23 o 
  -6   4   1        9.97       26.62      8.04 o 
  -5   4   1      135.78      147.47     15.64 o 
  -4   4   1      182.12      244.33     15.05 o 
  -3   4   1      172.85      175.17     14.20 o 
  -2   4   1     1600.47     1490.21     37.10 o 
  -1   4   1     5003.42     5083.18     78.90 o 
   0   4   1      629.31      627.57     23.04 o 
   1   4   1     1023.54      887.73     27.73 o 
   2   4   1     6134.66     5841.28     89.18 o 
   3   4   1       16.09       11.43      5.86 o 
   4   4   1     4294.26     4149.60     69.76 o 
   5   4   1      501.16      503.85     21.44 o 
   6   4   1       36.49       33.96      8.27 o 
   7   4   1      241.68      272.56     23.02 o 
   8   4   1       46.10       39.57     10.07 o 
   9   4   1        9.94       15.97      9.53 o 
  10   4   1      360.83      453.30     42.01 o 
  11   4   1        0.29      -13.75     14.11 o 
  12   4   1        2.42       -8.55     12.71 o 
  13   4   1      512.57      552.58     39.20 o 
  14   4   1       35.27       21.41     18.83 o 
  15   4   1      315.01      409.82     37.13 o 
  16   4   1      192.49      173.96     32.43 o 
  17   4   1       59.59       50.11     20.33 o 
  18   4   1       73.23       83.70     21.17 o 
  19   4   1       63.10       72.65     22.07 o 
  20   4   1       75.59       84.68     27.13 o 
  21   4   1        3.02       -9.88     45.28 o 
 -20   5   1        0.02       10.20     25.10 o 
 -19   5   1        3.10        8.44     19.01 o 
 -18   5   1       19.80       10.74     20.09 o 
 -17   5   1      189.40      178.44     32.62 o 
 -16   5   1        7.91       26.68     22.16 o 
 -15   5   1       47.02       44.32     22.78 o 
 -14   5   1      279.71      311.92     34.28 o 
 -13   5   1        2.07      -11.21     16.06 o 
 -12   5   1      779.31      803.71     45.00 o 
 -11   5   1       20.24        7.45     18.08 o 
 -10   5   1      439.47      464.86     32.59 o 
  -9   5   1      263.56      220.78     25.15 o 
  -8   5   1      237.58      235.50     27.01 o 
  -7   5   1      635.74      682.68     36.75 o 
  -6   5   1     1109.14     1103.44     36.26 o 
  -5   5   1       19.17       24.38      8.50 o 
  -4   5   1       18.15       17.64      7.74 o 
  -3   5   1      140.90      142.08     13.00 o 
  -2   5   1      753.24      714.73     23.36 o 
  -1   5   1      268.76      250.47     15.87 o 
   0   5   1      233.75      197.49     16.37 o 
   1   5   1       61.26       39.17     10.32 o 
   2   5   1       34.64       51.60      9.20 o 
   3   5   1       64.25       68.67     10.68 o 
   4   5   1      206.20      181.18     16.14 o 
   5   5   1       94.11       73.86     10.60 o 
   6   5   1     1012.22      981.29     30.44 o 
   7   5   1      717.62      714.80     27.88 o 
   8   5   1       21.43       20.10     10.40 o 
   9   5   1      579.83      618.28     41.22 o 
  10   5   1       22.07       10.63     12.99 o 
  11   5   1      164.53      232.63     25.80 o 
  12   5   1      354.95      422.58     34.95 o 
  13   5   1       71.44       54.59     20.47 o 
  14   5   1      169.46      170.19     27.77 o 
  15   5   1        6.06        7.30     21.08 o 
  16   5   1        1.23        5.25     20.86 o 
  17   5   1       65.63       86.96     26.67 o 
  18   5   1        1.09       -7.89     18.63 o 
  19   5   1        2.76      -18.69     20.06 o 
  20   5   1        3.81       48.87     29.03 o 
 -20   6   1        0.70      -67.78     67.78 o 
 -19   6   1        0.00        7.60     39.39 o 
 -18   6   1        3.77       17.05     33.82 o 
 -17   6   1        7.82       27.75     27.09 o 
 -16   6   1        2.15      -17.94     23.64 o 
 -15   6   1       16.99       79.44     43.08 o 
 -14   6   1       71.10       62.56     24.87 o 
 -13   6   1      156.46      184.75     36.49 o 
 -12   6   1       45.16       29.04     18.84 o 
 -11   6   1        8.57        9.57     17.15 o 
 -10   6   1      141.26      156.77     23.27 o 
  -9   6   1      748.53      722.83     43.86 o 
  -8   6   1       28.03       35.49     18.62 o 
  -7   6   1      580.53      537.56     39.13 o 
  -6   6   1       45.21       44.89     11.48 o 
  -5   6   1     1211.52     1161.15     36.67 o 
  -4   6   1     1390.14     1459.97     46.87 o 
  -3   6   1       20.24       25.00      8.87 o 
  -2   6   1      603.32      547.61     23.05 o 
  -1   6   1       23.62       24.09      8.56 o 
   0   6   1     1955.58     2043.81     52.37 o 
   1   6   1       74.21       53.71     11.95 o 
   2   6   1      272.79      261.03     21.03 o 
   3   6   1      201.07      196.33     15.73 o 
   4   6   1        4.94       -5.90      7.70 o 
   5   6   1      182.90      181.67     16.54 o 
   6   6   1      119.31      123.70     26.20 o 
   7   6   1     1196.09     1173.43     53.88 o 
   8   6   1      146.89      158.87     19.12 o 
   9   6   1       55.73       43.20     16.09 o 
  10   6   1       77.33       53.60     16.91 o 
  11   6   1        0.04        9.35     16.92 o 
  12   6   1       82.20      100.21     25.31 o 
  13   6   1       62.78       81.54     25.83 o 
  14   6   1       26.51       21.17     24.23 o 
  15   6   1       21.25        4.51     25.12 o 
  16   6   1       18.16       -8.46     24.64 o 
  17   6   1       26.53       55.95     33.06 o 
  18   6   1        0.56       -3.21     29.34 o 
  19   6   1        0.80      100.85    118.08 o 
 -18   7   1       38.49       52.63     41.75 o 
 -17   7   1        5.91      -14.86     31.50 o 
 -16   7   1        0.67       39.71     28.75 o 
 -15   7   1       18.62       21.24     31.46 o 
 -14   7   1        5.57        2.18     26.82 o 
 -13   7   1       48.48       81.03     32.72 o 
 -12   7   1        0.64        5.25     25.70 o 
 -11   7   1       18.94       30.71     24.60 o 
 -10   7   1      114.86       78.81     27.06 o 
  -9   7   1      889.20      889.75     63.43 o 
  -8   7   1      483.53      503.85     43.26 o 
  -7   7   1     1231.65     1182.70     63.82 o 
  -6   7   1       68.85       50.38     20.47 o 
  -5   7   1      473.52      507.60     36.73 o 
  -4   7   1      554.57      601.90     55.53 o 
  -3   7   1      246.39      212.45     24.69 o 
  -2   7   1       46.41       37.36     14.85 o 
  -1   7   1       89.51      108.06     18.40 o 
   0   7   1       81.40       77.34     16.38 o 
   1   7   1      284.04      297.42     28.58 o 
   2   7   1      546.71      610.61     32.72 o 
   3   7   1      343.74      325.95     26.10 o 
   4   7   1      126.47      145.82     18.54 o 
   5   7   1      877.17      911.15     39.04 o 
   6   7   1       14.60       25.24     12.30 o 
   7   7   1        2.15        7.83     13.34 o 
   8   7   1       24.26       19.22     17.79 o 
   9   7   1      557.38      610.68     45.83 o 
  10   7   1        5.88       21.25     20.57 o 
  11   7   1       32.29       57.32     24.30 o 
  12   7   1       16.06       19.28     23.55 o 
  13   7   1        8.95       25.23     25.34 o 
  14   7   1        6.47       -4.33     31.47 o 
  15   7   1       78.27       41.42     29.43 o 
  16   7   1        1.12        9.02     30.94 o 
  17   7   1       20.10       51.34     35.46 o 
  18   7   1        2.22        2.49     37.21 o 
 -17   8   1        4.66       37.26     41.79 o 
 -16   8   1        5.80       23.74     36.33 o 
 -15   8   1       10.34       -1.70     34.89 o 
 -14   8   1       11.61       52.36     32.77 o 
 -13   8   1        1.45       10.26     28.70 o 
 -12   8   1       35.52       41.52     29.79 o 
 -11   8   1        1.13       -7.00     25.13 o 
 -10   8   1       55.95       15.84     25.48 o 
  -9   8   1      209.68      175.19     35.31 o 
  -8   8   1      134.64      112.74     31.50 o 
  -7   8   1      400.83      401.20     46.56 o 
  -6   8   1      201.14      265.30     38.04 o 
  -5   8   1       19.44       43.02     19.35 o 
  -4   8   1       57.62       45.76     17.01 o 
  -3   8   1       28.68       37.15     16.08 o 
  -2   8   1       27.36       23.33     15.05 o 
  -1   8   1       41.01       52.45     17.65 o 
   0   8   1       40.01       50.92     19.83 o 
   1   8   1      136.53      144.16     24.16 o 
   2   8   1        8.23       24.09     15.21 o 
   3   8   1        7.34       -4.40     14.45 o 
   4   8   1      150.59      166.56     26.13 o 
   5   8   1       49.26       72.06     23.48 o 
   6   8   1      173.67      171.54     31.95 o 
   7   8   1      307.78      338.20     42.30 o 
   8   8   1        0.01       -3.51     20.74 o 
   9   8   1      273.01      218.84     36.11 o 
  10   8   1        3.02        0.15     23.33 o 
  11   8   1        0.15       -7.71     24.33 o 
  12   8   1        7.05       12.48     30.87 o 
  13   8   1       43.13       25.80     28.82 o 
  14   8   1       58.01       49.44     33.28 o 
  15   8   1        9.74       44.93     32.39 o 
  16   8   1        3.10        6.07     35.85 o 
  17   8   1       41.67       69.58     90.78 o 
 -15   9   1        0.08      -26.91     41.43 o 
 -14   9   1        8.84      -12.04     35.03 o 
 -13   9   1       17.45       15.76     33.09 o 
 -12   9   1       62.30       34.51     33.67 o 
 -11   9   1        9.12       10.89     24.94 o 
 -10   9   1       26.65       -4.99     24.66 o 
  -9   9   1        4.36       25.65     23.55 o 
  -8   9   1        5.35        7.77     20.93 o 
  -7   9   1       50.42       35.12     27.43 o 
  -6   9   1        2.67       -8.80     20.10 o 
  -5   9   1       91.19      130.49     32.71 o 
  -4   9   1      219.07      232.41     38.00 o 
  -3   9   1       27.39       46.02     23.48 o 
  -2   9   1       56.50       76.68     21.91 o 
  -1   9   1       96.47       56.36     22.49 o 
   0   9   1        3.03       -0.55     16.25 o 
   1   9   1      126.12      158.67     28.40 o 
   2   9   1      482.03      484.51     43.79 o 
   3   9   1       15.43       16.85     18.54 o 
   4   9   1      154.28      127.82     32.84 o 
   5   9   1       31.01       50.51     24.70 o 
   6   9   1      421.41      406.77     46.57 o 
   7   9   1       89.22      110.00     29.18 o 
   8   9   1        1.39       -5.56     21.51 o 
   9   9   1       35.50        7.72     26.57 o 
  10   9   1        3.43       20.86     29.24 o 
  11   9   1        3.90      -12.64     23.74 o 
  12   9   1        0.39       10.95     36.10 o 
  13   9   1        0.03        8.41     31.28 o 
  14   9   1        0.26      -23.13     35.20 o 
  15   9   1        2.56       -5.42     38.50 o 
  16   9   1       16.26      -37.43     64.34 o 
 -14  10   1       31.86       19.54     70.02 o 
 -13  10   1        2.63       51.06     51.27 o 
 -12  10   1        4.99        4.02     34.87 o 
 -11  10   1        0.87       -1.82     26.89 o 
 -10  10   1        1.69       40.50     39.57 o 
  -9  10   1        0.07      -20.55     20.55 o 
  -8  10   1        0.11       -1.07     22.21 o 
  -7  10   1       18.92      -11.99     19.78 o 
  -6  10   1        9.06       24.59     25.26 o 
  -5  10   1        8.48       20.37     39.80 o 
  -4  10   1       52.28       51.51     31.11 o 
  -3  10   1        3.77      -32.84     32.84 o 
  -2  10   1      906.74      989.36    105.31 o 
  -1  10   1      382.27      353.27     39.47 o 
   0  10   1       51.39       53.64     22.69 o 
   1  10   1       27.08       22.87     22.84 o 
   2  10   1      663.71      693.79     52.21 o 
   3  10   1        4.15       -1.58     21.58 o 
   4  10   1      160.97      146.58     31.38 o 
   5  10   1       31.48        7.98     22.47 o 
   6  10   1       24.26        7.97     34.83 o 
   7  10   1       20.92       34.74     22.98 o 
   8  10   1      120.37      108.91     30.24 o 
   9  10   1      126.85      147.84     30.05 o 
  10  10   1       15.58       46.38     28.49 o 
  11  10   1       10.10       54.01     44.18 o 
  12  10   1        6.82       25.97     29.93 o 
  13  10   1       45.38       57.93     34.31 o 
  14  10   1        1.81      -58.71     58.71 o 
 -11  11   1        0.38       78.22     33.46 o 
 -10  11   1        0.65      -34.16     58.46 o 
  -9  11   1        0.07      -25.65     25.65 o 
  -8  11   1       13.54       22.38     26.60 o 
  -7  11   1       82.97       57.71     23.48 o 
  -6  11   1        4.68       -1.58     23.73 o 
  -5  11   1       47.20       26.43     23.41 o 
  -4  11   1       72.48       51.75     24.73 o 
  -3  11   1       21.47       19.62     23.24 o 
  -2  11   1       52.18       71.41     28.85 o 
  -1  11   1       71.21       82.16     30.20 o 
   0  11   1        0.29      -24.53     24.53 o 
   1  11   1       32.87       13.53     23.10 o 
   2  11   1        9.72       62.04     27.79 o 
   3  11   1       17.69       -4.17     23.01 o 
   4  11   1       59.17       53.33     23.81 o 
   5  11   1       18.41       74.46     25.52 o 
   6  11   1        5.34        5.54     24.17 o 
   7  11   1        0.07       21.57     24.36 o 
   8  11   1       25.03       16.46     24.18 o 
   9  11   1        9.62       -8.83     28.08 o 
  10  11   1       16.72        8.74     29.85 o 
  11  11   1       47.39      110.55     41.96 o 
  -8  12   1        4.32      -39.54     57.86 o 
  -7  12   1       26.44       39.54     62.14 o 
  -6  12   1        1.88      -38.11     38.11 o 
  -5  12   1       13.67       50.45     35.16 o 
  -4  12   1       80.43       49.84     33.90 o 
  -3  12   1       23.30       -0.93     24.45 o 
  -2  12   1       29.29       16.18     29.07 o 
  -1  12   1        0.62       31.66     27.31 o 
   0  12   1        0.34      -12.33     68.73 o 
   1  12   1       16.61       13.08     31.27 o 
   2  12   1       55.00       29.01     38.62 o 
   3  12   1        1.48       32.64     27.53 o 
   4  12   1       23.95       40.19     24.24 o 
   5  12   1        1.57       -2.30     35.00 o 
   6  12   1        0.00       58.72     38.52 o 
   7  12   1        2.08       14.16     28.53 o 
   8  12   1       50.99       45.62     39.29 o 
  -4  13   1        0.00       -2.49     50.79 o 
  -3  13   1        5.38       29.85     44.31 o 
   4  13   1        1.78       52.68     52.38 o 
 -22   0   2       65.14        5.63     58.16 o 
 -20   0   2      193.19      268.83     59.99 o 
 -18   0   2      272.45      226.05     54.61 o 
 -16   0   2     1388.67     1482.82     97.15 o 
 -14   0   2      211.15      244.93     31.96 o 
 -12   0   2      780.69      761.95     47.50 o 
 -10   0   2       13.50        0.34     10.74 o 
  -8   0   2       40.00       39.23     11.37 o 
  -6   0   2     3695.77     3448.49     81.32 o 
  -4   0   2     9845.54     9481.02    190.60 o 
  -2   0   2    18806.69    19814.01    345.82 o 
   0   0   2    26790.37    29341.30    695.45 o 
   2   0   2    10999.96    10746.27    248.15 o 
   4   0   2     8572.92     8633.65    145.14 o 
   6   0   2     1873.48     1779.84     46.59 o 
   8   0   2      508.78      501.48     32.39 o 
  10   0   2      101.28       89.21     19.09 o 
  12   0   2       15.00        3.15     13.54 o 
  14   0   2       10.30       18.61     17.20 o 
  16   0   2      848.98      869.42     65.84 o 
  18   0   2       39.29      117.06     72.32 o 
  20   0   2      312.59      298.84     67.80 o 
 -21   1   2        0.00       14.74     27.96 o 
 -20   1   2       11.66       46.62     26.02 o 
 -19   1   2        0.49       35.22     24.34 o 
 -18   1   2        8.87       26.83     22.58 o 
 -17   1   2      140.10      111.88     29.11 o 
 -16   1   2      113.90      104.54     28.42 o 
 -15   1   2      274.37      242.22     28.42 o 
 -14   1   2      678.80      681.51     40.31 o 
 -13   1   2        1.93       -3.08      9.93 o 
 -12   1   2     1549.75     1571.82     43.72 o 
 -11   1   2      221.70      220.04     17.67 o 
 -10   1   2      112.67       95.61     11.73 o 
  -9   1   2     2287.68     2202.94     44.96 o 
  -8   1   2     1098.29     1099.98     32.67 o 
  -7   1   2       80.54       99.40     10.77 o 
  -6   1   2     1807.35     1645.98     34.78 o 
  -5   1   2      446.60      593.67     74.52 o 
  -4   1   2    22759.82    24041.15    309.44 o 
  -3   1   2    36653.84    37463.43    513.47 o 
  -2   1   2    36263.53    36036.29    491.74 o 
  -1   1   2     1043.05      962.04     17.45 o 
   0   1   2     6079.91     6141.53     90.96 o 
   1   1   2      334.45      297.70     14.38 o 
   2   1   2    17179.46    16974.97    239.65 o 
   3   1   2    47597.21    48986.73    614.63 o 
   4   1   2    12897.60    13335.44    178.45 o 
   5   1   2      481.26      488.63     17.95 o 
   6   1   2     2246.49     2356.77     76.95 o 
   7   1   2     5082.63     5194.78     85.48 o 
   8   1   2      281.49      297.96     18.70 o 
   9   1   2      303.02      265.51     19.03 o 
  10   1   2       40.33       25.01      8.43 o 
  11   1   2       72.00       74.36     12.06 o 
  12   1   2       53.20       48.06     10.87 o 
  13   1   2      673.57      741.80     36.87 o 
  14   1   2       96.01       77.47     20.10 o 
  15   1   2       27.35       19.34     17.16 o 
  16   1   2      110.13      124.43     26.37 o 
  17   1   2       45.06       47.31     27.98 o 
  18   1   2       29.02       29.83     23.13 o 
  19   1   2        5.45       53.13     24.67 o 
  20   1   2        3.19       -3.26     28.95 o 
  21   1   2        7.81       -6.78     33.01 o 
 -21   2   2      197.58      151.78     44.09 o 
 -20   2   2        2.69      -20.65     20.65 o 
 -19   2   2       49.70       54.12     28.55 o 
 -18   2   2       58.53       82.95     23.87 o 
 -17   2   2      106.15      129.80     25.02 o 
 -16   2   2      105.30      107.22     21.38 o 
 -15   2   2      236.86      194.71     24.99 o 
 -14   2   2      513.73      530.23     34.59 o 
 -13   2   2        3.50      -11.01     11.01 o 
 -12   2   2       31.03       29.68     13.40 o 
 -11   2   2     1179.44     1103.36     35.29 o 
 -10   2   2      355.69      328.20     21.52 o 
  -9   2   2      361.32      305.67     18.84 o 
  -8   2   2      617.94      650.91     24.09 o 
  -7   2   2      291.42      264.52     14.79 o 
  -6   2   2     2540.46     2748.01     81.87 o 
  -5   2   2      565.91      570.41     20.99 o 
  -4   2   2     5617.18     5804.14     84.62 o 
  -3   2   2      396.32      418.84     13.27 o 
  -2   2   2     1196.59     1175.64     23.65 o 
  -1   2   2    17730.15    17684.35    251.85 o 
   0   2   2     6856.73     7345.57    111.54 o 
   1   2   2    43301.04    45089.29    623.61 o 
   2   2   2     2974.82     2962.71     55.94 o 
   3   2   2      163.20      133.04     13.03 o 
   5   2   2      182.15      169.35     13.49 o 
   6   2   2     4158.57     4173.45    101.88 o 
   7   2   2     7481.07     7782.31    129.43 o 
   8   2   2      661.22      672.13     25.88 o 
   9   2   2        4.16        8.54      7.72 o 
  10   2   2       98.30      101.91     13.92 o 
  11   2   2      730.16      819.88     35.28 o 
  12   2   2        4.98       -1.02     11.11 o 
  13   2   2      114.88      113.64     16.55 o 
  14   2   2       59.39       42.83     15.97 o 
  15   2   2      755.59      783.75     43.20 o 
  16   2   2      154.10      187.03     25.64 o 
  17   2   2        8.56       -3.75     18.08 o 
  18   2   2       14.35       31.98     21.24 o 
  19   2   2       60.55       60.08     29.41 o 
  20   2   2       89.11       91.48     34.08 o 
  21   2   2        4.93      -30.13     30.13 o 
 -21   3   2       42.29       69.80     34.15 o 
 -20   3   2        0.18      -15.84     24.39 o 
 -19   3   2       47.49       61.69     24.42 o 
 -18   3   2        0.55       13.70     16.04 o 
 -17   3   2       45.34       51.70     18.34 o 
 -16   3   2       16.09       23.59     16.30 o 
 -15   3   2       76.26       70.30     19.86 o 
 -14   3   2      131.18      152.01     27.30 o 
 -13   3   2      189.25      183.32     24.22 o 
 -12   3   2     1128.94     1140.72     45.14 o 
 -11   3   2       19.39        9.56     12.37 o 
 -10   3   2        6.47       11.29     10.89 o 
  -9   3   2     1509.10     1435.23     44.48 o 
  -8   3   2       67.51       54.03      9.56 o 
  -7   3   2    13557.63    14047.76    211.80 o 
  -6   3   2       32.03       16.52      9.78 o 
  -5   3   2     1571.58     1419.92     31.73 o 
  -4   3   2      364.02      346.84     15.02 o 
  -3   3   2     5292.73     5414.20     81.47 o 
  -2   3   2      338.12      385.51     15.93 o 
  -1   3   2        0.19        7.65      5.06 o 
   0   3   2      350.15      368.83     19.24 o 
   1   3   2       38.42       35.34      8.18 o 
   2   3   2     1373.42     1401.95     37.35 o 
   3   3   2       23.52       15.19      6.53 o 
   4   3   2     1736.57     1742.07     36.42 o 
   5   3   2       13.95        4.71      6.19 o 
   6   3   2      759.86      689.27     27.27 o 
   7   3   2     1378.71     1274.31     33.23 o 
   8   3   2       59.09       50.50     10.06 o 
   9   3   2      484.50      413.66     23.10 o 
  10   3   2       13.85       17.31      9.65 o 
  11   3   2     2539.08     2583.13     60.47 o 
  12   3   2       30.64       37.83     14.86 o 
  13   3   2      938.10      990.71     48.94 o 
  14   3   2       14.97        6.52     19.19 o 
  15   3   2      656.12      602.78     39.22 o 
  16   3   2       10.22       -6.45     15.85 o 
  17   3   2      165.14      188.02     26.41 o 
  18   3   2        7.60       13.43     16.61 o 
  19   3   2       55.24       47.67     29.47 o 
  20   3   2       29.12       63.14     31.08 o 
  21   3   2        0.63      -18.72     32.83 o 
 -21   4   2       20.18       -8.82     50.00 o 
 -20   4   2       10.91      -10.74     22.26 o 
 -19   4   2      115.42       82.55     22.70 o 
 -18   4   2       10.06      -13.57     16.82 o 
 -17   4   2        6.72       17.54     16.79 o 
 -16   4   2       89.27      152.16     31.59 o 
 -15   4   2       54.77       35.98     21.02 o 
 -14   4   2       20.36        4.87     23.08 o 
 -13   4   2        3.19       15.35     16.43 o 
 -12   4   2       35.94       33.65     15.94 o 
 -11   4   2     1464.51     1517.06     51.07 o 
 -10   4   2      121.61      134.81     19.54 o 
  -9   4   2      460.20      496.64     29.79 o 
  -8   4   2        0.78        6.19      9.75 o 
  -7   4   2       68.52       92.10     12.24 o 
  -6   4   2      212.54      283.57     18.76 o 
  -5   4   2      150.24      147.77     12.56 o 
  -4   4   2     2521.88     2588.43     61.67 o 
  -3   4   2      475.03      365.77     21.73 o 
  -2   4   2     1423.51     1409.21     31.22 o 
  -1   4   2       11.71        6.84      7.55 o 
   0   4   2        1.09       -0.82      7.03 o 
   1   4   2     3259.29     3185.63    103.35 o 
   2   4   2     1472.41     1430.38     42.98 o 
   3   4   2        7.15        7.74      6.42 o 
   4   4   2      377.38      357.58     23.11 o 
   5   4   2     1012.36     1029.03     29.04 o 
   6   4   2     1044.90      961.03     28.99 o 
   7   4   2      119.98       88.34     16.00 o 
   8   4   2      100.26       88.60     12.32 o 
   9   4   2     1193.41     1105.05     34.81 o 
  10   4   2      108.43      131.36     17.11 o 
  11   4   2      420.48      397.09     30.69 o 
  12   4   2       15.16       28.79     14.80 o 
  13   4   2        4.73       11.69     16.19 o 
  14   4   2       24.87       -1.75     17.78 o 
  15   4   2       33.55        9.03     20.07 o 
  16   4   2        6.92       28.38     24.41 o 
  17   4   2        5.18        4.80     16.60 o 
  18   4   2       62.54       67.41     21.52 o 
  19   4   2       16.22       16.44     19.74 o 
  20   4   2       35.97       32.86     25.64 o 
 -20   5   2       11.78        5.22     23.91 o 
 -19   5   2        3.66        1.78     20.47 o 
 -18   5   2        5.91      -17.83     17.83 o 
 -17   5   2       31.46       74.78     39.51 o 
 -16   5   2        1.63       15.82     22.71 o 
 -15   5   2      241.42      245.21     31.54 o 
 -14   5   2      304.82      341.56     35.07 o 
 -13   5   2       14.98       15.96     17.03 o 
 -12   5   2      503.21      607.13     40.25 o 
 -11   5   2        0.67        0.19     13.54 o 
 -10   5   2      871.09      876.10     41.14 o 
  -9   5   2      177.31      186.52     21.27 o 
  -8   5   2      186.73      185.89     20.10 o 
  -7   5   2     1381.29     1136.80     38.15 o 
  -6   5   2      126.60      129.49     14.59 o 
  -5   5   2      726.30      670.30     27.10 o 
  -4   5   2     1250.21     1361.71     34.53 o 
  -3   5   2     2000.21     2047.05     43.28 o 
  -2   5   2      640.96      573.75     21.31 o 
  -1   5   2       68.77       55.29     14.04 o 
   0   5   2     2477.20     2424.04     55.35 o 
   1   5   2       15.49       11.11      9.43 o 
   2   5   2      502.64      566.27     26.95 o 
   3   5   2       26.66       19.34      7.14 o 
   4   5   2      860.88      803.62     25.81 o 
   5   5   2      873.19      787.62     26.52 o 
   6   5   2      981.69      973.70     30.63 o 
   7   5   2        3.53       -8.08      8.08 o 
   8   5   2       33.53       36.71     11.63 o 
   9   5   2       84.34       58.43     14.89 o 
  10   5   2        1.11        3.97     14.07 o 
  11   5   2       31.92        8.89     15.16 o 
  12   5   2       10.37      -14.48     14.48 o 
  13   5   2       31.52       34.53     18.81 o 
  14   5   2       65.40       71.14     21.44 o 
  15   5   2       20.75        8.63     21.69 o 
  16   5   2       79.39       82.68     26.58 o 
  17   5   2       29.14        1.19     22.74 o 
  18   5   2        0.92        6.22     22.16 o 
  19   5   2        4.68        7.44     20.96 o 
  20   5   2        1.83       43.48     29.28 o 
 -20   6   2        0.02       65.85     72.96 o 
 -19   6   2       96.00       96.38     38.48 o 
 -18   6   2       32.07       21.34     29.40 o 
 -17   6   2       23.25       26.81     25.45 o 
 -16   6   2       25.50       78.53     28.24 o 
 -15   6   2       17.92       11.38     21.38 o 
 -14   6   2      400.90      483.72     42.52 o 
 -13   6   2      246.71      310.28     33.79 o 
 -12   6   2       49.04       65.09     21.62 o 
 -11   6   2       13.64       24.56     18.80 o 
 -10   6   2       88.97       68.71     18.45 o 
  -9   6   2      677.74      689.56     37.54 o 
  -8   6   2        0.12        0.14     11.19 o 
  -7   6   2       67.62       54.56     15.35 o 
  -6   6   2       24.75       16.89     11.81 o 
  -5   6   2      752.90      732.26     27.79 o 
  -4   6   2      102.79      127.75     13.50 o 
  -3   6   2      729.99      769.18     27.01 o 
  -2   6   2      453.71      467.94     26.64 o 
  -1   6   2     1042.22     1015.53     34.92 o 
   0   6   2      142.29      129.85     16.21 o 
   1   6   2      252.73      277.15     22.01 o 
   2   6   2       10.68       13.85      9.41 o 
   3   6   2      765.41      805.30     32.39 o 
   4   6   2      423.56      393.05     30.31 o 
   5   6   2       90.97       83.87     14.32 o 
   6   6   2       34.96       40.72     16.15 o 
   7   6   2        1.52       -2.00     10.99 o 
   8   6   2     1108.54     1077.17     46.17 o 
   9   6   2      188.42      203.21     27.86 o 
  10   6   2       63.83       79.52     22.45 o 
  11   6   2      357.89      402.23     40.17 o 
  12   6   2       50.12       64.58     24.57 o 
  13   6   2       17.05        7.88     24.47 o 
  14   6   2        0.12      -24.84     24.91 o 
  15   6   2        2.24      -17.20     27.13 o 
  16   6   2       24.83        9.05     31.60 o 
  17   6   2        5.86       -6.22     33.91 o 
  18   6   2       50.29       82.10     38.66 o 
  19   6   2        0.02      -24.15     48.04 o 
 -19   7   2        0.06       29.26     69.97 o 
 -18   7   2       21.88       13.80     41.40 o 
 -17   7   2       12.21       13.00     31.60 o 
 -16   7   2        0.01        4.43     27.23 o 
 -15   7   2       45.78       96.33     33.35 o 
 -14   7   2       17.64       40.84     26.83 o 
 -13   7   2      392.93      404.26     44.49 o 
 -12   7   2      658.06      698.18     64.84 o 
 -11   7   2      226.30      163.45     37.34 o 
 -10   7   2      111.28      103.90     30.01 o 
  -9   7   2      877.24      946.85     64.41 o 
  -8   7   2      150.31      171.33     31.18 o 
  -7   7   2       17.95       16.34     16.32 o 
  -6   7   2        4.99        9.02     17.12 o 
  -5   7   2      784.54      775.25     53.48 o 
  -4   7   2       14.20       25.04     11.55 o 
  -3   7   2        2.32       -2.71      9.91 o 
  -2   7   2        7.77        8.51     10.00 o 
  -1   7   2       46.11       39.61     12.72 o 
   0   7   2       19.39       12.77     11.09 o 
   1   7   2       34.38       42.03     12.28 o 
   2   7   2        0.51       14.80     11.59 o 
   3   7   2      416.98      471.29     33.89 o 
   4   7   2       10.35       -9.94      9.94 o 
   5   7   2      337.83      372.28     28.31 o 
   6   7   2      129.32       84.46     23.57 o 
   7   7   2       50.07       42.80     18.00 o 
   8   7   2       62.85       48.32     19.12 o 
   9   7   2        0.01      -16.28     16.28 o 
  10   7   2        7.19        1.50     19.24 o 
  11   7   2      294.82      446.06     90.31 o 
  12   7   2        8.53        1.10     23.67 o 
  13   7   2        0.00       13.96     45.91 o 
  14   7   2       12.17       15.20     26.62 o 
  15   7   2        1.86       24.87     31.30 o 
  16   7   2       24.04        6.30     32.41 o 
  17   7   2        6.12       37.12     36.16 o 
  18   7   2        0.00       13.76     40.13 o 
 -17   8   2       78.33       33.87     52.94 o 
 -16   8   2        0.69       33.85     62.12 o 
 -15   8   2        9.33      -14.02     33.19 o 
 -14   8   2       41.29       58.36     31.58 o 
 -13   8   2        4.61       -2.10     29.81 o 
 -12   8   2       14.54        5.46     25.84 o 
 -11   8   2      108.00      122.92     34.52 o 
 -10   8   2        0.74      -19.34     22.58 o 
  -9   8   2      157.13      188.24     35.28 o 
  -8   8   2      265.49      210.18     37.50 o 
  -7   8   2       15.51       30.01     24.01 o 
  -6   8   2        0.12        6.73     18.66 o 
  -5   8   2       17.40       54.53     20.94 o 
  -4   8   2        4.50       20.72     17.91 o 
  -3   8   2      293.74      309.53     36.16 o 
  -2   8   2      543.68      672.59     45.41 o 
  -1   8   2       52.21       31.47     15.68 o 
   0   8   2     1047.59     1029.57     52.59 o 
   1   8   2       83.87      105.29     22.72 o 
   2   8   2      299.43      405.30     36.39 o 
   3   8   2        5.10        1.27     16.22 o 
   4   8   2      261.22      225.68     28.77 o 
   5   8   2     1207.20     1281.87     55.18 o 
   6   8   2     1113.35     1022.74     65.56 o 
   7   8   2        0.01       28.32     21.09 o 
   8   8   2      189.70      226.42     36.44 o 
   9   8   2       22.41       20.81     23.12 o 
  10   8   2        7.12      -15.42     21.01 o 
  11   8   2      105.22       48.44     28.90 o 
  12   8   2        5.92       -9.25     37.49 o 
  13   8   2      286.64      292.51     50.71 o 
  14   8   2        6.54       15.56     32.03 o 
  15   8   2        1.47      -12.92     38.98 o 
  16   8   2        0.81       59.67     39.81 o 
  17   8   2       21.14      -44.66     79.69 o 
 -15   9   2       69.28      133.57     46.98 o 
 -14   9   2        0.00      -39.99     39.99 o 
 -13   9   2       58.53       30.52     35.06 o 
 -12   9   2      108.14      146.72     48.75 o 
 -11   9   2        2.02        3.21     25.57 o 
 -10   9   2        0.44      -11.06     22.97 o 
  -9   9   2       63.65       68.31     51.36 o 
  -8   9   2        1.87       38.64     25.28 o 
  -7   9   2      145.50       99.89     37.58 o 
  -6   9   2       45.66       42.51     27.10 o 
  -5   9   2      378.23      455.49     50.50 o 
  -4   9   2      346.30      241.22     38.82 o 
  -3   9   2       17.67        7.15     20.23 o 
  -2   9   2        4.14       27.77     18.83 o 
  -1   9   2       14.87       19.82     19.12 o 
   0   9   2        4.83       -8.91     16.27 o 
   1   9   2       55.98       86.40     24.42 o 
   2   9   2       41.38       59.75     22.12 o 
   3   9   2      124.64      112.90     25.78 o 
   4   9   2       90.00      101.68     24.41 o 
   5   9   2      113.66      133.68     31.75 o 
   6   9   2       29.25       72.05     26.17 o 
   7   9   2        8.10       22.44     24.82 o 
   8   9   2        8.21       15.31     25.67 o 
   9   9   2        1.39       32.27     23.32 o 
  10   9   2       26.26       29.46     25.50 o 
  11   9   2      121.24       35.09     26.57 o 
  12   9   2        4.12       25.41     29.22 o 
  13   9   2        0.06       -7.07     31.95 o 
  14   9   2        0.12       34.94     35.34 o 
  15   9   2        1.51      -34.49     34.49 o 
  16   9   2        0.01      -66.34     66.34 o 
 -13  10   2        1.80       16.05     37.93 o 
 -12  10   2       16.25      -15.61     26.41 o 
 -11  10   2       33.95       30.53     26.58 o 
 -10  10   2      147.62      142.29     35.77 o 
  -9  10   2        4.18       -9.38     34.46 o 
  -8  10   2      122.18      120.08     35.75 o 
  -7  10   2       39.30      -18.46     35.58 o 
  -6  10   2        3.20        7.39     24.07 o 
  -5  10   2      156.56       98.90     42.97 o 
  -4  10   2      171.06      189.53     35.84 o 
  -3  10   2       62.13       55.74     26.36 o 
  -2  10   2        0.01        9.74     33.72 o 
  -1  10   2       19.91      -15.54     20.82 o 
   0  10   2      516.33      493.58     55.46 o 
   1  10   2       32.84       33.78     23.03 o 
   2  10   2       41.96       40.51     23.04 o 
   3  10   2        9.38        8.48     25.20 o 
   4  10   2        2.91      -20.94     21.46 o 
   5  10   2      233.28      125.21     37.53 o 
   6  10   2        4.28       -0.92     22.80 o 
   7  10   2      129.49       93.57     28.83 o 
   8  10   2        0.03      -17.03     30.03 o 
   9  10   2      113.38       99.95     29.50 o 
  10  10   2        9.70      -14.83     52.54 o 
  11  10   2        3.47       28.00     50.39 o 
  12  10   2        5.76       -5.80     28.30 o 
  13  10   2       49.14       62.86     35.62 o 
  14  10   2       25.31      -12.76     59.61 o 
 -11  11   2        0.65        1.56     38.24 o 
 -10  11   2       43.92       35.83     29.46 o 
  -9  11   2       20.99        9.49     26.20 o 
  -8  11   2       14.48       33.85     25.12 o 
  -7  11   2        1.52       79.97     41.03 o 
  -6  11   2        1.82      -26.44     26.44 o 
  -5  11   2       12.37       37.49     31.70 o 
  -4  11   2        0.91       -9.39     20.90 o 
  -3  11   2       12.48       15.05     24.61 o 
  -2  11   2       20.87       -5.33     31.49 o 
  -1  11   2        3.95        0.94     23.83 o 
   0  11   2        1.19       44.08     25.33 o 
   1  11   2       22.94       14.87     23.85 o 
   2  11   2       13.66       14.43     22.82 o 
   3  11   2       24.60       -8.22     26.49 o 
   4  11   2        1.07       -1.61     21.46 o 
   5  11   2        3.81       -3.34     27.28 o 
   6  11   2       80.11       31.10     30.32 o 
   7  11   2        8.06      116.66     53.23 o 
   8  11   2        0.27       -0.04     25.27 o 
   9  11   2       30.91       -6.13     23.17 o 
  10  11   2        7.87       10.31     29.37 o 
  11  11   2       20.00      -37.08     55.42 o 
  -8  12   2        0.05       15.25     42.86 o 
  -7  12   2        0.23       31.36     31.34 o 
  -6  12   2       85.28       69.82     31.75 o 
  -5  12   2        0.31       22.93     25.39 o 
  -4  12   2        0.01       40.07     27.13 o 
  -3  12   2        3.44       10.17     25.76 o 
  -2  12   2      112.94      107.26     29.08 o 
  -1  12   2       16.30       14.32     27.00 o 
   0  12   2       22.66      -25.36     32.33 o 
   1  12   2        8.56      -32.43     39.62 o 
   2  12   2      147.31      103.47     38.61 o 
   3  12   2        6.21       -8.49     28.50 o 
   4  12   2        0.24     1153.62    151.31 o 
   5  12   2        0.82       24.35     26.88 o 
   6  12   2       24.25       10.80     32.51 o 
   7  12   2       12.69       40.00     29.91 o 
   8  12   2        2.36       25.31     37.03 o 
  -4  13   2       11.93       30.55     44.56 o 
  -3  13   2        8.72       -9.47     45.35 o 
   4  13   2        4.27       36.38     52.18 o 
 -21   0   3       76.87       98.21     47.13 o 
 -19   0   3      309.87      396.11     65.10 o 
 -17   0   3      132.04      165.87     46.79 o 
 -15   0   3      803.50      777.32     72.75 o 
 -13   0   3     1273.10     1238.47     63.19 o 
 -11   0   3     1206.46     1150.99     50.72 o 
  -9   0   3      317.34      385.56     29.40 o 
  -7   0   3        6.70       14.48      9.54 o 
  -5   0   3     7833.38     7634.60    154.61 o 
  -3   0   3      944.47      908.17     37.24 o 
  -1   0   3      558.18      469.47     27.24 o 
   1   0   3     4309.58     4422.01    152.51 o 
   3   0   3    22084.00    24111.41    372.82 o 
   5   0   3     6429.75     6414.67    116.24 o 
   7   0   3     1121.04     1095.39     37.03 o 
   9   0   3       30.27       52.94     14.62 o 
  11   0   3       80.18       93.41     20.17 o 
  13   0   3      653.96      750.43     52.52 o 
  15   0   3     3419.99     3657.12    122.16 o 
  17   0   3      304.13      280.36     56.62 o 
  19   0   3        3.44       40.02     33.69 o 
  21   0   3       42.99      -24.12     49.99 o 
 -21   1   3       88.00       79.89     30.31 o 
 -20   1   3        4.37        0.47     21.53 o 
 -19   1   3       46.92       96.78     27.66 o 
 -18   1   3        6.77       39.67     60.17 o 
 -17   1   3        4.68       -4.51     20.39 o 
 -16   1   3       45.08       23.21     24.14 o 
 -15   1   3      141.93      107.01     25.33 o 
 -14   1   3      143.04      115.58     23.85 o 
 -13   1   3      651.97      582.69     66.51 o 
 -12   1   3      923.07      958.83     47.37 o 
 -11   1   3       69.15       82.80     12.06 o 
 -10   1   3      435.41      398.97     20.89 o 
  -9   1   3     1306.35     1253.19     31.70 o 
  -8   1   3        0.06        4.46      6.03 o 
  -7   1   3       92.79       65.68      8.91 o 
  -6   1   3      376.87      395.38     16.17 o 
  -5   1   3    38270.80    40324.81    513.31 o 
  -4   1   3    16320.67    16714.31    219.69 o 
  -3   1   3     4191.42     4372.72     71.31 o 
  -2   1   3     1615.45     1519.62     26.63 o 
  -1   1   3     1708.21     1645.27     27.78 o 
   0   1   3      364.32      306.82     10.64 o 
   1   1   3       11.94        6.89      3.10 o 
   3   1   3     2138.97     2038.78     39.00 o 
   4   1   3      686.95      656.39     19.35 o 
   5   1   3     1117.91     1066.76     26.99 o 
   6   1   3      260.29      236.63     16.69 o 
   7   1   3     1832.70     1672.08     42.58 o 
   8   1   3     1023.30      951.87     29.69 o 
   9   1   3     1225.08     1169.96     32.18 o 
  10   1   3      386.25      340.24     20.77 o 
  11   1   3       74.80       58.10     11.28 o 
  12   1   3        1.33        0.51      8.77 o 
  13   1   3      932.01      981.25     41.08 o 
  14   1   3       18.28       26.71     14.12 o 
  15   1   3       34.19       18.73     15.99 o 
  16   1   3       69.41       68.37     22.39 o 
  17   1   3      168.29      216.26     30.47 o 
  18   1   3        1.87       -1.32     20.82 o 
  19   1   3       32.17      143.78     41.69 o 
  20   1   3       29.24       24.95     28.39 o 
  21   1   3        5.16       13.63     66.27 o 
 -21   2   3       60.78       73.14     37.99 o 
 -20   2   3       28.85       -6.99     21.16 o 
 -19   2   3      296.97      221.86     41.67 o 
 -18   2   3       53.43       40.19     22.38 o 
 -17   2   3        7.59       31.74     23.66 o 
 -16   2   3       63.60       40.70     16.83 o 
 -15   2   3       38.00       34.74     15.84 o 
 -14   2   3      186.27      162.06     22.78 o 
 -13   2   3        0.71       -8.79     10.00 o 
 -12   2   3     1839.43     1810.90     55.99 o 
 -11   2   3       20.69       16.55     12.72 o 
 -10   2   3      526.63      506.59     23.81 o 
  -9   2   3      256.40      259.43     16.33 o 
  -8   2   3      287.04      305.00     16.19 o 
  -7   2   3     3589.62     3788.95     65.52 o 
  -6   2   3      900.94      877.27     29.08 o 
  -5   2   3     4352.06     4663.19     82.01 o 
  -4   2   3      875.57      881.49     25.63 o 
  -3   2   3      552.22      570.00     20.37 o 
  -2   2   3     1730.20     1793.11     31.78 o 
  -1   2   3     1900.31     1910.56     37.76 o 
   0   2   3    15524.24    15920.41    229.00 o 
   1   2   3      779.10      688.75     20.28 o 
   2   2   3     7547.71     7572.64    105.54 o 
   3   2   3     6414.07     6374.28     91.81 o 
   4   2   3     2983.92     2633.84     79.18 o 
   5   2   3     2190.72     2330.63     44.72 o 
   6   2   3      617.54      660.89     22.95 o 
   7   2   3     2545.01     2478.56     50.75 o 
   8   2   3       37.19       30.62      8.85 o 
   9   2   3      338.40      367.28     24.72 o 
  10   2   3       42.93       35.95     11.70 o 
  11   2   3       86.76       61.03     11.02 o 
  12   2   3        1.87       -8.10      8.10 o 
  13   2   3       18.43       10.18     10.13 o 
  14   2   3       40.12       23.23     15.09 o 
  15   2   3      545.48      542.79     38.05 o 
  16   2   3       37.75       58.30     18.62 o 
  17   2   3      156.81      139.49     33.08 o 
  18   2   3       72.55      108.88     37.01 o 
  19   2   3       11.91       11.38     27.57 o 
  20   2   3       47.41       37.58     29.53 o 
  21   2   3       61.82      100.71     46.14 o 
 -21   3   3        1.78       -2.77     29.39 o 
 -20   3   3       25.43       20.85     24.67 o 
 -19   3   3        0.17      -14.86     22.60 o 
 -18   3   3      119.23      136.61     28.36 o 
 -17   3   3        1.80        3.72     15.26 o 
 -16   3   3      126.20       95.05     21.71 o 
 -15   3   3       12.68       15.01     15.95 o 
 -14   3   3      100.39       68.23     22.00 o 
 -13   3   3       61.40       61.29     17.82 o 
 -12   3   3     1531.55     1523.79     52.24 o 
 -11   3   3       50.57       34.14     14.99 o 
 -10   3   3     3143.51     3322.30     77.17 o 
  -9   3   3      291.20      270.33     22.63 o 
  -8   3   3       39.23       45.77      8.83 o 
  -7   3   3      667.12      714.32     29.04 o 
  -6   3   3     1353.43     1289.85     37.07 o 
  -5   3   3     7063.47     7374.91    108.71 o 
  -4   3   3     1189.53     1144.98     30.27 o 
  -3   3   3     2511.12     2533.20     50.26 o 
  -2   3   3     2680.38     2575.51     44.46 o 
  -1   3   3      544.48      490.44     19.03 o 
   0   3   3     6269.62     6224.05    101.97 o 
   1   3   3        2.41       -1.94      5.80 o 
   2   3   3      379.52      358.66     18.00 o 
   3   3   3        8.29       12.93      5.72 o 
   4   3   3      152.98      183.33     12.87 o 
   5   3   3      360.49      451.84     28.90 o 
   7   3   3      122.76       97.80     16.87 o 
   8   3   3      254.42      201.99     16.43 o 
   9   3   3        5.24        3.88      7.98 o 
  10   3   3      158.36      159.48     17.39 o 
  11   3   3      328.95      356.19     28.34 o 
  12   3   3       37.30       16.19     12.45 o 
  13   3   3       51.74      109.41     27.95 o 
  14   3   3        2.55       -5.90     18.19 o 
  15   3   3       30.58        5.84     16.05 o 
  16   3   3       39.83       35.59     16.77 o 
  17   3   3        5.54      -15.25     15.63 o 
  18   3   3       42.32       31.63     19.58 o 
  19   3   3        0.10       14.82     21.93 o 
  20   3   3        1.39       30.00     38.26 o 
  21   3   3       44.31       74.51     42.46 o 
 -21   4   3       40.11       60.55    105.86 o 
 -20   4   3       64.29       45.30     24.95 o 
 -19   4   3        0.01       31.04     25.34 o 
 -18   4   3       27.47        9.27     21.05 o 
 -17   4   3      103.14      102.59     22.89 o 
 -16   4   3      281.38      285.91     36.69 o 
 -15   4   3       10.94       -8.90     18.12 o 
 -14   4   3      171.56      195.88     28.01 o 
 -13   4   3      286.71      245.18     28.31 o 
 -12   4   3      383.65      383.04     32.31 o 
 -11   4   3       31.39       46.84     15.22 o 
 -10   4   3       13.09        8.49     11.73 o 
  -9   4   3       32.50       39.07     12.84 o 
  -8   4   3     2230.24     2239.62     56.98 o 
  -7   4   3       88.35      101.39     11.50 o 
  -6   4   3      428.84      383.05     18.09 o 
  -5   4   3      141.83      131.78     11.68 o 
  -4   4   3      651.92      629.35     21.49 o 
  -3   4   3     1362.19     1167.10     28.71 o 
  -2   4   3       21.43       23.42      7.93 o 
  -1   4   3     6240.55     5812.61    161.56 o 
   0   4   3     5215.72     5196.63    125.53 o 
   1   4   3     2884.76     2975.76     61.11 o 
   2   4   3     1628.78     1373.48     37.30 o 
   3   4   3      509.47      536.73     21.28 o 
   4   4   3      227.52      181.93     13.79 o 
   5   4   3       41.22       49.58      9.21 o 
   6   4   3        0.74        1.00      6.59 o 
   7   4   3        1.22        2.76      7.12 o 
   8   4   3       16.37       10.26      8.67 o 
   9   4   3       61.81       73.02     12.51 o 
  10   4   3       98.41       89.05     14.67 o 
  11   4   3        0.61      -12.69     12.69 o 
  12   4   3        5.55        9.27     14.13 o 
  13   4   3       46.51       83.45     19.65 o 
  14   4   3        1.28      -11.71     16.80 o 
  15   4   3       94.16       93.73     24.37 o 
  16   4   3        2.06       -7.94     22.02 o 
  17   4   3        7.41       41.20     25.67 o 
  18   4   3        7.87       26.04     18.60 o 
  19   4   3       75.30       94.64     23.29 o 
  20   4   3      107.81      116.66     31.75 o 
 -20   5   3        6.21        6.30     26.52 o 
 -19   5   3       14.93        8.10     19.80 o 
 -18   5   3       54.33       15.26     21.04 o 
 -17   5   3        0.08      -11.26     21.90 o 
 -16   5   3        6.23        5.23     21.79 o 
 -15   5   3       77.74       97.61     25.53 o 
 -14   5   3       10.60       16.03     19.08 o 
 -13   5   3        0.59       34.80     17.82 o 
 -12   5   3       13.58        7.34     15.62 o 
 -11   5   3      102.45       68.95     17.67 o 
 -10   5   3        0.05       -2.01     12.47 o 
  -9   5   3      372.29      419.39     29.43 o 
  -8   5   3      294.14      266.93     27.55 o 
  -7   5   3     1288.75     1299.10     52.64 o 
  -6   5   3     1198.08     1168.28     32.58 o 
  -5   5   3     1543.10     1568.54     41.62 o 
  -4   5   3     4097.93     3970.78    125.00 o 
  -3   5   3      161.47      189.23     14.48 o 
  -2   5   3        1.40       16.99      7.95 o 
  -1   5   3        4.36        5.93      8.69 o 
   0   5   3       17.12       11.50      9.80 o 
   1   5   3       19.67       21.45      8.32 o 
   2   5   3     1548.61     1589.97     50.32 o 
   3   5   3      278.26      273.75     20.42 o 
   4   5   3     1429.55     1513.48     36.98 o 
   5   5   3      113.50      116.16     12.78 o 
   6   5   3     1969.37     1830.54     43.82 o 
   7   5   3       50.48       50.15     10.72 o 
   8   5   3      932.15      939.55     47.48 o 
   9   5   3       74.03       74.04     14.57 o 
  10   5   3       55.84       26.17     14.57 o 
  11   5   3      147.36      148.52     24.59 o 
  12   5   3      281.57      326.35     34.94 o 
  13   5   3      446.97      492.28     43.25 o 
  14   5   3        2.95      -18.91     18.91 o 
  15   5   3       33.76       17.00     20.74 o 
  16   5   3        0.05       -7.33     19.75 o 
  17   5   3       74.17       78.32     26.63 o 
  18   5   3        6.08        6.16     21.77 o 
  19   5   3       34.47       73.56     28.21 o 
  20   5   3       68.38      135.43     42.63 o 
 -20   6   3        4.28        3.92     64.97 o 
 -19   6   3       31.56       46.82     36.46 o 
 -18   6   3        5.98       37.11     29.06 o 
 -17   6   3       15.42       31.54     27.73 o 
 -16   6   3        1.41       11.91     24.06 o 
 -15   6   3        0.13      -20.91     22.98 o 
 -14   6   3        7.95       12.99     22.50 o 
 -13   6   3      249.65      221.89     34.64 o 
 -12   6   3       31.77       11.89     18.26 o 
 -11   6   3      280.86      311.39     30.66 o 
 -10   6   3      224.90      234.39     26.29 o 
  -9   6   3      488.75      481.88     32.24 o 
  -8   6   3       37.69       25.29     13.06 o 
  -7   6   3      162.20      161.09     22.37 o 
  -6   6   3      909.37      932.28     52.91 o 
  -5   6   3       13.48       22.45      9.66 o 
  -4   6   3        7.34        4.13      8.47 o 
  -3   6   3     1029.09      903.38     40.22 o 
  -2   6   3     1444.18     1567.40     45.26 o 
  -1   6   3      500.94      485.52     27.78 o 
   0   6   3      106.73      109.51     15.52 o 
   1   6   3       56.47       65.84     12.78 o 
   2   6   3       67.44       53.29     12.13 o 
   3   6   3       31.95       23.68      9.06 o 
   4   6   3      368.20      382.86     29.36 o 
   5   6   3      220.83      250.57     22.19 o 
   6   6   3        5.78       13.12     10.96 o 
   7   6   3      347.60      363.76     27.64 o 
   8   6   3        0.83       -2.99     11.55 o 
   9   6   3       50.90       30.69     23.67 o 
  10   6   3        8.86       33.94     18.90 o 
  11   6   3       61.34       69.44     23.49 o 
  12   6   3       14.64       46.29     23.29 o 
  13   6   3        0.73        7.50     22.54 o 
  14   6   3        6.89       24.59     25.59 o 
  15   6   3        8.05      -20.50     24.22 o 
  16   6   3       27.93       22.16     29.00 o 
  17   6   3       12.41       22.03     37.64 o 
  18   6   3        0.29      105.27    137.69 o 
  19   6   3       15.70       -2.41     30.74 o 
 -19   7   3        2.70       52.63     79.84 o 
 -18   7   3        9.49      109.60     49.37 o 
 -17   7   3       28.92       40.98     40.41 o 
 -16   7   3       14.19       39.08     31.81 o 
 -15   7   3       42.07       60.91     33.47 o 
 -14   7   3       59.21       55.18     33.78 o 
 -13   7   3      226.64      213.13     62.20 o 
 -12   7   3       43.18       58.64     29.45 o 
 -11   7   3       60.64       34.18     23.41 o 
 -10   7   3      127.45      148.11     28.00 o 
  -9   7   3       13.89        4.52     16.52 o 
  -8   7   3      331.39      308.31     31.45 o 
  -7   7   3        0.39        5.12     13.07 o 
  -6   7   3     1348.82     1369.54     53.19 o 
  -5   7   3     1644.88     1658.63     58.21 o 
  -4   7   3      235.84      255.93     22.95 o 
  -3   7   3       30.71       13.47     13.48 o 
  -2   7   3       36.25       57.67     14.00 o 
  -1   7   3       66.36       85.30     15.86 o 
   0   7   3       40.23       25.14     12.01 o 
   1   7   3       76.07       80.69     15.17 o 
   2   7   3      225.01      236.35     27.64 o 
   3   7   3      164.66      210.59     23.80 o 
   4   7   3      290.18      372.86     33.98 o 
   5   7   3       45.27       29.08     13.94 o 
   6   7   3       25.93       33.21     14.50 o 
   7   7   3       40.42       46.95     18.37 o 
   8   7   3       34.75       37.19     19.10 o 
   9   7   3      316.74      341.10     36.36 o 
  10   7   3       30.65       28.12     20.86 o 
  11   7   3       12.72        5.74     23.40 o 
  12   7   3        2.06       -6.77     23.27 o 
  13   7   3       12.21       -9.78     25.66 o 
  14   7   3        2.04       -5.53     52.43 o 
  15   7   3       23.81        6.71     27.77 o 
  16   7   3       13.36       -0.19     32.40 o 
  17   7   3       32.70       24.64     35.60 o 
  18   7   3       10.70      277.56    253.61 o 
 -17   8   3        0.99       17.91     42.74 o 
 -16   8   3       27.56       20.15     40.52 o 
 -15   8   3        3.39      -13.45     40.81 o 
 -14   8   3       34.21       44.47     30.38 o 
 -13   8   3        2.04       14.45     27.37 o 
 -12   8   3       12.03       -5.13     38.78 o 
 -11   8   3        8.71        8.46     25.98 o 
 -10   8   3      145.71      176.49     36.70 o 
  -9   8   3       44.30       71.27     29.29 o 
  -8   8   3       42.01       47.01     24.72 o 
  -7   8   3       46.54       37.41     23.30 o 
  -6   8   3       63.33       37.48     20.94 o 
  -5   8   3       13.22        5.06     18.54 o 
  -4   8   3      242.50      227.10     34.73 o 
  -3   8   3      748.33      731.04     46.30 o 
  -2   8   3     1649.34     1731.94     63.70 o 
  -1   8   3      385.09      389.02     35.97 o 
   0   8   3      714.98      747.86     57.43 o 
   1   8   3       67.07       52.12     18.78 o 
   2   8   3      977.09      983.02     54.07 o 
   3   8   3      693.92      782.67     49.37 o 
   4   8   3      202.66      212.75     28.48 o 
   5   8   3     1061.94     1100.85     54.92 o 
   6   8   3      176.95      174.11     31.66 o 
   7   8   3      316.07      328.14     40.84 o 
   8   8   3      268.78      314.12     36.92 o 
   9   8   3        6.77       -5.09     28.42 o 
  10   8   3        0.81       -0.29     20.42 o 
  11   8   3       14.11       41.30     28.39 o 
  12   8   3        1.18       -8.43     23.63 o 
  13   8   3       33.74       45.19     28.59 o 
  14   8   3        4.66       25.03     29.78 o 
  15   8   3       15.63      -30.27     30.27 o 
  16   8   3        0.01        7.08     37.90 o 
  17   8   3        1.67      -37.00     68.65 o 
 -15   9   3        0.00      -31.94     38.25 o 
 -14   9   3        9.69       -5.77     33.30 o 
 -13   9   3        5.84      -24.71     29.43 o 
 -12   9   3      131.25      130.38     37.41 o 
 -11   9   3        8.35       12.69     38.97 o 
 -10   9   3      271.92      253.47     43.47 o 
  -9   9   3       12.42       17.19     26.95 o 
  -8   9   3        0.01       16.81     30.27 o 
  -7   9   3        1.52      -10.09     21.46 o 
  -6   9   3      148.30      130.31     30.22 o 
  -5   9   3       86.14      109.11     30.75 o 
  -4   9   3      515.43      527.93     53.41 o 
  -3   9   3      286.83      327.48     43.20 o 
  -2   9   3      206.47      197.75     36.91 o 
  -1   9   3       65.05       41.47     20.57 o 
   0   9   3       41.40       50.20     23.01 o 
   1   9   3     1399.86     1384.35     60.52 o 
   2   9   3      226.80      208.61     30.90 o 
   3   9   3        0.23       10.03     20.68 o 
   4   9   3      332.13      275.96     34.11 o 
   5   9   3       51.04       41.83     24.37 o 
   6   9   3      603.12      602.52     65.56 o 
   7   9   3        9.76      -14.44     22.54 o 
   8   9   3       36.68       21.29     25.30 o 
   9   9   3       75.84       54.72     35.10 o 
  10   9   3       26.33      -19.03     19.03 o 
  11   9   3        7.49       13.36     23.99 o 
  12   9   3       21.79       22.54     25.40 o 
  13   9   3       59.00       67.64     33.28 o 
  14   9   3        1.92      284.80    209.47 o 
  15   9   3        9.44       34.52     46.74 o 
 -13  10   3       13.92      -34.22     34.22 o 
 -12  10   3       15.78       -4.04     30.04 o 
 -11  10   3        7.22       31.59     27.27 o 
 -10  10   3        0.39        9.66     36.36 o 
  -9  10   3       16.43      -10.65     21.45 o 
  -8  10   3       65.22       21.01     48.66 o 
  -7  10   3        0.11       -3.76     24.46 o 
  -6  10   3        9.35       10.89     20.66 o 
  -5  10   3       68.44       83.40     29.64 o 
  -4  10   3       59.63       53.67     33.76 o 
  -3  10   3       82.84       93.89     31.46 o 
  -2  10   3       70.34       54.81     27.64 o 
  -1  10   3       43.80       46.18     27.67 o 
   0  10   3      660.25      588.47     48.84 o 
   1  10   3       49.43       31.52     30.40 o 
   2  10   3      139.56      132.82     28.30 o 
   3  10   3       22.78       34.15     22.86 o 
   4  10   3        9.37        9.53     21.92 o 
   5  10   3        0.21       15.14     27.56 o 
   6  10   3      130.16      139.98     31.47 o 
   7  10   3       94.99      117.62     45.98 o 
   8  10   3        0.13      -14.80     23.37 o 
   9  10   3       68.19       39.56     40.07 o 
  10  10   3        0.01        3.74     24.49 o 
  11  10   3        1.92       -9.22     31.89 o 
  12  10   3       13.36       60.65     29.48 o 
  13  10   3       22.59       94.66     52.67 o 
  14  10   3        4.11      -48.79     65.59 o 
 -11  11   3        2.93      -13.18     32.32 o 
 -10  11   3        0.31       15.22     28.64 o 
  -9  11   3        0.02       31.89     25.82 o 
  -8  11   3        2.31      -24.33     24.33 o 
  -7  11   3      157.58      154.10     62.62 o 
  -6  11   3        8.17       18.00     32.49 o 
  -5  11   3        8.73       37.24     24.13 o 
  -4  11   3        8.94      -14.45     23.30 o 
  -3  11   3       12.54        2.61     21.51 o 
  -2  11   3        0.53        6.78     22.63 o 
  -1  11   3       10.71        1.22     23.34 o 
   0  11   3        0.05        5.82     26.93 o 
   1  11   3        0.14        9.99     21.88 o 
   2  11   3        4.27       30.69     24.70 o 
   3  11   3        1.33      -25.68     33.35 o 
   4  11   3        5.43       32.06     23.92 o 
   5  11   3       92.30       39.81     25.33 o 
   6  11   3       16.20       28.67     26.72 o 
   7  11   3       17.69      -28.75     32.23 o 
   8  11   3        5.98      -23.81     23.81 o 
   9  11   3       18.70        5.52     27.01 o 
  10  11   3        5.37       24.26     31.53 o 
  11  11   3       75.20       90.66     63.49 o 
  -8  12   3        5.68        2.24     44.76 o 
  -7  12   3       16.64       47.88     31.91 o 
  -6  12   3        2.71       32.55     26.08 o 
  -5  12   3       22.57      -18.98     22.54 o 
  -4  12   3       33.97       19.11     29.92 o 
  -3  12   3        0.94      -19.34     23.62 o 
  -2  12   3       26.87       17.20     23.77 o 
  -1  12   3        1.06      -22.16     22.16 o 
   0  12   3        3.38      -24.26     26.93 o 
   1  12   3        7.91       10.82     36.18 o 
   2  12   3       17.24       32.32     35.25 o 
   3  12   3        0.00      -21.58     21.58 o 
   4  12   3        0.04      -11.97     30.29 o 
   5  12   3       13.68       39.77     43.57 o 
   6  12   3        4.12       24.41     29.32 o 
   7  12   3        0.87      -29.87     29.87 o 
   8  12   3        0.12       18.67     48.02 o 
  -4  13   3       26.46      -16.40     43.41 o 
  -3  13   3        8.12       47.50     62.05 o 
  -2  13   3        5.87        6.93     42.16 o 
 -20   0   4       43.17       -5.38     36.82 o 
 -18   0   4       20.22       44.72     35.16 o 
 -16   0   4      251.24      201.73     45.40 o 
 -14   0   4        6.69        6.79     21.46 o 
 -12   0   4      690.42      713.54     43.79 o 
 -10   0   4     1679.46     1752.73     75.12 o 
  -8   0   4        1.13        9.19     10.44 o 
  -6   0   4     1302.19     1379.96     44.96 o 
  -4   0   4     5221.70     5666.73    118.10 o 
   0   0   4     2013.13     1916.01     57.66 o 
   2   0   4     4828.87     4703.53    123.11 o 
   4   0   4    15110.21    15805.09    253.85 o 
   6   0   4        2.03        7.78      7.71 o 
   8   0   4      169.86      243.58     24.92 o 
  10   0   4       17.17       22.43     14.01 o 
  12   0   4       14.75        9.37     15.47 o 
  14   0   4        7.80       14.10     24.84 o 
  16   0   4      123.04      156.53     33.64 o 
  18   0   4       51.05       51.73     37.54 o 
  20   0   4      108.19      326.20    114.08 o 
 -21   1   4       17.63       17.61     29.24 o 
 -20   1   4       83.88       95.24     28.59 o 
 -19   1   4        0.08       12.48     24.00 o 
 -18   1   4       21.34      -14.29     20.01 o 
 -17   1   4       63.56       56.78     25.10 o 
 -16   1   4       51.68       41.05     28.52 o 
 -15   1   4      127.25       99.28     24.73 o 
 -14   1   4      241.94      225.89     30.25 o 
 -13   1   4        3.23       -1.60     11.08 o 
 -12   1   4     1699.24     1486.02     66.64 o 
 -11   1   4      397.95      408.84     26.98 o 
 -10   1   4     2537.25     2267.98     51.51 o 
  -9   1   4       17.40       19.48      7.00 o 
  -8   1   4     1738.47     1700.14     39.25 o 
  -7   1   4       27.39       46.31      8.74 o 
  -6   1   4      962.64      849.89     23.24 o 
  -5   1   4      238.68      200.45     11.08 o 
  -4   1   4     5769.62     5939.68     86.66 o 
  -3   1   4      374.70      370.62     13.19 o 
  -2   1   4    12844.41    13193.84    172.61 o 
  -1   1   4     1071.46      919.32     20.99 o 
   0   1   4     8395.26     8494.80    125.24 o 
   1   1   4     2930.48     2760.42     42.87 o 
   2   1   4     2680.03     2761.94     60.91 o 
   3   1   4     5865.05     5541.29    195.27 o 
   4   1   4    29264.84    31548.86    500.47 o 
   5   1   4       56.88       57.15      8.73 o 
   6   1   4       25.52       16.55      7.63 o 
   7   1   4      272.60      284.14     17.79 o 
   8   1   4     3702.28     3362.71     65.41 o 
   9   1   4      519.44      517.97     23.91 o 
  10   1   4     2161.50     2217.82     49.48 o 
  11   1   4       21.45       18.64      8.50 o 
  12   1   4       11.65        8.31      9.59 o 
  13   1   4      413.95      438.31     30.92 o 
  14   1   4        3.13        4.94     13.49 o 
  15   1   4       25.81       13.14     17.38 o 
  16   1   4        3.97      -16.93     16.93 o 
  17   1   4        4.02        6.82     19.66 o 
  18   1   4       53.27       40.13     24.05 o 
  19   1   4       32.24       46.87     28.38 o 
  20   1   4       27.69       71.56     30.06 o 
  21   1   4        6.87       19.54     69.90 o 
 -21   2   4      114.32       64.88     32.70 o 
 -20   2   4       83.07       59.10     26.28 o 
 -19   2   4       48.26       41.19     23.65 o 
 -18   2   4        7.61       23.10     19.81 o 
 -17   2   4      186.56      156.68     30.89 o 
 -16   2   4       69.47       84.57     19.00 o 
 -15   2   4      240.20      228.43     25.74 o 
 -14   2   4      750.28      866.05     54.48 o 
 -13   2   4       14.42       19.17     11.38 o 
 -12   2   4       41.38       42.06     12.91 o 
 -11   2   4     1088.55     1090.39     46.16 o 
 -10   2   4      826.31      862.13     35.94 o 
  -9   2   4     1101.22     1248.47     39.60 o 
  -8   2   4       13.25       13.41      6.13 o 
  -7   2   4        3.93       -7.60      7.60 o 
  -6   2   4      273.03      281.57     19.04 o 
  -5   2   4     2695.75     2788.89     56.59 o 
  -4   2   4      676.94      594.60     21.37 o 
  -3   2   4     1957.62     1952.42     35.19 o 
  -2   2   4     4771.61     4653.60     68.91 o 
  -1   2   4     2017.80     1898.20     33.53 o 
   0   2   4    13457.29    13716.60    199.98 o 
   1   2   4      553.36      562.39     27.04 o 
   2   2   4    13443.23    13747.55    201.91 o 
   3   2   4      105.60      100.35      9.04 o 
   4   2   4      134.84      119.71     11.40 o 
   5   2   4     1452.41     1506.51     33.86 o 
   6   2   4       24.54       29.36      8.39 o 
   7   2   4     1500.62     1471.79     36.98 o 
   8   2   4       65.21       89.49     11.58 o 
   9   2   4      721.22      748.54     29.90 o 
  10   2   4     1629.72     1677.68     45.59 o 
  11   2   4       24.62       29.69     11.13 o 
  12   2   4      494.60      525.16     31.44 o 
  13   2   4       17.71       16.16     11.52 o 
  14   2   4      303.94      313.29     28.96 o 
  15   2   4     1582.86     1560.81     54.80 o 
  16   2   4      100.27      107.68     24.48 o 
  17   2   4       36.98       90.24     25.23 o 
  18   2   4       42.59      102.13     25.27 o 
  19   2   4        0.09       -2.40     23.94 o 
  20   2   4      159.44      150.85     92.98 o 
  21   2   4       41.52       82.90     41.28 o 
 -21   3   4       74.70       57.18     30.36 o 
 -20   3   4        0.03      -20.32     20.32 o 
 -19   3   4        6.81       25.83     24.13 o 
 -18   3   4       35.87       24.36     17.72 o 
 -17   3   4        1.81        5.92     16.53 o 
 -16   3   4       43.20       47.06     17.08 o 
 -15   3   4       24.03       38.78     16.90 o 
 -14   3   4       10.50       31.31     15.32 o 
 -13   3   4        9.15       19.35     13.81 o 
 -12   3   4      173.30      217.94     25.27 o 
 -11   3   4      634.70      730.92     38.37 o 
 -10   3   4      369.09      351.27     26.74 o 
  -9   3   4      665.88      753.78     57.59 o 
  -8   3   4      331.98      368.35     24.41 o 
  -7   3   4      150.38      116.71     22.48 o 
  -6   3   4       41.96       35.63      9.70 o 
  -5   3   4       18.03       -1.07      7.10 o 
  -4   3   4       64.66       79.57      8.35 o 
  -3   3   4      586.62      540.29     24.21 o 
  -2   3   4     1191.47     1235.79     31.10 o 
  -1   3   4      372.80      372.88     17.56 o 
   0   3   4       11.72       18.46      6.93 o 
   1   3   4     2812.58     2630.71     52.96 o 
   2   3   4     5896.87     5613.87     95.39 o 
   3   3   4     2931.84     2947.98     52.14 o 
   4   3   4        7.81        5.74      6.15 o 
   5   3   4        0.19        6.93      7.33 o 
   6   3   4       44.05       34.66     11.08 o 
   7   3   4       83.22       84.27     11.81 o 
   8   3   4       64.02       64.68     10.63 o 
   9   3   4        0.42       -4.65      7.26 o 
  10   3   4       38.03       24.33     11.52 o 
  11   3   4       32.87       17.72     10.82 o 
  12   3   4      569.85      635.57     38.10 o 
  13   3   4     2135.16     2031.84     64.34 o 
  14   3   4        2.87       25.44     19.32 o 
  15   3   4       56.40       41.79     18.69 o 
  16   3   4       10.14        7.26     17.54 o 
  17   3   4       63.50       52.39     20.63 o 
  18   3   4        0.16       -8.12     17.23 o 
  19   3   4       79.63      145.45     28.97 o 
  20   3   4       15.56        2.26     29.82 o 
  21   3   4       32.37       67.19     43.76 o 
 -21   4   4       65.79       82.90     84.75 o 
 -20   4   4       36.99       -2.52     22.02 o 
 -19   4   4      196.57      185.73     36.78 o 
 -18   4   4       85.79       54.88     22.53 o 
 -17   4   4        3.16       -6.20     14.69 o 
 -16   4   4       43.60       59.75     19.76 o 
 -15   4   4      304.28      288.23     33.05 o 
 -14   4   4       33.09       44.00     19.65 o 
 -13   4   4      266.38      307.63     31.08 o 
 -12   4   4      367.11      471.75     34.68 o 
 -11   4   4     1370.90     1353.03     48.13 o 
 -10   4   4       55.55       38.81     14.10 o 
  -9   4   4      231.47      205.55     21.97 o 
  -8   4   4      576.39      667.09     32.79 o 
  -7   4   4     1400.41     1463.75     50.69 o 
  -6   4   4      307.10      275.83     14.74 o 
  -5   4   4      395.51      410.55     17.87 o 
  -4   4   4     2897.26     3146.74     56.50 o 
  -3   4   4     2046.14     1850.08     38.12 o 
  -2   4   4        8.95       12.85      7.44 o 
  -1   4   4     1154.81     1072.27     31.92 o 
   0   4   4      116.50      114.30     13.06 o 
   1   4   4      347.52      287.32     18.92 o 
   2   4   4     5895.10     6147.43    106.86 o 
   3   4   4      643.96      628.71     24.87 o 
   4   4   4      358.19      392.15     26.20 o 
   5   4   4     1076.54     1009.02     36.92 o 
   6   4   4       94.34       97.51     12.22 o 
   7   4   4     1110.85     1105.49     38.29 o 
   8   4   4       92.65       75.65     11.74 o 
   9   4   4      708.67      735.95     31.06 o 
  10   4   4       17.62        8.52     10.32 o 
  11   4   4       52.52       63.85     16.39 o 
  12   4   4        5.09       -0.65     14.65 o 
  13   4   4       44.19       41.91     19.49 o 
  14   4   4       69.77       67.49     21.00 o 
  15   4   4      164.46      165.62     28.53 o 
  16   4   4       14.78       18.53     22.88 o 
  17   4   4        1.85       28.29     17.47 o 
  18   4   4      142.97      146.61     25.44 o 
  19   4   4        4.33      -12.04     18.55 o 
  20   4   4        0.69       21.39     24.82 o 
 -20   5   4        0.47       -1.16     24.62 o 
 -19   5   4        2.44       27.08     26.85 o 
 -18   5   4       27.41       26.46     18.54 o 
 -17   5   4       48.13      235.92    119.08 o 
 -16   5   4       18.77       28.47     26.89 o 
 -15   5   4       44.91       39.77     23.27 o 
 -14   5   4      290.98      302.74     37.10 o 
 -13   5   4      190.01      240.50     29.77 o 
 -12   5   4      275.25      284.60     31.17 o 
 -11   5   4      374.62      379.91     34.31 o 
 -10   5   4      296.49      324.20     34.83 o 
  -9   5   4      288.34      282.30     25.20 o 
  -8   5   4       43.54       51.88     14.06 o 
  -7   5   4     1539.66     1507.33     45.48 o 
  -6   5   4       12.31       23.27      9.88 o 
  -5   5   4       87.65       85.13     10.90 o 
  -4   5   4        0.51       -3.47      6.68 o 
  -3   5   4     2633.98     2708.73     60.59 o 
  -2   5   4     3434.85     3884.77     78.00 o 
  -1   5   4        0.01        2.89      7.85 o 
   0   5   4     2342.79     2456.95     56.94 o 
   1   5   4       98.78       90.51     13.80 o 
   2   5   4       21.08       30.44     10.02 o 
   3   5   4      377.19      416.48     28.38 o 
   4   5   4     1057.53     1016.93     29.58 o 
   5   5   4      141.61      138.31     14.07 o 
   6   5   4      684.41      668.65     28.14 o 
   7   5   4        2.34        9.13      8.93 o 
   8   5   4      596.82      663.43     30.62 o 
   9   5   4       68.37       58.17     13.80 o 
  10   5   4        3.96       -3.66     12.30 o 
  11   5   4        1.83       -4.53     14.66 o 
  12   5   4      135.24      143.52     23.83 o 
  13   5   4      181.18      166.60     27.46 o 
  14   5   4       96.22       87.55     25.81 o 
  15   5   4        0.24       -9.63     22.33 o 
  16   5   4        9.04        8.55     24.18 o 
  17   5   4        5.97      -20.60     27.94 o 
  18   5   4        0.07      -20.47     20.47 o 
  19   5   4        0.02       14.66     24.94 o 
  20   5   4        0.48      -71.57     71.57 o 
 -20   6   4        1.98       56.31     48.93 o 
 -19   6   4       31.57      154.09     63.36 o 
 -18   6   4        5.15       13.10     28.55 o 
 -17   6   4       11.11       93.56     44.05 o 
 -16   6   4        7.20       -4.33     21.74 o 
 -15   6   4      152.12      173.89     31.82 o 
 -14   6   4      166.17      251.27     36.02 o 
 -13   6   4      704.34      747.98     48.73 o 
 -12   6   4      120.94      124.66     24.96 o 
 -11   6   4       49.72       64.89     20.15 o 
 -10   6   4      187.81      189.99     24.91 o 
  -9   6   4        2.48       -7.59     12.59 o 
  -8   6   4      107.62      157.12     19.97 o 
  -7   6   4       67.33       75.04     14.96 o 
  -6   6   4       36.30       22.78     11.43 o 
  -5   6   4       93.56       62.71     15.36 o 
  -4   6   4      439.71      459.33     30.58 o 
  -3   6   4       39.38       24.70      9.13 o 
  -2   6   4       10.32       18.49      9.28 o 
  -1   6   4      726.52      790.12     39.24 o 
   0   6   4      200.19      234.99     23.94 o 
   1   6   4        7.46       17.02      9.07 o 
   2   6   4     1374.57     1309.78     41.91 o 
   3   6   4      456.82      467.97     28.41 o 
   4   6   4     1103.10     1054.23     37.90 o 
   5   6   4       99.92       97.53     15.61 o 
   6   6   4      696.86      662.37     34.98 o 
   7   6   4      106.07      124.97     17.99 o 
   8   6   4       99.30      136.97     25.21 o 
   9   6   4        2.61       19.30     17.21 o 
  10   6   4       45.28       58.05     21.29 o 
  11   6   4       52.81       51.64     21.78 o 
  12   6   4      264.01      305.79     36.50 o 
  13   6   4       37.71       41.34     25.37 o 
  14   6   4        6.03        3.24     23.28 o 
  15   6   4        3.36        2.09     25.30 o 
  16   6   4        0.31       50.46     36.75 o 
  17   6   4        0.00      -29.40     30.68 o 
  18   6   4       10.63      -33.33     34.00 o 
  19   6   4        0.55      -36.30     36.30 o 
 -19   7   4       10.46       40.57     80.89 o 
 -18   7   4       15.97      -37.69     37.69 o 
 -17   7   4        0.01      -30.12     30.12 o 
 -16   7   4        0.01      147.23    167.86 o 
 -15   7   4        4.24       48.57     29.36 o 
 -14   7   4       15.16       18.17     25.65 o 
 -13   7   4       33.60       46.39     26.32 o 
 -12   7   4      316.96      411.10     44.97 o 
 -11   7   4      136.14      135.33     28.90 o 
 -10   7   4       37.26       63.33     22.42 o 
  -9   7   4       47.34       45.47     21.34 o 
  -8   7   4       43.58       -0.18     15.54 o 
  -7   7   4       32.33       18.81     13.78 o 
  -6   7   4      168.85      170.81     24.68 o 
  -5   7   4     1029.48     1013.97     46.97 o 
  -4   7   4        3.50        0.55     12.59 o 
  -3   7   4      140.53      138.10     17.91 o 
  -2   7   4      132.40      156.69     19.29 o 
  -1   7   4        4.81      -10.36     10.36 o 
   0   7   4       26.57       28.16     12.75 o 
   1   7   4      100.14       85.67     16.85 o 
   2   7   4        0.44       13.42     11.85 o 
   3   7   4      355.84      429.47     35.88 o 
   4   7   4     1343.04     1234.16     44.47 o 
   5   7   4     3173.05     3142.26     88.17 o 
   6   7   4      565.35      531.29     34.65 o 
   7   7   4       35.03       36.32     16.12 o 
   8   7   4      696.82      761.81     48.15 o 
   9   7   4        0.34       -6.80     17.63 o 
  10   7   4      297.97      344.12     56.05 o 
  11   7   4      157.95      181.96     32.09 o 
  12   7   4      108.06      101.82     29.30 o 
  13   7   4        4.45      -20.64     22.99 o 
  14   7   4       55.85       30.87     30.47 o 
  15   7   4       32.05       41.06     31.22 o 
  16   7   4       18.28       25.14     32.63 o 
  17   7   4       12.66       15.41     35.65 o 
  18   7   4        3.69      111.62     66.86 o 
 -17   8   4       43.74       14.44     40.65 o 
 -16   8   4        4.95       21.84     42.23 o 
 -15   8   4       44.62       30.44     39.94 o 
 -14   8   4       97.47       74.51     42.24 o 
 -13   8   4        4.57       16.66     30.36 o 
 -12   8   4       15.31       18.21     25.92 o 
 -11   8   4       43.67       22.95     29.05 o 
 -10   8   4       11.23       14.88     23.93 o 
  -9   8   4      153.51      118.01     31.27 o 
  -8   8   4       53.03       70.89     26.88 o 
  -7   8   4        0.68        1.23     21.62 o 
  -6   8   4      322.99      344.69     42.97 o 
  -5   8   4        0.32      -12.54     20.74 o 
  -4   8   4       99.18       94.98     24.96 o 
  -3   8   4      632.86      706.90     55.76 o 
  -2   8   4      332.99      377.21     35.57 o 
  -1   8   4      243.33      298.35     31.81 o 
   0   8   4       28.05       35.15     17.07 o 
   1   8   4       56.64       68.15     20.95 o 
   2   8   4       19.42       23.88     17.02 o 
   3   8   4        9.98       16.54     16.87 o 
   4   8   4       83.38       97.57     18.80 o 
   5   8   4        0.86        9.80     23.85 o 
   6   8   4        0.02       17.09     15.07 o 
   7   8   4       95.48       73.19     24.40 o 
   8   8   4      252.89      304.54     32.98 o 
   9   8   4       75.36       57.81     25.44 o 
  10   8   4        4.21       27.86     23.73 o 
  11   8   4       92.63       63.50     27.99 o 
  12   8   4       35.73       35.90     24.70 o 
  13   8   4       12.31       -3.54     34.60 o 
  14   8   4        7.78       -8.83     28.40 o 
  15   8   4        9.89       -1.10     29.99 o 
  16   8   4       21.82       74.16     62.20 o 
  17   8   4       25.76     -123.95    123.95 o 
 -15   9   4        0.57      -40.48     41.36 o 
 -14   9   4        0.02      -13.78     35.86 o 
 -13   9   4      125.86      181.49     40.56 o 
 -12   9   4        0.87       31.52     27.97 o 
 -11   9   4       63.40      123.63     36.63 o 
 -10   9   4       72.01       95.70     51.80 o 
  -9   9   4        8.53      -15.54     23.64 o 
  -8   9   4        4.90        3.82     21.75 o 
  -7   9   4        3.36      -24.61     38.76 o 
  -6   9   4        6.31        4.72     23.04 o 
  -5   9   4       20.30       25.90     26.14 o 
  -4   9   4       86.03       62.58     26.36 o 
  -3   9   4      312.90      304.44     43.06 o 
  -2   9   4       24.58       23.00     21.81 o 
  -1   9   4       62.44       55.07     22.26 o 
   0   9   4      114.88       90.96     22.81 o 
   1   9   4     1129.66     1168.61     57.29 o 
   2   9   4      337.00      339.89     37.24 o 
   3   9   4      378.97      304.50     35.31 o 
   4   9   4        2.29       24.52     19.77 o 
   5   9   4        5.55      -18.62     18.62 o 
   6   9   4        0.87       43.64     24.31 o 
   7   9   4       34.03       50.33     24.52 o 
   8   9   4        2.97        9.92     31.85 o 
   9   9   4        6.39       27.35     22.24 o 
  10   9   4        4.26       -6.41     22.13 o 
  11   9   4       92.63       42.41     28.09 o 
  12   9   4        1.48        6.16     26.29 o 
  14   9   4        3.55       -0.87     37.13 o 
  15   9   4        0.30      -60.65     60.65 o 
 -13  10   4       15.27       -2.65     36.62 o 
 -12  10   4        0.66      -38.35     72.12 o 
 -11  10   4       23.85       11.66     26.51 o 
 -10  10   4        2.58       -2.26     35.62 o 
  -9  10   4       69.68       19.09     27.09 o 
  -8  10   4       19.37       53.83     24.58 o 
  -7  10   4       63.43       42.32     28.82 o 
  -6  10   4       26.05       46.03     26.71 o 
  -5  10   4       40.26      -12.77     22.19 o 
  -4  10   4       13.83       41.27     26.40 o 
  -3  10   4      137.79      137.86     34.98 o 
  -2  10   4      119.96      117.98     31.70 o 
  -1  10   4      138.11      176.41     51.68 o 
   0  10   4        1.29        9.64     20.58 o 
   1  10   4        0.89        3.20     19.82 o 
   2  10   4      310.42      258.51     35.17 o 
   3  10   4       95.56       79.73     24.01 o 
   4  10   4       13.34       -6.50     21.10 o 
   5  10   4       63.92       39.23     21.32 o 
   6  10   4       48.18        4.41     26.46 o 
   7  10   4       40.73       23.87     24.03 o 
   8  10   4       89.04       65.46     28.41 o 
   9  10   4        2.45       22.61     25.35 o 
  10  10   4        0.29       -5.77     20.84 o 
  11  10   4       13.36        3.17     26.96 o 
  12  10   4       13.11      -35.00     40.20 o 
  13  10   4      104.76      145.88     71.87 o 
 -11  11   4        0.00      -32.02     32.02 o 
 -10  11   4        2.12      -11.13     26.40 o 
  -9  11   4        8.99      -22.11     22.73 o 
  -8  11   4        1.06       -6.68     20.66 o 
  -7  11   4        4.88       18.93     25.18 o 
  -6  11   4        1.03       26.27     24.52 o 
  -5  11   4       15.98       13.53     22.62 o 
  -4  11   4        2.10       35.63     24.15 o 
  -3  11   4        1.61       -0.44     21.04 o 
  -2  11   4       63.69       67.68     51.45 o 
  -1  11   4       18.69       32.20     26.80 o 
   0  11   4        7.74        9.95     33.79 o 
   1  11   4       23.38        3.57     25.92 o 
   2  11   4       53.99       42.97     22.36 o 
   3  11   4       86.34      110.98     28.09 o 
   4  11   4       80.37       37.97     28.94 o 
   5  11   4       12.45       17.06     22.07 o 
   6  11   4      115.33       62.88     28.49 o 
   7  11   4        2.57        9.29     26.32 o 
   8  11   4       19.50        0.96     26.80 o 
   9  11   4        2.59        0.04     24.57 o 
  10  11   4        0.73        0.29     30.41 o 
  11  11   4       26.29      -62.35     62.35 o 
  -8  12   4        3.45      -24.42     46.20 o 
  -7  12   4       13.13       21.63     55.05 o 
  -6  12   4        6.89       18.25     28.75 o 
  -5  12   4        4.79       50.82     28.37 o 
  -4  12   4        4.18      -24.02     24.02 o 
  -3  12   4       60.02       46.67     25.98 o 
  -2  12   4       17.53        2.66     26.42 o 
  -1  12   4       58.41       25.53     27.75 o 
   0  12   4       46.50       16.22     27.88 o 
   1  12   4       11.18       -9.71     35.25 o 
   2  12   4        1.31       -8.61     33.12 o 
   3  12   4        0.46      -10.03     39.07 o 
   4  12   4        7.02      -14.90     24.17 o 
   5  12   4       11.71       -8.95     26.12 o 
   6  12   4       13.38       17.44     50.48 o 
   7  12   4       36.91       53.08     33.17 o 
   8  12   4        0.93       16.27     40.77 o 
  -3  13   4       10.91       43.06     61.45 o 
  -2  13   4        0.14      -45.20     45.20 o 
 -21   0   5        0.01       28.90     44.41 o 
 -19   0   5      568.48      504.21     72.17 o 
 -17   0   5      386.30      428.41     62.26 o 
 -15   0   5      455.07      428.80     60.31 o 
 -13   0   5      894.32      921.85     72.69 o 
 -11   0   5      308.47      340.31     35.00 o 
  -9   0   5     3539.06     3570.74     95.55 o 
  -7   0   5     5505.01     5551.91    126.40 o 
  -5   0   5    27526.66    30981.51    565.22 o 
  -3   0   5    12479.17    11536.17    752.99 o 
  -1   0   5     5471.86     5337.28    105.37 o 
   1   0   5     3252.86     3491.75     98.20 o 
   3   0   5        2.37       16.06      6.45 o 
   5   0   5     2964.13     3013.29     65.17 o 
   7   0   5      212.97      216.88     23.13 o 
   9   0   5       12.94        8.30     11.22 o 
  11   0   5       32.32       41.46     16.28 o 
  13   0   5      497.67      465.20     44.66 o 
  15   0   5     1965.74     2422.88    288.83 o 
  17   0   5      195.45      269.50     43.03 o 
  19   0   5      243.72      246.82     60.30 o 
  21   0   5       78.36      120.01     61.55 o 
 -21   1   5      100.37       82.23     33.00 o 
 -20   1   5        2.89       18.67     23.71 o 
 -19   1   5        4.05       15.38     21.37 o 
 -18   1   5       27.57       20.34     20.68 o 
 -17   1   5        0.47        0.72     19.75 o 
 -16   1   5       17.08       13.35     19.69 o 
 -15   1   5        6.54       10.64     19.24 o 
 -14   1   5     1005.47      936.41     52.84 o 
 -13   1   5      229.92      151.78     21.29 o 
 -12   1   5       53.67       52.91     12.16 o 
 -11   1   5     1005.99     1084.39     35.54 o 
 -10   1   5     1512.85     1502.83     39.92 o 
  -9   1   5      733.31      685.09     26.04 o 
  -8   1   5     1939.68     1797.93     40.92 o 
  -7   1   5     1185.61     1166.87     30.12 o 
  -6   1   5     1494.31     1379.39     36.17 o 
  -5   1   5      321.87      330.91     18.34 o 
  -4   1   5      838.67      766.66     20.58 o 
  -3   1   5      523.38      602.25     19.32 o 
  -2   1   5      843.20      797.59     21.16 o 
  -1   1   5     6604.03     6549.96     91.07 o 
   0   1   5      129.95      120.90      9.45 o 
   1   1   5     7454.25     7561.13    115.79 o 
   2   1   5      330.18      293.67     17.02 o 
   3   1   5     5317.01     5386.72     79.87 o 
   4   1   5       22.22       27.57      6.47 o 
   5   1   5     1807.20     1775.65     42.25 o 
   6   1   5     1092.79     1249.25     32.35 o 
   7   1   5     2467.15     2459.58     51.55 o 
   8   1   5      657.54      596.74     29.51 o 
   9   1   5      204.31      202.92     16.05 o 
  10   1   5     1061.78     1006.65     32.15 o 
  11   1   5      646.75      724.73     31.26 o 
  12   1   5      399.75      413.01     26.39 o 
  13   1   5      195.95      195.48     22.81 o 
  14   1   5       81.28       98.33     18.21 o 
  15   1   5       32.73       15.15     16.19 o 
  16   1   5       26.45        6.89     19.11 o 
  17   1   5      129.52      128.82     32.27 o 
  18   1   5        6.20        6.36     21.82 o 
  19   1   5      139.89      168.24     37.66 o 
  20   1   5        7.93       14.90     26.96 o 
  21   1   5        3.50       97.44     58.31 o 
 -21   2   5        0.02       41.91     67.34 o 
 -20   2   5        2.91        5.68     21.48 o 
 -19   2   5      275.22      270.67     59.44 o 
 -18   2   5        0.05       -2.57     20.94 o 
 -17   2   5       48.62       45.84     22.88 o 
 -16   2   5        2.33      -18.40     18.40 o 
 -15   2   5       10.10       -9.72     14.75 o 
 -14   2   5       37.03       50.61     16.15 o 
 -13   2   5       71.35       65.75     15.74 o 
 -12   2   5     1744.23     1788.26     75.66 o 
 -11   2   5      184.33      147.16     18.86 o 
 -10   2   5      720.21      744.24     45.03 o 
  -9   2   5      202.82      202.81     13.77 o 
  -8   2   5     1806.27     1657.27     46.05 o 
  -7   2   5     3420.55     3606.86     73.50 o 
  -6   2   5    10541.62    11160.03    174.89 o 
  -5   2   5     2774.67     2743.78     56.43 o 
  -4   2   5      733.62      616.55     17.28 o 
  -3   2   5     3552.25     3600.28     60.64 o 
  -2   2   5       12.47       12.51      5.17 o 
  -1   2   5     1194.85     1294.97     35.62 o 
   0   2   5     9542.30     9542.39    143.15 o 
   1   2   5      277.95      290.08     14.27 o 
   2   2   5     2803.13     2650.25     50.39 o 
   3   2   5     1198.28     1064.11     31.88 o 
   4   2   5      780.88      623.83     21.74 o 
   5   2   5     1352.18     1268.63     31.01 o 
   6   2   5      638.25      614.26     22.39 o 
   7   2   5       19.36        8.79      7.91 o 
   8   2   5      574.38      606.08     26.99 o 
   9   2   5        8.92       21.83      8.78 o 
  10   2   5     1899.97     1823.93     48.59 o 
  11   2   5      116.51      117.33     17.42 o 
  12   2   5       70.55       70.83     14.15 o 
  13   2   5      240.80      228.28     22.42 o 
  14   2   5      241.18      254.78     24.87 o 
  15   2   5      320.06      343.24     32.25 o 
  16   2   5       38.70       55.03     22.33 o 
  17   2   5        0.82       -2.09     20.32 o 
  18   2   5       93.16       58.24     24.50 o 
  19   2   5      168.04      185.12     34.62 o 
  20   2   5       49.15       46.71     41.40 o 
  21   2   5        0.04       46.70     51.48 o 
 -21   3   5       25.72       34.14     29.53 o 
 -20   3   5        2.46       -8.11     26.06 o 
 -19   3   5        4.19      -15.19     21.27 o 
 -18   3   5       90.98       80.33     21.49 o 
 -17   3   5       52.62       35.98     17.34 o 
 -16   3   5       93.61       99.07     22.71 o 
 -15   3   5       92.89       79.05     19.32 o 
 -14   3   5      158.25      163.13     21.51 o 
 -13   3   5       53.07        9.89     15.72 o 
 -12   3   5     1300.85     1274.59     51.60 o 
 -11   3   5        8.91       11.59     12.60 o 
 -10   3   5     1154.79     1134.74     41.61 o 
  -9   3   5      146.31      139.91     17.77 o 
  -8   3   5        6.16       -8.58      8.58 o 
  -7   3   5      874.48      814.51     31.33 o 
  -6   3   5       66.50       72.59     12.53 o 
  -5   3   5      649.69      681.79     26.24 o 
  -4   3   5     4021.97     4257.87     88.32 o 
  -3   3   5     4212.79     4447.26     70.43 o 
  -2   3   5      361.27      326.17     14.06 o 
  -1   3   5      712.46      673.16     22.68 o 
   0   3   5        0.03        5.15      6.58 o 
   1   3   5     2933.91     3104.91     71.33 o 
   2   3   5     9535.46    10218.92    143.21 o 
   3   3   5     1882.60     1926.55     39.21 o 
   4   3   5     2315.93     2301.61     45.62 o 
   5   3   5        6.77        1.43      6.43 o 
   6   3   5     5018.28     4699.75     87.68 o 
   7   3   5        1.18        1.77      7.13 o 
   8   3   5     2702.90     2511.26     55.89 o 
   9   3   5      356.59      360.62     32.30 o 
  10   3   5       26.64       35.40     11.42 o 
  11   3   5       66.25       71.36     14.97 o 
  12   3   5      227.79      215.92     22.52 o 
  13   3   5       11.01       -6.08     14.56 o 
  14   3   5        2.77       29.49     26.78 o 
  15   3   5       55.44       41.96     17.75 o 
  16   3   5       66.21       78.93     21.20 o 
  17   3   5        0.01      -10.04     17.31 o 
  18   3   5       28.14       41.24     24.01 o 
  19   3   5       26.49       41.80     30.29 o 
  20   3   5        9.47       47.16     37.26 o 
 -21   4   5       17.26       17.64     45.83 o 
 -20   4   5       15.59      -11.94     22.49 o 
 -19   4   5        1.30       10.03     18.68 o 
 -18   4   5        0.01       -7.75     16.55 o 
 -17   4   5       32.24       26.32     18.46 o 
 -16   4   5       17.95       14.85     19.39 o 
 -15   4   5        5.36       26.21     18.72 o 
 -14   4   5       19.13       14.45     18.57 o 
 -13   4   5      402.58      418.27     36.40 o 
 -12   4   5      107.95      128.89     21.54 o 
 -11   4   5       88.32      105.29     19.17 o 
 -10   4   5       28.27       52.24     14.43 o 
  -9   4   5      147.65      147.10     18.67 o 
  -8   4   5      236.65      267.76     22.58 o 
  -7   4   5       53.41       60.33     13.11 o 
  -6   4   5     1852.04     1793.72     47.15 o 
  -5   4   5      137.14      139.42     11.39 o 
  -4   4   5      993.69      928.61     25.62 o 
  -3   4   5        1.38        4.36      6.37 o 
  -2   4   5      529.09      537.46     28.14 o 
  -1   4   5      352.93      464.12     22.90 o 
   0   4   5      145.60      165.93     15.28 o 
   1   4   5       34.44       32.47     10.05 o 
   2   4   5      121.52      110.22     13.95 o 
   3   4   5      925.59      947.17     31.46 o 
   4   4   5     4645.77     4548.31     77.05 o 
   5   4   5      476.13      427.93     20.97 o 
   6   4   5     1126.63     1072.22     31.82 o 
   7   4   5      608.77      671.46     30.41 o 
   8   4   5      256.74      228.81     18.82 o 
   9   4   5      111.28       93.24     14.88 o 
  10   4   5     1202.32     1195.61     44.04 o 
  11   4   5       92.11       71.61     18.33 o 
  12   4   5      228.33      269.06     34.57 o 
  13   4   5      238.88      259.99     36.66 o 
  14   4   5      156.34      141.74     27.53 o 
  15   4   5        6.95      -13.28     21.70 o 
  16   4   5        3.74       10.25     21.17 o 
  17   4   5       43.30       57.26     25.55 o 
  18   4   5        0.15      -11.05     19.12 o 
  19   4   5       10.19      450.21    229.30 o 
  20   4   5      160.31      202.97     57.96 o 
 -20   5   5        3.77       -5.17     25.35 o 
 -19   5   5       25.75       34.99     20.82 o 
 -18   5   5        6.64       18.59     19.48 o 
 -17   5   5        4.99       10.74     24.83 o 
 -16   5   5       22.31       14.17     23.95 o 
 -15   5   5        0.14        2.10     20.45 o 
 -14   5   5       21.65       55.30     21.20 o 
 -13   5   5       32.85       54.38     20.10 o 
 -12   5   5      406.60      436.82     35.90 o 
 -11   5   5       69.08       59.66     19.12 o 
 -10   5   5        1.92      -11.86     11.86 o 
  -9   5   5       55.97       58.67     14.81 o 
  -8   5   5       73.33       92.78     16.61 o 
  -7   5   5       21.01        3.71      9.79 o 
  -6   5   5      415.82      422.95     25.55 o 
  -5   5   5     1522.79     1501.58     36.52 o 
  -4   5   5     3779.14     3988.66     70.32 o 
  -3   5   5     1270.19     1295.35     61.44 o 
  -2   5   5      341.24      357.71     22.17 o 
  -1   5   5       53.59       36.43      9.68 o 
   0   5   5      563.39      591.09     27.86 o 
   1   5   5      634.91      610.24     28.64 o 
   2   5   5     3177.94     3329.16     71.48 o 
   3   5   5      408.85      408.89     25.27 o 
   4   5   5     1136.29     1122.66     50.06 o 
   5   5   5      305.85      297.21     21.42 o 
   6   5   5     1544.76     1408.23     43.54 o 
   7   5   5      246.03      249.57     19.71 o 
   8   5   5      245.30      208.65     19.67 o 
   9   5   5       21.41       12.57     11.41 o 
  10   5   5       58.32       50.81     13.67 o 
  11   5   5       25.54       38.72     17.23 o 
  12   5   5       11.66        4.81     17.97 o 
  13   5   5       91.92       74.79     27.90 o 
  14   5   5       28.50       43.36     22.47 o 
  15   5   5       59.40       58.83     26.88 o 
  16   5   5       96.82      110.72     32.59 o 
  17   5   5        0.33      -13.63     30.62 o 
  18   5   5       40.68       26.30     24.15 o 
  19   5   5       62.39       48.86     38.45 o 
 -20   6   5        1.53       32.14     82.02 o 
 -19   6   5      191.23      215.54     38.63 o 
 -18   6   5        5.40      -13.02     30.75 o 
 -17   6   5      265.27      290.62     37.04 o 
 -16   6   5        0.34       -7.62     23.24 o 
 -15   6   5       12.40      -19.92     21.38 o 
 -14   6   5        2.02       -2.61     21.84 o 
 -13   6   5       19.39        6.43     19.23 o 
 -12   6   5       34.66       57.49     21.96 o 
 -11   6   5       19.32       44.10     19.65 o 
 -10   6   5      295.50      314.18     29.42 o 
  -9   6   5       70.77       73.37     17.54 o 
  -8   6   5      228.87      206.80     26.41 o 
  -7   6   5      164.03      155.99     21.93 o 
  -6   6   5       41.24       41.99     15.22 o 
  -5   6   5      417.34      438.90     32.43 o 
  -4   6   5     1325.33     1371.15     42.72 o 
  -3   6   5     1852.48     1930.80     52.26 o 
  -2   6   5       70.96       79.56     13.63 o 
  -1   6   5     2834.16     2923.32     67.83 o 
   0   6   5      400.48      471.70     28.08 o 
   1   6   5     1267.73     1103.08     38.54 o 
   2   6   5      476.30      549.58     31.03 o 
   3   6   5       99.63       82.21     14.72 o 
   4   6   5      627.25      625.34     33.31 o 
   5   6   5      131.63      140.07     18.26 o 
   6   6   5      139.91      188.24     21.12 o 
   7   6   5      129.46      157.94     20.76 o 
   8   6   5      153.56      162.12     21.08 o 
   9   6   5      233.06      226.19     25.62 o 
  10   6   5      283.59      333.92     59.78 o 
  11   6   5        8.86       -2.87     20.03 o 
  12   6   5        0.41       24.95     22.29 o 
  13   6   5       43.90       29.80     27.24 o 
  14   6   5       53.22       43.34     27.58 o 
  15   6   5       67.86       66.32     31.08 o 
  16   6   5        1.43       -5.69     29.81 o 
  17   6   5       50.22       72.08     39.26 o 
  18   6   5        3.90       36.16     47.90 o 
 -19   7   5        1.08       34.54     85.42 o 
 -18   7   5        7.43       45.30     43.37 o 
 -17   7   5       78.40      140.30     46.91 o 
 -16   7   5        0.38       18.28     35.66 o 
 -15   7   5       18.43       46.03     28.43 o 
 -14   7   5        0.20       -2.61     26.10 o 
 -13   7   5        6.74       -1.56     23.22 o 
 -12   7   5      189.07      188.72     34.21 o 
 -11   7   5        0.85        6.76     21.21 o 
 -10   7   5        1.89      -22.24     22.24 o 
  -9   7   5        2.61       -0.26     18.10 o 
  -8   7   5      163.93      238.21     28.99 o 
  -7   7   5       90.08       95.72     21.25 o 
  -6   7   5      139.03      108.98     20.58 o 
  -5   7   5     1090.60     1023.20     56.58 o 
  -4   7   5      357.07      337.31     37.62 o 
  -3   7   5       39.52       36.70     16.37 o 
  -2   7   5       96.30      103.48     29.22 o 
  -1   7   5       17.73       10.40     10.33 o 
   0   7   5      303.53      305.64     29.54 o 
   1   7   5        5.78        7.33     11.14 o 
   2   7   5     1379.96     1242.81     48.32 o 
   3   7   5      511.82      550.40     34.45 o 
   4   7   5      491.99      535.68     34.34 o 
   5   7   5        0.01      -10.72     10.72 o 
   6   7   5       33.64       47.43     15.16 o 
   7   7   5      711.85      754.37     42.03 o 
   8   7   5       70.43      153.17     26.19 o 
   9   7   5       88.94      132.24     31.85 o 
  10   7   5        7.20      -13.71     19.85 o 
  11   7   5       36.57       -5.27     21.01 o 
  12   7   5        7.61       19.02     26.32 o 
  13   7   5       12.43        4.06     29.48 o 
  14   7   5      133.28       94.29     34.18 o 
  15   7   5       45.75       56.80     34.49 o 
  16   7   5        7.60       42.04     47.00 o 
  17   7   5        0.01        1.15     42.62 o 
 -17   8   5        1.79        2.48     40.78 o 
 -16   8   5       45.61       84.62     41.94 o 
 -15   8   5        0.48        7.13     32.50 o 
 -14   8   5      133.19      171.22     43.44 o 
 -13   8   5        4.36      -26.81     26.81 o 
 -12   8   5        5.71       -3.60     24.74 o 
 -11   8   5       28.10       21.41     26.33 o 
 -10   8   5       76.90       48.00     32.58 o 
  -9   8   5      134.11      202.96     37.59 o 
  -8   8   5      129.56      203.75     34.58 o 
  -7   8   5      402.28      504.26     51.22 o 
  -6   8   5        0.15      -17.77     17.77 o 
  -5   8   5      119.69       65.26     23.95 o 
  -4   8   5        0.53        3.23     19.46 o 
  -3   8   5      239.79      233.62     35.37 o 
  -2   8   5       81.52       92.03     20.14 o 
  -1   8   5      147.49      121.33     20.29 o 
   0   8   5       63.94       56.44     17.54 o 
   1   8   5      394.14      398.66     32.25 o 
   2   8   5      770.17      807.98     49.46 o 
   3   8   5       86.31       31.48     16.65 o 
   4   8   5      108.47       72.28     18.46 o 
   5   8   5       16.18        9.45     13.95 o 
   6   8   5      250.94      251.56     27.19 o 
   7   8   5      374.66      367.86     48.02 o 
   8   8   5      344.73      371.92     39.28 o 
   9   8   5        9.46       10.76     21.58 o 
  10   8   5       45.99       76.72     25.24 o 
  11   8   5       23.21       41.88     36.09 o 
  12   8   5       23.10       55.95     26.21 o 
  13   8   5       33.03       24.14     29.86 o 
  14   8   5        7.14      -25.40     27.96 o 
  15   8   5        8.55       -1.40     34.43 o 
  16   8   5        9.99        4.36     60.18 o 
 -15   9   5       15.50        2.96     37.40 o 
 -14   9   5       29.07        7.25     37.30 o 
 -13   9   5        0.06      -27.88     27.88 o 
 -12   9   5      109.84      137.70     36.75 o 
 -11   9   5        9.02        6.80     28.33 o 
 -10   9   5       20.25        0.53     26.96 o 
  -9   9   5        5.69      -10.45     24.02 o 
  -8   9   5       12.47       19.94     23.94 o 
  -7   9   5        0.18       -4.48     24.22 o 
  -6   9   5       52.17       84.39     35.51 o 
  -5   9   5       12.21       -5.13     22.17 o 
  -4   9   5        0.03       -7.99     20.63 o 
  -3   9   5      110.15       79.12     27.41 o 
  -2   9   5        2.60       -6.96     21.69 o 
  -1   9   5        9.60        6.55     20.80 o 
   0   9   5        4.85        8.61     19.31 o 
   1   9   5       94.11       72.66     22.76 o 
   2   9   5        5.83       18.98     19.38 o 
   3   9   5      138.12      129.08     25.02 o 
   4   9   5      156.42      137.10     24.85 o 
   5   9   5       71.98       71.46     21.63 o 
   6   9   5       47.68       43.76     23.40 o 
   7   9   5       45.12       55.14     25.92 o 
   8   9   5      285.63      220.11     37.11 o 
   9   9   5        3.23       -6.20     23.79 o 
  10   9   5        4.93       22.38     25.89 o 
  11   9   5        6.15       11.65     23.35 o 
  12   9   5        2.71      -23.70     28.38 o 
  13   9   5        0.27      -37.09     37.09 o 
  14   9   5       37.15       60.50     44.58 o 
 -13  10   5       25.63       -2.58     50.25 o 
 -12  10   5       28.49      -12.15     32.82 o 
 -11  10   5       39.60       45.01     29.18 o 
 -10  10   5       13.42       22.17     54.37 o 
  -9  10   5       18.75      -22.19     22.19 o 
  -8  10   5        2.07       20.66     23.43 o 
  -7  10   5       43.60        3.56     31.81 o 
  -6  10   5        0.33       33.26     32.87 o 
  -5  10   5        0.05       12.86     24.60 o 
  -4  10   5       50.73       43.50     25.71 o 
  -3  10   5      209.19      272.42    103.56 o 
  -2  10   5        0.14       17.08     24.00 o 
  -1  10   5       27.42       20.38     27.52 o 
   0  10   5       31.50       21.57     25.88 o 
   1  10   5       76.86       49.62     23.83 o 
   2  10   5       54.23       62.31     22.10 o 
   3  10   5        4.60      -12.46     19.67 o 
   4  10   5       84.90       58.93     25.28 o 
   5  10   5        1.29       26.43     20.78 o 
   6  10   5      210.31      134.04     29.22 o 
   7  10   5       82.22       37.36     33.01 o 
   8  10   5        0.10      -25.70     25.70 o 
   9  10   5       38.94       30.36     26.68 o 
  10  10   5        0.25       77.99     25.70 o 
  11  10   5        0.27       14.63     26.92 o 
  12  10   5       44.05        6.21     30.44 o 
  13  10   5        5.30       76.25     61.10 o 
 -11  11   5       26.04       53.53     40.60 o 
 -10  11   5       44.07       58.61     32.19 o 
  -9  11   5        0.12      -22.02     25.49 o 
  -8  11   5        0.24      -14.30     25.65 o 
  -7  11   5       11.65       -9.01     22.88 o 
  -6  11   5        0.38       20.24     30.63 o 
  -5  11   5        1.35       26.22     24.13 o 
  -4  11   5       47.11       34.14     26.72 o 
  -3  11   5        2.46       -7.50     25.66 o 
  -2  11   5      192.78      110.73     32.12 o 
  -1  11   5       17.05        0.25     23.78 o 
   0  11   5       40.24        4.19     23.22 o 
   1  11   5       85.04       49.37     26.87 o 
   2  11   5       15.93       -3.74     22.46 o 
   3  11   5        0.97       22.44     23.17 o 
   4  11   5       53.82       19.53     24.95 o 
   5  11   5        0.35        2.48     20.87 o 
   6  11   5       23.85       25.29     24.41 o 
   7  11   5        0.23       16.39     22.26 o 
   8  11   5       20.90       -8.15     23.92 o 
   9  11   5        5.66       11.38     27.75 o 
  10  11   5        0.72        7.43     31.99 o 
  11  11   5        0.22      -62.65     62.65 o 
  -7  12   5        4.83       55.35     40.23 o 
  -6  12   5        8.20      -15.62     30.00 o 
  -5  12   5        9.02        8.13     27.63 o 
  -4  12   5        0.00       46.05     28.82 o 
  -3  12   5       22.02        3.30     27.48 o 
  -2  12   5       39.86       17.10     27.18 o 
  -1  12   5        6.91       50.23     42.71 o 
   0  12   5        0.43      -21.05     28.29 o 
   1  12   5       32.09       -6.57     28.67 o 
   2  12   5        3.88      -12.77     31.73 o 
   3  12   5        3.11      -21.70     30.16 o 
   4  12   5        2.61      -21.76     21.76 o 
   5  12   5        7.89      -33.39     33.39 o 
   6  12   5        0.34       31.15     33.22 o 
   7  12   5       15.59       -6.63     28.70 o 
  -3  13   5        1.01       22.53     48.19 o 
  -2  13   5       16.38      128.34     77.15 o 
  -1  13   5        0.01        0.15     44.41 o 
 -20   0   6        5.41      -13.74     33.46 o 
 -18   0   6      168.95      183.89     44.81 o 
 -16   0   6      191.00      159.86     43.87 o 
 -14   0   6       89.04       89.50     32.24 o 
 -12   0   6     3042.70     2905.87     90.59 o 
 -10   0   6       95.86      118.86     19.35 o 
  -8   0   6      159.87      184.15     31.28 o 
  -6   0   6    21767.96    24619.57    459.52 o 
  -4   0   6    17279.01    18156.19    408.15 o 
  -2   0   6     9242.87     9608.54    196.18 o 
   0   0   6    10775.49    10982.15    262.58 o 
   2   0   6    17189.59    17986.72    328.34 o 
   4   0   6     1671.45     1637.62     40.53 o 
   6   0   6     1325.56     1186.18     44.82 o 
   8   0   6     1563.93     1541.94     57.94 o 
  10   0   6      574.79      597.24     42.70 o 
  12   0   6      987.72     1008.78     57.87 o 
  14   0   6     1099.85     1215.47     69.28 o 
  16   0   6      692.83      705.94     61.35 o 
  18   0   6       63.58       70.70     57.46 o 
  20   0   6        0.19      -52.38     92.10 o 
 -21   1   6       31.60       25.00     41.07 o 
 -20   1   6        0.06       -5.14     21.92 o 
 -19   1   6       12.60       13.82     20.46 o 
 -18   1   6        9.33        3.37     21.94 o 
 -17   1   6       81.47       75.59     29.98 o 
 -16   1   6       82.42       54.08     23.71 o 
 -15   1   6       93.64       89.31     26.49 o 
 -14   1   6      187.81      155.09     41.33 o 
 -13   1   6     1156.59     1101.10     62.09 o 
 -12   1   6      390.59      405.34     37.69 o 
 -11   1   6      198.54      185.07     19.06 o 
 -10   1   6     1115.62     1109.19     33.67 o 
  -9   1   6       54.93       56.78     10.37 o 
  -8   1   6     4755.09     4850.31     92.52 o 
  -7   1   6      265.40      221.63     14.39 o 
  -6   1   6     4580.24     4796.97    137.89 o 
  -5   1   6      146.39      144.49     11.45 o 
  -4   1   6      488.42      478.29     18.78 o 
  -3   1   6       99.69      104.45     10.29 o 
  -2   1   6      152.27      147.51     12.31 o 
  -1   1   6      135.40      137.94      8.57 o 
   0   1   6      506.30      508.31     17.23 o 
   1   1   6      531.31      513.30     17.44 o 
   2   1   6     3585.14     3449.95     62.00 o 
   3   1   6      375.82      377.22     22.05 o 
   4   1   6     1276.85     1272.07     29.23 o 
   5   1   6       14.02       16.34      6.75 o 
   6   1   6      201.35      162.30     16.38 o 
   7   1   6      330.51      318.29     20.64 o 
   8   1   6     2753.15     2623.77     62.83 o 
   9   1   6      730.80      762.22     28.53 o 
  10   1   6      930.67      907.14     31.98 o 
  11   1   6       14.91       22.91      9.36 o 
  12   1   6       33.51       10.18     11.29 o 
  13   1   6      297.16      321.69     28.48 o 
  14   1   6      102.40       87.97     20.11 o 
  15   1   6       14.94       32.36     17.34 o 
  16   1   6       85.38      105.37     23.28 o 
  17   1   6       10.77       -3.41     20.89 o 
  18   1   6       17.21       37.65     24.88 o 
  19   1   6       48.97       61.76     40.90 o 
  20   1   6        0.00      -30.87     68.05 o 
 -21   2   6       24.64      -10.63     28.29 o 
 -20   2   6       44.96       -4.47     22.25 o 
 -19   2   6        8.43      -13.51     21.81 o 
 -18   2   6       15.81       45.61     25.31 o 
 -17   2   6       56.16       51.29     24.21 o 
 -16   2   6        9.66       31.47     22.66 o 
 -15   2   6      919.57      835.43     56.76 o 
 -14   2   6       32.91        3.51     13.46 o 
 -13   2   6      395.85      356.99     27.95 o 
 -12   2   6      307.55      351.38     36.94 o 
 -11   2   6       72.27       54.74     13.23 o 
 -10   2   6     1328.14     1412.59     52.51 o 
  -9   2   6       74.17       73.43     13.38 o 
  -8   2   6     2388.98     2341.66     57.32 o 
  -7   2   6        1.63       -5.02      8.19 o 
  -6   2   6     1481.50     1515.31     45.42 o 
  -5   2   6       35.69       29.68      7.35 o 
  -4   2   6     7842.37     8298.02    118.71 o 
  -3   2   6      103.00      104.31      9.34 o 
  -2   2   6     6190.20     6105.55     89.23 o 
  -1   2   6     8459.93     8082.47    168.92 o 
   0   2   6     8855.74     9248.33    141.17 o 
   1   2   6     5561.11     5250.65     86.60 o 
   2   2   6        8.48       -2.42      4.79 o 
   3   2   6     5056.10     4947.50     98.26 o 
   4   2   6     1641.43     1555.42     42.87 o 
   5   2   6       38.52       42.89      7.75 o 
   6   2   6      593.58      639.15     23.47 o 
   7   2   6      965.58      865.80     28.26 o 
   8   2   6      553.89      591.09     26.76 o 
   9   2   6       29.65       31.54     11.53 o 
  10   2   6        0.47        5.11      8.93 o 
  11   2   6       43.67       33.03     14.71 o 
  12   2   6      377.94      403.17     27.12 o 
  13   2   6       15.89        3.62     15.97 o 
  14   2   6        0.99       15.46     14.56 o 
  15   2   6      284.20      326.95     28.58 o 
  16   2   6       52.89       52.62     24.31 o 
  17   2   6      189.09      198.73     37.57 o 
  18   2   6        1.03      -13.74     21.67 o 
  19   2   6      124.53       81.35     38.14 o 
  20   2   6        5.19      106.28    104.26 o 
 -21   3   6       22.73       16.54     28.36 o 
 -20   3   6        1.96       14.16     25.11 o 
 -19   3   6       16.41        3.77     23.67 o 
 -18   3   6       21.47       -1.15     18.95 o 
 -17   3   6       10.18       43.12     19.75 o 
 -16   3   6       17.18       29.12     17.81 o 
 -15   3   6        1.58       13.65     15.29 o 
 -14   3   6       43.22       54.15     16.90 o 
 -13   3   6     1474.56     1418.83     58.98 o 
 -12   3   6       88.79       89.37     19.12 o 
 -11   3   6       83.53       72.78     16.49 o 
 -10   3   6     1499.50     1498.58     48.91 o 
  -9   3   6      436.51      494.71     32.44 o 
  -8   3   6     1452.09     1440.84     44.18 o 
  -7   3   6     2470.36     2540.66     59.78 o 
  -6   3   6      370.67      443.93     24.33 o 
  -5   3   6     2174.84     2184.99     50.46 o 
  -4   3   6      529.58      630.39     20.41 o 
  -3   3   6      398.87      389.14     16.37 o 
  -2   3   6      141.35      159.06     11.19 o 
  -1   3   6      452.20      401.78     19.20 o 
   0   3   6     1283.88     1230.21     32.84 o 
   1   3   6     3564.91     3787.68     70.88 o 
   2   3   6        6.87       -2.44      6.13 o 
   3   3   6        0.97        1.94      6.16 o 
   4   3   6     4040.88     4001.49     76.54 o 
   5   3   6     1583.77     1625.61     38.12 o 
   6   3   6      225.09      218.27     20.70 o 
   7   3   6      444.86      419.21     33.76 o 
   8   3   6      831.44      822.35     36.20 o 
   9   3   6       51.47       33.32     10.50 o 
  10   3   6      759.14      793.23     33.92 o 
  11   3   6      201.26      199.41     22.58 o 
  12   3   6      664.13      761.43     40.87 o 
  13   3   6      742.89      813.44     43.94 o 
  14   3   6       42.84       23.94     17.56 o 
  15   3   6      187.82      203.89     27.98 o 
  16   3   6       19.03        9.04     18.38 o 
  17   3   6       97.55      123.46     25.28 o 
  18   3   6       17.71       36.55     31.48 o 
  19   3   6        1.12      -26.35     34.70 o 
  20   3   6       18.03        5.46     44.07 o 
 -21   4   6       75.79       14.35     46.90 o 
 -20   4   6       17.18       34.25     25.37 o 
 -19   4   6       86.40       60.79     23.77 o 
 -18   4   6       50.50       25.90     25.84 o 
 -17   4   6       48.72       52.53     20.29 o 
 -16   4   6       71.74       32.77     23.07 o 
 -15   4   6      511.76      482.82     57.91 o 
 -14   4   6        7.13       11.45     17.64 o 
 -13   4   6      885.71      958.05     48.87 o 
 -12   4   6      755.86      806.49     44.64 o 
 -11   4   6       35.80       43.07     16.25 o 
 -10   4   6       15.35       25.04     13.21 o 
  -9   4   6     1578.65     1581.22     48.96 o 
  -8   4   6      109.85      123.91     17.32 o 
  -7   4   6      670.27      782.83     33.72 o 
  -6   4   6     3034.56     3318.48     71.04 o 
  -5   4   6        0.03       -3.17      5.67 o 
  -4   4   6        2.22        7.07      6.11 o 
  -3   4   6     3123.68     3272.05     66.04 o 
  -2   4   6     7797.43     8265.38    168.20 o 
  -1   4   6     2243.50     2077.75     66.72 o 
   0   4   6      145.17      166.21     15.12 o 
   1   4   6    13466.53    13868.49    214.41 o 
   2   4   6        1.53        0.74      7.79 o 
   3   4   6     1065.34     1053.70     31.34 o 
   4   4   6        6.91        4.20      8.03 o 
   5   4   6      393.73      369.24     23.21 o 
   6   4   6        6.49        4.20      8.31 o 
   7   4   6      998.99      974.55     31.90 o 
   8   4   6      185.61      187.48     17.97 o 
   9   4   6       25.25        2.10     11.37 o 
  10   4   6        0.29       -9.91      9.91 o 
  11   4   6        1.23       -3.85     18.01 o 
  12   4   6       31.19       64.07     16.32 o 
  13   4   6        4.36       12.25     17.30 o 
  14   4   6      230.58      277.83     31.97 o 
  15   4   6      384.55      379.78     38.65 o 
  16   4   6       12.63       12.36     19.28 o 
  17   4   6       89.45       99.13     25.95 o 
  18   4   6      104.34      118.71     54.88 o 
  19   4   6        4.66      164.08     79.47 o 
  20   4   6        0.06      107.45     86.87 o 
 -20   5   6        1.52        5.43     25.13 o 
 -19   5   6        3.15       15.23     22.81 o 
 -18   5   6       14.72       29.88     20.45 o 
 -17   5   6       41.89       47.90     27.88 o 
 -16   5   6        0.03       -7.38     21.54 o 
 -15   5   6      217.79      225.44     32.12 o 
 -14   5   6       19.49       48.51     21.69 o 
 -13   5   6      291.18      342.23     33.72 o 
 -12   5   6      402.21      484.82     37.75 o 
 -11   5   6      282.77      314.52     31.04 o 
 -10   5   6      664.31      742.51     61.03 o 
  -9   5   6      123.73      151.76     21.07 o 
  -8   5   6      707.44      726.57     36.87 o 
  -7   5   6       43.58       33.04     12.87 o 
  -6   5   6       54.91       74.62     12.91 o 
  -5   5   6     1960.35     1963.62     49.77 o 
  -4   5   6       65.50       72.31     10.36 o 
  -3   5   6      298.03      310.58     20.74 o 
  -2   5   6      113.11      105.54     13.44 o 
  -1   5   6       41.49       45.67     10.91 o 
   0   5   6      302.60      297.06     21.58 o 
   1   5   6       54.54       35.21     11.36 o 
   2   5   6      896.82      814.02     31.33 o 
   3   5   6     2897.50     3099.11     69.62 o 
   4   5   6      105.13      107.76     14.92 o 
   5   5   6       59.58       50.70     11.81 o 
   6   5   6       68.70       88.69     14.20 o 
   7   5   6        4.27       13.07     10.11 o 
   8   5   6      823.80      835.06     38.85 o 
   9   5   6       94.59       98.15     18.25 o 
  10   5   6      632.10      670.69     39.62 o 
  11   5   6      335.88      332.73     37.05 o 
  12   5   6       80.42       55.49     24.70 o 
  13   5   6      407.23      429.57     57.27 o 
  14   5   6       82.50       73.94     28.57 o 
  15   5   6        2.06      -10.04     40.39 o 
  16   5   6       10.13       27.36     26.39 o 
  17   5   6        0.80        9.99     50.47 o 
  18   5   6       13.14       95.82     78.81 o 
  19   5   6        3.79       89.77     39.12 o 
 -20   6   6        9.71       62.31     64.40 o 
 -19   6   6        0.12       21.69     24.01 o 
 -18   6   6       28.02       77.99     54.91 o 
 -17   6   6        0.05       52.34     24.49 o 
 -16   6   6        3.37       61.64     28.59 o 
 -15   6   6      137.57      161.74     29.99 o 
 -14   6   6       12.36        9.07     21.55 o 
 -13   6   6      464.41      593.53     45.22 o 
 -12   6   6        0.04       21.57     18.50 o 
 -11   6   6     1692.10     1725.02     60.35 o 
 -10   6   6       53.59       40.24     20.04 o 
  -9   6   6      899.37     1028.76     54.95 o 
  -8   6   6        7.85        7.18     15.42 o 
  -7   6   6       70.99       74.88     17.66 o 
  -6   6   6      235.00      207.08     53.70 o 
  -5   6   6      700.37      774.09     41.14 o 
  -4   6   6      160.61      158.91     17.65 o 
  -3   6   6        6.08       10.70      8.99 o 
  -2   6   6       52.90       62.94     17.73 o 
  -1   6   6       34.88       40.99     11.40 o 
   0   6   6       83.69       78.81     13.35 o 
   1   6   6      113.84      139.99     25.27 o 
   2   6   6      248.98      265.63     22.83 o 
   3   6   6     1104.80     1052.76     38.76 o 
   4   6   6      325.18      293.38     34.98 o 
   5   6   6        5.14       21.41     11.07 o 
   6   6   6      221.18      186.09     21.26 o 
   7   6   6      581.67      614.54     36.27 o 
   8   6   6      188.08      197.66     28.57 o 
   9   6   6      142.65      134.06     21.35 o 
  10   6   6      137.41      105.77     24.78 o 
  11   6   6        0.32       15.50     22.79 o 
  12   6   6      738.56      720.23     52.13 o 
  13   6   6      101.28      114.67     30.73 o 
  14   6   6        0.03       -5.28     24.93 o 
  15   6   6        0.02        9.19     27.83 o 
  16   6   6        9.84       -7.51     36.91 o 
  17   6   6        1.76      -42.12     42.12 o 
  18   6   6        6.52        0.60     55.83 o 
 -19   7   6       11.71      -37.88     69.97 o 
 -18   7   6       10.17       41.90     37.05 o 
 -17   7   6       13.71       25.40     36.41 o 
 -16   7   6        0.16        6.42     28.50 o 
 -15   7   6       15.93       77.29     30.99 o 
 -14   7   6       14.70       55.53     27.40 o 
 -13   7   6      244.78      275.54     40.04 o 
 -12   7   6      125.80      117.94     30.56 o 
 -11   7   6       16.12       11.63     21.87 o 
 -10   7   6      154.33      173.10     32.18 o 
  -9   7   6      102.42      108.36     24.86 o 
  -8   7   6      683.43      782.47     50.40 o 
  -7   7   6      309.61      317.43     35.91 o 
  -6   7   6        8.03       26.19     15.58 o 
  -5   7   6       25.55       47.87     16.44 o 
  -4   7   6        5.61       14.68     15.41 o 
  -3   7   6      136.78      119.32     17.98 o 
  -2   7   6      398.71      450.21     30.44 o 
  -1   7   6      147.15      175.08     20.22 o 
   0   7   6      222.45      241.03     23.26 o 
   1   7   6        4.62        6.46     12.21 o 
   2   7   6      976.58      943.89     42.09 o 
   3   7   6        2.49       12.29     12.49 o 
   4   7   6     1202.66     1085.50     44.56 o 
   5   7   6       94.83      111.13     18.49 o 
   6   7   6      446.32      471.55     37.81 o 
   7   7   6       98.43      115.17     21.22 o 
   8   7   6      112.88      165.50     23.41 o 
   9   7   6      614.79      625.79     46.04 o 
  10   7   6      475.39      519.00     45.31 o 
  11   7   6      150.96      162.98     32.39 o 
  12   7   6       13.70       29.82     26.28 o 
  13   7   6        2.11       -9.68     34.89 o 
  14   7   6       33.21       69.35     33.31 o 
  15   7   6       58.27        3.74     41.27 o 
  16   7   6       11.20       89.46     44.55 o 
  17   7   6        0.54        9.77     66.54 o 
 -17   8   6       17.60       14.25     72.47 o 
 -16   8   6        0.49      -36.09     36.09 o 
 -15   8   6        3.24      -31.09     31.09 o 
 -14   8   6       32.77       99.77     34.58 o 
 -13   8   6       22.51      -10.35     25.85 o 
 -12   8   6       95.15       96.51     32.35 o 
 -11   8   6      100.00      100.32     32.85 o 
 -10   8   6      185.82      202.88     40.30 o 
  -9   8   6      312.32      338.37     46.24 o 
  -8   8   6      184.12      227.76     38.03 o 
  -7   8   6       37.39       57.36     24.30 o 
  -6   8   6      202.91      138.27     45.44 o 
  -5   8   6       54.97       55.51     18.89 o 
  -4   8   6      234.24      253.87     36.23 o 
  -3   8   6        2.98       -3.71     13.90 o 
  -2   8   6       38.24       11.99     16.09 o 
  -1   8   6      686.84      687.50     45.67 o 
   0   8   6        0.78        3.15     12.66 o 
   1   8   6      284.13      340.47     33.98 o 
   2   8   6       36.08       40.93     15.39 o 
   3   8   6       53.59       23.82     16.39 o 
   4   8   6      238.18      223.30     26.18 o 
   5   8   6       80.88       91.75     19.54 o 
   6   8   6       54.54       27.89     16.21 o 
   7   8   6       19.53       39.70     17.74 o 
   8   8   6      107.04      120.50     26.01 o 
   9   8   6       69.05      103.30     24.45 o 
  10   8   6       18.37        8.61     23.82 o 
  11   8   6      106.95       97.29     28.81 o 
  12   8   6      166.32      137.30     32.69 o 
  13   8   6        4.14       -4.06     25.24 o 
  14   8   6        1.59      -26.40     65.06 o 
  15   8   6        4.26       15.66     42.43 o 
  16   8   6       20.81      -47.29     66.04 o 
 -15   9   6       13.54       19.53     39.93 o 
 -14   9   6       46.27       15.46     36.22 o 
 -13   9   6        0.38       41.76     31.73 o 
 -12   9   6       21.65       56.28     30.04 o 
 -11   9   6        3.12       -6.97     25.36 o 
 -10   9   6       17.30       58.47     38.77 o 
  -9   9   6       31.10       20.42     29.03 o 
  -8   9   6       23.31       16.51     22.59 o 
  -7   9   6       38.40       56.74     26.23 o 
  -6   9   6       10.61       18.07     23.17 o 
  -5   9   6        0.84      -13.25     22.09 o 
  -4   9   6        2.54      -19.32     19.32 o 
  -3   9   6      504.67      566.55    110.85 o 
  -2   9   6      302.69      365.45     44.09 o 
  -1   9   6       18.02       30.29     24.57 o 
   0   9   6      469.04      455.72     40.83 o 
   1   9   6       93.05       86.70     24.25 o 
   2   9   6       89.48       55.99     29.73 o 
   3   9   6        1.55       61.68     50.34 o 
   4   9   6        0.23      -18.16     18.16 o 
   5   9   6       16.28        5.54     16.73 o 
   6   9   6       14.75        4.57     20.96 o 
   7   9   6        6.89       27.78     23.99 o 
   8   9   6        0.96      -12.08     22.01 o 
   9   9   6        0.83       29.39     22.02 o 
  10   9   6      219.47      214.50    122.43 o 
  11   9   6       64.53       43.39     24.25 o 
  12   9   6       13.85        1.77     25.08 o 
  13   9   6        7.64      -15.09     87.44 o 
  14   9   6       50.27      155.30     87.62 o 
 -13  10   6       15.80      -20.27     37.75 o 
 -12  10   6       10.79       -2.40     34.42 o 
 -11  10   6        5.44       -3.16     31.23 o 
 -10  10   6       19.98       35.62     53.98 o 
  -9  10   6        1.41       30.98     25.33 o 
  -8  10   6        3.13       10.22     25.67 o 
  -7  10   6       66.79       26.77     25.38 o 
  -6  10   6       36.78       16.34     24.38 o 
  -5  10   6       20.16       43.77     26.17 o 
  -4  10   6        3.33       -7.53     23.70 o 
  -3  10   6      160.33      213.87     59.07 o 
  -2  10   6       95.75       78.68     32.17 o 
  -1  10   6      109.28       79.41     29.44 o 
   0  10   6      187.32      182.44     33.18 o 
   1  10   6       42.14       54.94     22.88 o 
   2  10   6       29.31       40.73     20.66 o 
   3  10   6       46.10       39.87     22.62 o 
   4  10   6       44.10       56.49     21.18 o 
   5  10   6        0.62       31.22     21.83 o 
   6  10   6        0.86       15.27     21.76 o 
   7  10   6        3.36       -1.62     22.70 o 
   8  10   6       27.53       -1.95     24.08 o 
   9  10   6       64.69       20.39     25.29 o 
  10  10   6       15.45        8.89     25.53 o 
  11  10   6        1.54       28.10     38.84 o 
  12  10   6        3.25       -3.75     32.94 o 
 -11  11   6        1.29      -37.03     57.26 o 
 -10  11   6        0.01       33.04     60.38 o 
  -9  11   6        0.16       -7.76     36.56 o 
  -8  11   6        1.02        9.82     27.05 o 
  -7  11   6       14.94       11.96     23.32 o 
  -6  11   6       75.38       93.89     30.50 o 
  -5  11   6       37.60       48.37     27.91 o 
  -4  11   6      151.57      105.41     31.84 o 
  -3  11   6       21.89       32.10     32.09 o 
  -2  11   6        0.59       16.41     32.47 o 
  -1  11   6        1.34       28.37     25.08 o 
   0  11   6        0.68        8.59     39.24 o 
   1  11   6       19.66      -15.25     23.52 o 
   2  11   6       33.85       32.91     24.55 o 
   3  11   6       17.73       13.51     33.40 o 
   4  11   6        0.01        4.03     21.07 o 
   5  11   6       13.52       10.26     21.43 o 
   6  11   6       10.59       20.32     25.59 o 
   7  11   6        3.04       66.33     27.03 o 
   8  11   6       10.49      -12.07     26.68 o 
   9  11   6        0.66       15.16     26.83 o 
  10  11   6        0.07       49.04     67.83 o 
  -7  12   6       27.45       41.45     34.46 o 
  -6  12   6       25.79       52.16     62.74 o 
  -5  12   6        4.66       -2.68     40.53 o 
  -4  12   6       25.15       23.00     27.32 o 
  -3  12   6        3.25        3.71     27.21 o 
  -2  12   6       24.17       33.79     25.87 o 
  -1  12   6        2.48       15.74     25.44 o 
   0  12   6       70.19       44.00     28.95 o 
   1  12   6        0.06       -7.40     25.02 o 
   2  12   6        1.14      -16.92     44.41 o 
   3  12   6       24.48      146.53    160.88 o 
   4  12   6        0.07      -29.16     29.16 o 
   5  12   6        3.16      128.44    121.75 o 
   6  12   6       25.72      -32.24     32.24 o 
   7  12   6       15.89       31.97     35.96 o 
 -21   0   7        0.40       24.65     43.07 o 
 -19   0   7      107.73       38.85     32.59 o 
 -17   0   7      189.89      169.49     46.77 o 
 -15   0   7      562.32      571.67     67.53 o 
 -13   0   7     1621.76     1796.02    114.90 o 
 -11   0   7     4067.58     3986.62    110.35 o 
  -9   0   7     2388.71     2588.65     77.82 o 
  -7   0   7     1310.70     1350.07     49.25 o 
  -5   0   7       32.82       28.24     13.78 o 
  -3   0   7     2503.92     2140.15    167.22 o 
  -1   0   7        2.03       -5.45      8.51 o 
   1   0   7    11331.68    11288.09    275.16 o 
   3   0   7    17384.27    18381.13    339.69 o 
   5   0   7     1064.67     1078.60     40.88 o 
   7   0   7     1476.32     1592.99     67.83 o 
   9   0   7      157.78      148.26     23.21 o 
  11   0   7       91.54       95.38     22.46 o 
  13   0   7      125.74      136.34     27.95 o 
  15   0   7      299.27      334.15     45.06 o 
  17   0   7       40.69       62.88     42.52 o 
  19   0   7      315.21      336.06    121.56 o 
 -21   1   7        6.24      -13.17     27.36 o 
 -20   1   7       12.08       20.07     23.37 o 
 -19   1   7        1.13      -15.71     21.73 o 
 -18   1   7       11.80       28.02     21.60 o 
 -17   1   7        0.63       -4.17     20.27 o 
 -16   1   7       81.60      103.53     26.33 o 
 -15   1   7      350.54      392.97     42.19 o 
 -14   1   7      295.57      274.90     33.97 o 
 -13   1   7      844.08      812.44     56.43 o 
 -12   1   7       45.04       66.74     17.79 o 
 -11   1   7      941.03      947.02     47.24 o 
 -10   1   7     1235.18     1176.90     32.27 o 
  -9   1   7      541.76      489.95     22.89 o 
  -8   1   7     3045.96     3232.74     70.15 o 
  -7   1   7      793.24      779.37     25.19 o 
  -6   1   7      805.87      915.04     25.35 o 
  -5   1   7     8976.76     9944.93    130.47 o 
  -4   1   7     4831.99     5076.81    110.92 o 
  -3   1   7       18.11        8.79      5.88 o 
  -2   1   7      485.44      439.47     15.18 o 
  -1   1   7      736.18      635.43     22.61 o 
   0   1   7       53.02       62.10      8.16 o 
   1   1   7      985.17     1136.07     28.28 o 
   2   1   7      800.57      753.94     22.77 o 
   3   1   7    10061.13    10318.96    160.25 o 
   4   1   7      542.17      568.25     23.61 o 
   5   1   7     1877.95     1763.02     38.54 o 
   6   1   7       18.60        5.21      6.76 o 
   7   1   7     1460.55     1478.95     47.31 o 
   8   1   7     1671.24     1743.96     43.98 o 
   9   1   7      831.75      823.10     30.80 o 
  10   1   7     1034.95     1081.58     37.27 o 
  11   1   7        1.63       13.10      9.45 o 
  12   1   7      298.62      291.22     25.86 o 
  13   1   7       30.34       24.82     15.23 o 
  14   1   7       67.10       41.67     17.21 o 
  15   1   7      663.97      717.58     42.92 o 
  16   1   7       36.63       20.55     22.10 o 
  17   1   7      191.84      196.61     39.23 o 
  18   1   7       24.37       35.03     39.58 o 
  19   1   7       12.72        4.53     45.28 o 
  20   1   7        0.29      -92.75     98.23 o 
 -21   2   7        0.99      -13.16     34.99 o 
 -20   2   7       41.44       65.59     26.97 o 
 -19   2   7       92.08       56.41     26.91 o 
 -18   2   7        0.39        9.52     21.50 o 
 -17   2   7       76.45       83.51     24.12 o 
 -16   2   7      347.53      238.84     31.95 o 
 -15   2   7      202.27      191.74     26.60 o 
 -14   2   7        0.49      -11.81     11.81 o 
 -13   2   7      113.80      131.94     21.46 o 
 -12   2   7      318.75      289.48     24.94 o 
 -11   2   7       65.59       56.33     12.95 o 
 -10   2   7       99.15      105.92     16.12 o 
  -9   2   7       73.41       54.60     12.67 o 
  -8   2   7      298.66      294.12     22.49 o 
  -7   2   7       49.09       46.36     11.09 o 
  -6   2   7    14129.71    16235.23    222.20 o 
  -5   2   7      740.09      824.94     24.87 o 
  -4   2   7      307.04      284.56     14.15 o 
  -3   2   7     2447.21     2423.58     45.41 o 
  -2   2   7     4598.46     4497.22     77.30 o 
  -1   2   7     5225.41     5060.12     97.77 o 
   0   2   7      630.04      621.18     18.20 o 
   1   2   7     7127.44     7003.55    101.68 o 
   2   2   7      684.78      623.44     19.31 o 
   3   2   7     3740.95     3673.47     61.11 o 
   4   2   7       48.42       50.47      8.33 o 
   5   2   7     1267.59     1266.92     40.01 o 
   6   2   7      142.05      161.24     15.54 o 
   7   2   7      165.09      177.74     15.24 o 
   8   2   7     3433.82     3645.11     71.32 o 
   9   2   7      205.48      222.86     19.37 o 
  10   2   7      857.87      905.32     36.27 o 
  11   2   7       11.24       20.86     14.03 o 
  12   2   7      105.24       92.07     17.38 o 
  13   2   7        3.08        4.20     12.05 o 
  14   2   7      299.49      283.98     26.32 o 
  15   2   7      151.50      157.32     25.02 o 
  16   2   7       71.27       94.71     26.20 o 
  17   2   7       75.18      128.67     33.77 o 
  18   2   7       77.79      101.30     51.68 o 
  19   2   7       55.72       35.93     62.02 o 
  20   2   7        0.56      155.10     69.22 o 
 -21   3   7        1.57       -4.08     28.49 o 
 -20   3   7        0.07      -26.20     26.20 o 
 -19   3   7        4.19      206.32    117.82 o 
 -18   3   7      214.22      145.01     46.38 o 
 -17   3   7       31.32        2.53     17.49 o 
 -16   3   7       15.73        2.04     15.96 o 
 -15   3   7       84.77       56.01     18.70 o 
 -14   3   7       26.81        8.64     14.23 o 
 -13   3   7      106.04      110.73     20.12 o 
 -12   3   7      434.78      459.64     35.19 o 
 -11   3   7      153.97      155.24     24.93 o 
 -10   3   7     1028.17     1007.87     41.39 o 
  -9   3   7       34.23       55.03     14.01 o 
  -8   3   7     2900.68     3034.57     69.83 o 
  -7   3   7       51.60       40.05     10.81 o 
  -6   3   7     9733.83    10004.83    162.70 o 
  -5   3   7      448.55      468.85     31.08 o 
  -4   3   7     1728.91     1790.67     37.99 o 
  -3   3   7     2775.70     2960.22     53.22 o 
  -2   3   7     1495.06     1309.07     43.67 o 
  -1   3   7      171.73      175.61     12.01 o 
   0   3   7      228.70      209.70     12.77 o 
   1   3   7      881.52      939.57     25.05 o 
   2   3   7     2165.06     2132.67     43.55 o 
   3   3   7     1115.03     1084.19     28.49 o 
   4   3   7      194.15      188.17     14.04 o 
   5   3   7     2930.65     2921.00     62.55 o 
   6   3   7      308.71      247.95     23.99 o 
   7   3   7      674.65      605.45     44.42 o 
   8   3   7     3248.52     3068.09     63.75 o 
   9   3   7       31.46       47.43     11.56 o 
  10   3   7     1550.10     1553.07     45.73 o 
  11   3   7       15.62        5.38     11.67 o 
  12   3   7      104.14      155.23     20.87 o 
  13   3   7        0.61       -8.70     14.26 o 
  14   3   7        0.00       -4.39     14.04 o 
  15   3   7        9.43        7.66     22.53 o 
  16   3   7        0.12       -2.52     31.31 o 
  17   3   7        6.51       22.15     23.79 o 
  18   3   7       29.53       93.36     41.21 o 
  19   3   7        4.98       35.99     53.99 o 
  20   3   7        5.59       -8.97    108.25 o 
 -21   4   7        1.64      -29.26     49.39 o 
 -20   4   7       22.70        3.75     30.50 o 
 -19   4   7       36.75       -1.51     21.17 o 
 -18   4   7       12.15      -15.23     18.47 o 
 -17   4   7       33.82       17.23     17.53 o 
 -16   4   7        0.12       13.43     17.58 o 
 -15   4   7       16.59       23.46     20.75 o 
 -14   4   7        0.01       -3.76     18.05 o 
 -13   4   7      628.70      620.63     42.25 o 
 -12   4   7       25.98       21.65     16.68 o 
 -11   4   7       11.28        7.04     14.67 o 
 -10   4   7      335.27      345.43     33.30 o 
  -9   4   7      433.86      436.44     30.13 o 
  -8   4   7        6.88       36.97     13.08 o 
  -7   4   7      662.07      682.23     32.23 o 
  -6   4   7      569.58      550.65     28.75 o 
  -5   4   7        0.00       -5.97      5.97 o 
  -4   4   7      128.95      129.93     11.69 o 
  -3   4   7     1430.47     1403.35     39.67 o 
  -2   4   7      538.16      458.78     27.82 o 
  -1   4   7      697.70      772.98     27.71 o 
   0   4   7      158.63      204.70     17.04 o 
   1   4   7       24.62       18.15      8.58 o 
   2   4   7      114.54      124.94     14.65 o 
   3   4   7     4678.26     4712.35     79.25 o 
   4   4   7     2320.73     2323.07     48.81 o 
   5   4   7     1374.97     1308.88     40.00 o 
   6   4   7       46.35       53.99     11.02 o 
   7   4   7        1.46        0.70      7.80 o 
   8   4   7      922.11      958.87     34.19 o 
   9   4   7      262.34      256.61     24.09 o 
  10   4   7       98.23      105.49     18.67 o 
  11   4   7      160.67      162.24     20.24 o 
  12   4   7        0.06        8.74     14.07 o 
  13   4   7       97.14       95.12     25.43 o 
  14   4   7      237.09      303.58     32.49 o 
  15   4   7        2.97       31.27     39.80 o 
  16   4   7       47.74       27.63     26.96 o 
  17   4   7       46.51       44.65     24.70 o 
  18   4   7       36.81        0.04     25.04 o 
  19   4   7       21.64       31.92     36.31 o 
 -20   5   7       38.87      -21.55     32.15 o 
 -19   5   7        7.11       -6.99     22.80 o 
 -18   5   7       44.21       46.26     20.84 o 
 -17   5   7       49.56       49.40     22.84 o 
 -16   5   7        6.03       10.36     22.20 o 
 -15   5   7      242.24      274.65     35.13 o 
 -14   5   7        0.50       19.15     18.89 o 
 -13   5   7      643.01      791.35     49.10 o 
 -12   5   7      334.90      376.62     34.12 o 
 -11   5   7      454.63      543.28     43.32 o 
 -10   5   7       15.15        9.54     14.02 o 
  -9   5   7      162.20      174.91     22.23 o 
  -8   5   7      191.40      182.75     26.93 o 
  -7   5   7      562.38      577.13     35.00 o 
  -6   5   7     1631.09     1590.41     46.49 o 
  -5   5   7      276.70      279.62     20.30 o 
  -4   5   7       23.83       14.96      8.49 o 
  -3   5   7     1670.80     1735.74     46.85 o 
  -2   5   7       77.43       59.55     12.50 o 
  -1   5   7      639.50      649.11     28.65 o 
   0   5   7        1.66        1.42      7.56 o 
   1   5   7      104.29      101.71     13.99 o 
   2   5   7      158.05      154.10     17.58 o 
   3   5   7      671.13      663.41     32.26 o 
   4   5   7        0.69       -8.11      8.11 o 
   5   5   7       55.96       45.77     11.59 o 
   6   5   7     1116.90     1067.95     38.90 o 
   7   5   7      106.80      100.53     16.14 o 
   8   5   7      923.09      888.92     40.06 o 
   9   5   7      142.68      131.16     20.57 o 
  10   5   7      275.26      263.45     28.01 o 
  11   5   7       63.09       39.66     17.79 o 
  12   5   7       11.43        6.46     20.42 o 
  13   5   7       19.53        7.82     22.94 o 
  14   5   7       34.96       26.23     26.30 o 
  15   5   7       71.45      115.92     39.16 o 
  16   5   7       61.86       82.27     40.08 o 
  17   5   7       79.99        4.13    124.57 o 
  18   5   7        5.41        1.13     28.56 o 
  19   5   7        0.00      -39.95     39.95 o 
 -20   6   7       24.58       57.31    132.37 o 
 -19   6   7       60.76       78.92     31.87 o 
 -18   6   7       16.40        6.57     37.88 o 
 -17   6   7      260.95      314.75     46.51 o 
 -16   6   7        1.03       -9.67     26.65 o 
 -15   6   7        1.57       -4.32     26.15 o 
 -14   6   7        7.66      -16.02     24.66 o 
 -13   6   7      113.77      110.57     29.58 o 
 -12   6   7        1.12       46.37     24.67 o 
 -11   6   7      140.24      182.32     31.82 o 
 -10   6   7      278.13      333.39     37.10 o 
  -9   6   7        0.17       -5.35     16.79 o 
  -8   6   7        1.28       -6.31     13.69 o 
  -7   6   7       65.53       52.22     17.84 o 
  -6   6   7        2.92       -2.81     13.59 o 
  -5   6   7        8.39        6.03     11.88 o 
  -4   6   7      271.62      298.91     27.72 o 
  -3   6   7      243.91      256.01     21.30 o 
  -2   6   7        1.51       -3.29      8.99 o 
  -1   6   7     2082.84     2057.64     55.79 o 
   0   6   7        2.22       -3.29      9.05 o 
   1   6   7     1809.30     1789.09     51.69 o 
   2   6   7       53.42       55.61     13.27 o 
   3   6   7      155.68      155.62     19.39 o 
   4   6   7        2.58        9.76     11.42 o 
   5   6   7       57.18       69.79     15.70 o 
   6   6   7      423.67      380.28     29.65 o 
   7   6   7      160.94      168.62     22.46 o 
   8   6   7      112.13      150.65     21.29 o 
   9   6   7        3.28      -13.86     14.66 o 
  10   6   7      132.69      130.25     22.91 o 
  11   6   7       45.91       10.47     21.52 o 
  12   6   7      155.96      140.78     30.64 o 
  13   6   7       91.79       58.74     26.12 o 
  14   6   7       11.37       -1.45     34.32 o 
  15   6   7        0.44       -1.74     33.08 o 
  16   6   7        1.56       88.53     50.28 o 
  17   6   7       69.51       69.31     49.26 o 
 -19   7   7       13.53       69.18     96.29 o 
 -18   7   7       17.92      -22.52     36.52 o 
 -17   7   7       15.80       18.31     37.25 o 
 -16   7   7        2.32       29.97     31.87 o 
 -15   7   7       95.65      164.71     54.94 o 
 -14   7   7       34.25       46.19     28.03 o 
 -13   7   7      111.49      151.98     36.39 o 
 -12   7   7       13.01        0.44     23.06 o 
 -11   7   7        0.27        0.56     22.66 o 
 -10   7   7      673.48      742.77     53.83 o 
  -9   7   7       13.18       17.48     20.18 o 
  -8   7   7      209.35      200.49     29.21 o 
  -7   7   7        0.00      -15.75     15.86 o 
  -6   7   7        6.30       30.07     16.73 o 
  -5   7   7      171.54      178.89     24.54 o 
  -4   7   7      165.27      183.63     24.29 o 
  -3   7   7      284.04      358.63     33.27 o 
  -2   7   7       25.07       14.91     12.21 o 
  -1   7   7      187.52      203.43     21.89 o 
   0   7   7        0.67        3.18     11.33 o 
   1   7   7        5.97        4.16     11.37 o 
   2   7   7       26.23       15.18     12.78 o 
   3   7   7        0.05      -11.36     11.36 o 
   4   7   7       46.75       48.99     16.19 o 
   5   7   7      250.96      287.53     27.04 o 
   6   7   7      515.50      540.36     36.52 o 
   7   7   7      123.34      131.58     21.58 o 
   8   7   7      173.38      163.63     24.40 o 
   9   7   7       15.82       54.89     20.84 o 
  10   7   7       12.45       25.12     21.01 o 
  11   7   7      227.27      175.95     42.75 o 
  12   7   7       73.39       62.13     26.68 o 
  13   7   7        0.29       20.89     33.91 o 
  14   7   7       28.31      -12.59     38.01 o 
  15   7   7       17.26      -18.32     43.72 o 
  16   7   7        0.09       41.23    122.41 o 
  17   7   7       14.33       53.08     81.64 o 
 -17   8   7       20.01       10.72     63.00 o 
 -16   8   7       20.50      -40.77     40.77 o 
 -15   8   7       13.63      -15.68     32.67 o 
 -14   8   7        7.52       34.09     47.75 o 
 -13   8   7       28.37       27.54     28.08 o 
 -12   8   7       58.05       29.36     29.27 o 
 -11   8   7       43.95       39.57     28.41 o 
 -10   8   7       21.23       29.01     23.66 o 
  -9   8   7       29.87        6.50     22.09 o 
  -8   8   7        0.83       -9.93     18.80 o 
  -7   8   7       10.30       12.94     20.08 o 
  -6   8   7       26.65       21.93     19.12 o 
  -5   8   7      147.94      162.05     32.62 o 
  -4   8   7      176.87      224.43     29.13 o 
  -3   8   7       26.59       40.69     18.02 o 
  -2   8   7        3.28      -13.11     33.14 o 
  -1   8   7      200.17      239.73     25.62 o 
   0   8   7        9.48       38.10     14.84 o 
   1   8   7      287.60      299.84     37.85 o 
   2   8   7        4.38      -10.71     13.98 o 
   3   8   7       25.97       28.09     15.05 o 
   4   8   7        7.47        8.51     14.44 o 
   5   8   7       66.12       23.38     21.07 o 
   6   8   7       59.75       36.13     17.23 o 
   7   8   7        5.60       -4.46     16.05 o 
   8   8   7       18.18       15.34     39.19 o 
   9   8   7        1.15      -22.26     22.26 o 
  10   8   7       15.79       -2.21     25.97 o 
  11   8   7       66.63       91.15     29.56 o 
  12   8   7       63.52       41.06     33.11 o 
  13   8   7       12.01       25.99     50.82 o 
  14   8   7       38.31       52.49     54.82 o 
  15   8   7        2.26       29.65     60.72 o 
  16   8   7       24.30       38.36     76.06 o 
 -15   9   7       41.83       12.22     40.55 o 
 -14   9   7       49.61      -14.20     37.03 o 
 -13   9   7        2.56       14.36     32.65 o 
 -12   9   7        3.27        5.35     28.22 o 
 -11   9   7       45.73       74.93     37.41 o 
 -10   9   7       13.76        1.28     26.13 o 
  -9   9   7        2.91        9.13     25.10 o 
  -8   9   7        7.04       20.47     34.90 o 
  -7   9   7       73.43       99.09     32.91 o 
  -6   9   7       39.09       56.52     26.14 o 
  -5   9   7       14.95       43.48     24.71 o 
  -4   9   7        1.04      -19.55     27.44 o 
  -3   9   7        0.91        1.13     22.54 o 
  -2   9   7        5.62      -20.77     20.77 o 
  -1   9   7       52.77       78.71     27.77 o 
   0   9   7        1.40       -6.37     17.92 o 
   1   9   7        4.08        0.97     17.72 o 
   2   9   7       56.95       49.36     21.56 o 
   3   9   7       22.86       19.38     18.92 o 
   4   9   7       19.47        5.26     16.79 o 
   5   9   7       56.80       42.54     21.88 o 
   6   9   7       35.50       28.82     19.97 o 
   7   9   7       24.06       12.37     21.66 o 
   8   9   7       90.58       54.43     30.21 o 
   9   9   7        0.00       32.31     23.71 o 
  10   9   7      110.76       53.96     26.72 o 
  11   9   7        0.00       -0.94     28.83 o 
  12   9   7       83.86       46.29     38.16 o 
  13   9   7        7.23      -11.65     35.79 o 
  14   9   7        0.12      -54.42     74.01 o 
 -13  10   7       12.02        9.75     40.55 o 
 -12  10   7        0.03       55.13     37.70 o 
 -11  10   7        0.01       27.74     33.81 o 
 -10  10   7       12.41       -1.19     27.36 o 
  -9  10   7       25.50       36.11     27.36 o 
  -8  10   7        6.97        5.64     25.88 o 
  -7  10   7       44.44       10.66     25.14 o 
  -6  10   7       74.59       57.41     28.81 o 
  -5  10   7       34.31       21.55     26.80 o 
  -4  10   7      139.93      180.61     42.06 o 
  -3  10   7        5.21       30.43     25.74 o 
  -2  10   7       27.72       33.19     22.63 o 
  -1  10   7        5.39        5.81     22.94 o 
   0  10   7       85.58       41.29     25.19 o 
   1  10   7       14.15       22.56     23.74 o 
   2  10   7        5.55       24.36     20.39 o 
   3  10   7       19.87        1.79     26.09 o 
   4  10   7        6.26      -12.64     18.53 o 
   5  10   7       86.87       33.29     23.97 o 
   6  10   7       63.17       53.56     32.16 o 
   7  10   7        0.02      -10.56     22.59 o 
   8  10   7        5.26      141.67    128.60 o 
   9  10   7        0.03      -24.23     24.23 o 
  10  10   7        9.43       15.06     41.04 o 
  11  10   7       87.32       45.47     40.40 o 
  12  10   7        2.28        8.22     65.14 o 
 -11  11   7        5.93       -3.74     61.05 o 
 -10  11   7        0.05        1.19     33.90 o 
  -9  11   7        0.01        5.58     30.65 o 
  -8  11   7       20.38       24.48     26.49 o 
  -7  11   7        8.25        8.11     24.66 o 
  -6  11   7       58.37       74.94     35.66 o 
  -5  11   7        7.69       37.48     23.64 o 
  -4  11   7        3.43      -25.77     25.77 o 
  -3  11   7       40.34       32.84     24.18 o 
  -2  11   7        1.19      -21.92     21.92 o 
  -1  11   7        0.28       -9.70     18.62 o 
   0  11   7        5.27       14.28     23.08 o 
   1  11   7      121.69       73.69     48.73 o 
   2  11   7       36.67       15.86     24.99 o 
   3  11   7       26.46       28.38     21.00 o 
   4  11   7       84.52       24.86     24.03 o 
   5  11   7        0.03        1.99     36.63 o 
   6  11   7       22.64       28.18     23.97 o 
   7  11   7       13.84       16.47     27.46 o 
   8  11   7       11.04       -4.50     30.39 o 
   9  11   7        3.75       15.26     36.83 o 
  -7  12   7        1.61       38.37     34.92 o 
  -6  12   7       65.24       26.67     33.37 o 
  -5  12   7        0.29       10.89     29.69 o 
  -4  12   7        0.16      -25.48     25.48 o 
  -3  12   7       27.62      -24.81     24.81 o 
  -2  12   7        0.08       39.38     27.15 o 
  -1  12   7       19.24      -20.92     24.06 o 
   0  12   7       18.72       45.12     29.72 o 
   1  12   7       22.32       50.28     30.37 o 
   2  12   7        0.48       12.74     34.32 o 
   3  12   7        0.14       30.16     32.60 o 
   4  12   7       13.16      259.19    247.87 o 
   5  12   7        0.04      -15.51     23.72 o 
   6  12   7       10.37       -0.11     36.61 o 
   7  12   7       54.45      -41.96     41.96 o 
 -20   0   8      130.89       45.13     57.12 o 
 -18   0   8      143.30      115.25     39.69 o 
 -16   0   8      149.91      144.33     57.74 o 
 -14   0   8        0.69       -7.43     24.18 o 
 -12   0   8      574.29      598.31     58.84 o 
 -10   0   8      892.69      911.00     46.22 o 
  -8   0   8       12.66       13.36     12.23 o 
  -6   0   8     3575.51     3944.18     98.48 o 
  -2   0   8     3072.28     3288.12    141.44 o 
   0   0   8      436.99      439.69     36.96 o 
   2   0   8      321.47      325.15     47.97 o 
   4   0   8     2519.63     2464.70     66.24 o 
   6   0   8        0.10       -4.84      8.98 o 
   8   0   8      529.84      628.68     40.52 o 
  10   0   8      710.29      669.94     54.51 o 
  12   0   8      287.06      330.53     40.25 o 
  14   0   8        0.85      -19.16     19.16 o 
  16   0   8       21.10       50.01     38.57 o 
  18   0   8       41.34        4.52     60.48 o 
 -21   1   8       13.31      -22.27     28.39 o 
 -20   1   8       40.04       20.83     26.37 o 
 -19   1   8       11.77        0.79     21.46 o 
 -18   1   8       28.60       14.12     21.24 o 
 -17   1   8        0.38        5.60     22.22 o 
 -16   1   8       39.20       82.63     25.25 o 
 -15   1   8      123.71      114.66     27.69 o 
 -14   1   8      347.76      368.52     37.67 o 
 -13   1   8      257.67      255.54     27.33 o 
 -12   1   8      511.36      498.33     33.11 o 
 -11   1   8      435.32      466.70     31.37 o 
 -10   1   8     1174.53     1271.74     43.21 o 
  -9   1   8       18.41       30.25      8.81 o 
  -8   1   8     2747.25     2841.81     57.16 o 
  -7   1   8      231.45      287.69     17.78 o 
  -6   1   8        1.04        7.17      6.76 o 
  -5   1   8      398.41      366.77     16.25 o 
  -4   1   8       24.86       14.80      5.73 o 
  -3   1   8      540.08      493.43     15.74 o 
  -2   1   8      160.69      137.40     10.65 o 
  -1   1   8      553.38      545.69     23.45 o 
   0   1   8     2705.91     2531.30     55.10 o 
   1   1   8      632.42      697.53     21.96 o 
   2   1   8      281.52      246.22     14.37 o 
   3   1   8     2600.84     2564.06     53.40 o 
   4   1   8      991.22      999.65     25.88 o 
   5   1   8     4268.02     4091.68     70.25 o 
   6   1   8       40.83       41.09      8.77 o 
   7   1   8     1335.03     1309.58     40.13 o 
   8   1   8       34.74       43.21     10.00 o 
   9   1   8      140.21      140.63     14.95 o 
  10   1   8     3935.27     3963.36     74.12 o 
  11   1   8       12.66       24.21     10.96 o 
  12   1   8      501.59      609.19     49.01 o 
  13   1   8       98.84       95.39     20.23 o 
  14   1   8      162.34      159.78     24.00 o 
  15   1   8      163.30      136.97     27.11 o 
  16   1   8        2.62       -4.39     27.70 o 
  17   1   8       28.15       31.27     32.85 o 
  18   1   8      187.84      204.24     59.10 o 
  19   1   8       11.09      101.71    108.25 o 
 -21   2   8       17.78       21.55     27.56 o 
 -20   2   8      102.63       54.54     24.41 o 
 -19   2   8       79.77       35.06     37.58 o 
 -18   2   8       45.15       74.01     36.30 o 
 -17   2   8      145.79      157.44     34.53 o 
 -16   2   8       13.80       29.24     21.64 o 
 -15   2   8      408.86      394.55     40.97 o 
 -14   2   8      567.07      437.48     37.28 o 
 -13   2   8      530.74      477.37     33.78 o 
 -12   2   8        0.69        2.08     11.16 o 
 -11   2   8       16.56       36.45     12.13 o 
 -10   2   8        6.05       64.20     29.15 o 
  -9   2   8       77.74       92.79     17.70 o 
  -8   2   8     2747.38     2880.29     67.05 o 
  -7   2   8      304.21      344.50     17.88 o 
  -6   2   8      684.25      756.91     24.82 o 
  -5   2   8     2155.39     2432.73     47.45 o 
  -4   2   8     4322.37     4411.05     72.01 o 
  -3   2   8     4215.59     4485.51     79.89 o 
  -2   2   8      957.89     1012.46     28.13 o 
  -1   2   8      812.69      896.35     22.91 o 
   0   2   8     1575.41     1566.97     32.41 o 
   1   2   8      241.57      258.04     16.12 o 
   2   2   8     8355.42     8472.59    136.55 o 
   3   2   8     7258.80     7459.66    110.13 o 
   4   2   8       16.22       38.65      8.00 o 
   5   2   8        0.79        6.99      6.49 o 
   6   2   8      178.74      157.96     13.71 o 
   7   2   8       36.59       25.04     11.00 o 
   8   2   8      140.80      164.92     18.38 o 
   9   2   8      230.83      256.04     26.01 o 
  10   2   8      187.00      185.69     19.68 o 
  11   2   8        3.74       -5.11     11.38 o 
  12   2   8      117.17      114.69     19.42 o 
  13   2   8      150.05      148.74     19.97 o 
  14   2   8        2.57      -10.34     16.40 o 
  15   2   8      125.12      127.47     27.36 o 
  16   2   8       26.65       38.37     27.63 o 
  17   2   8       21.78       -2.92     35.73 o 
  18   2   8       47.81      -21.19     35.23 o 
  19   2   8       11.22       28.22     43.43 o 
  20   2   8       14.45       19.59     78.40 o 
 -21   3   8       25.32       -4.52     29.99 o 
 -20   3   8       21.86        2.88     30.67 o 
 -19   3   8        5.85        0.24     31.37 o 
 -18   3   8       32.19       54.21     33.55 o 
 -17   3   8        8.54       20.08     27.10 o 
 -16   3   8       46.70       21.01     17.45 o 
 -15   3   8       15.26        0.20     13.93 o 
 -14   3   8        0.27       13.08     13.41 o 
 -13   3   8      862.41      978.69     84.52 o 
 -12   3   8     1459.88     1439.95     58.80 o 
 -11   3   8     2451.43     2455.06     68.19 o 
 -10   3   8      171.96      200.68     28.44 o 
  -9   3   8        0.26        4.94     11.14 o 
  -8   3   8       58.64       84.67     14.86 o 
  -7   3   8        3.77       23.74     19.85 o 
  -6   3   8       64.46       55.49      8.71 o 
  -5   3   8        0.55        7.25      7.50 o 
  -4   3   8      181.49      176.46     14.05 o 
  -3   3   8      307.37      309.34     16.31 o 
  -2   3   8      617.21      605.24     29.44 o 
  -1   3   8     2906.06     2844.62     51.67 o 
   0   3   8      273.42      287.83     16.60 o 
   1   3   8     4784.80     5025.77    154.83 o 
   2   3   8        6.96        2.29      6.00 o 
   4   3   8       20.65        2.63      6.17 o 
   5   3   8     3154.73     2926.30     63.44 o 
   6   3   8       66.43       83.74     11.30 o 
   7   3   8     1051.40     1030.27     37.01 o 
   8   3   8      450.87      511.60     37.24 o 
   9   3   8      684.27      706.20     34.14 o 
  10   3   8      137.35      140.98     17.97 o 
  11   3   8      188.27      190.86     21.49 o 
  12   3   8       58.33       44.00     15.84 o 
  13   3   8       14.34        6.12     20.72 o 
  14   3   8        8.38        3.06     16.28 o 
  15   3   8       98.17      121.22     28.27 o 
  16   3   8       41.70       59.96     23.99 o 
  17   3   8        9.32       57.84     41.54 o 
  18   3   8        1.83      -31.71     40.18 o 
  19   3   8        0.26       26.24     59.92 o 
 -21   4   8       47.44      -15.40     49.34 o 
 -20   4   8        7.30       48.74     29.15 o 
 -19   4   8       19.86       27.85     24.06 o 
 -18   4   8       97.88       67.46     23.91 o 
 -17   4   8      275.35      264.21     39.24 o 
 -16   4   8        5.37        8.63     16.71 o 
 -15   4   8     1310.66     1286.51     66.66 o 
 -14   4   8       93.96      127.89     24.84 o 
 -13   4   8       18.56        8.39     17.33 o 
 -12   4   8       33.00       45.54     17.22 o 
 -11   4   8      193.32      197.77     25.70 o 
 -10   4   8     1520.35     1548.45     52.26 o 
  -9   4   8        7.05        6.79     12.06 o 
  -8   4   8      177.42      181.53     20.35 o 
  -7   4   8      554.58      592.90     31.55 o 
  -6   4   8      602.04      639.71     30.80 o 
  -5   4   8       14.75        0.39      7.29 o 
  -4   4   8      613.21      663.31     23.37 o 
  -3   4   8     2205.46     2404.89     48.11 o 
  -2   4   8      925.85      946.25     31.14 o 
  -1   4   8     1020.19     1239.72     36.51 o 
   0   4   8     4195.51     4546.73     87.21 o 
   1   4   8     1143.67     1108.30     40.99 o 
   2   4   8       80.37       72.21     12.60 o 
   3   4   8     1121.28     1059.68     29.73 o 
   4   4   8     1351.31     1384.56     35.69 o 
   5   4   8       84.35       71.78     11.29 o 
   6   4   8        0.63        3.13      8.26 o 
   7   4   8      270.73      275.29     22.77 o 
   8   4   8      220.02      200.48     18.86 o 
   9   4   8       11.84        4.47     10.62 o 
  10   4   8        6.44       14.97     14.07 o 
  11   4   8      305.25      348.95     28.13 o 
  12   4   8        9.85        3.34     14.33 o 
  13   4   8      493.48      509.37     40.98 o 
  14   4   8       48.30       16.66     26.27 o 
  15   4   8        2.27       45.94     35.78 o 
  16   4   8        9.49       -5.28     22.61 o 
  17   4   8      202.62      249.85     48.22 o 
  18   4   8       14.83       39.57     55.62 o 
  19   4   8        0.04       11.11     72.71 o 
 -20   5   8        0.49      -17.56     46.54 o 
 -19   5   8        0.27       -4.32     23.20 o 
 -18   5   8        0.40       -0.34     20.79 o 
 -17   5   8       12.56       32.89     20.60 o 
 -16   5   8       29.68       39.82     23.22 o 
 -15   5   8       50.21       64.40     24.33 o 
 -14   5   8       42.10       41.00     22.61 o 
 -13   5   8      364.71      413.26     38.49 o 
 -12   5   8      176.34      225.96     29.20 o 
 -11   5   8      228.95      256.79     28.95 o 
 -10   5   8      226.12      218.14     25.46 o 
  -9   5   8        6.24        7.91     13.17 o 
  -8   5   8      840.63      896.51     40.28 o 
  -7   5   8        8.66       52.25     16.04 o 
  -6   5   8      668.84      684.16     32.22 o 
  -5   5   8       64.76       39.55     12.76 o 
  -4   5   8      117.14      108.95     19.91 o 
  -3   5   8       94.10       79.17     12.30 o 
  -2   5   8        3.95       -1.13      7.83 o 
  -1   5   8      467.76      470.71     26.36 o 
   0   5   8       97.94       86.01     13.05 o 
   1   5   8      109.58      108.89     15.28 o 
   2   5   8      788.85      837.52     33.65 o 
   3   5   8     1934.26     1958.20     53.12 o 
   4   5   8     1090.69      982.47     36.38 o 
   5   5   8      448.46      428.85     27.59 o 
   6   5   8        2.01       10.49     10.25 o 
   7   5   8     1193.42     1083.89     42.08 o 
   8   5   8      318.50      331.42     27.91 o 
   9   5   8      193.82      172.87     22.96 o 
  10   5   8     1366.32     1339.95     50.51 o 
  11   5   8      337.42      422.87     35.37 o 
  12   5   8      125.75       71.35     33.95 o 
  13   5   8      235.58      223.73     41.08 o 
  14   5   8        0.08       31.48     36.47 o 
  15   5   8       58.17       45.19     35.37 o 
  16   5   8        0.52       46.52     40.78 o 
  17   5   8        5.16      -29.21     29.21 o 
  18   5   8        3.86      -41.47     69.62 o 
 -19   6   8        0.00       12.06     33.74 o 
 -18   6   8       38.95      144.69    100.80 o 
 -17   6   8        4.29        2.10     29.06 o 
 -16   6   8       75.94       41.88     31.02 o 
 -15   6   8        1.58       -3.78     26.36 o 
 -14   6   8       85.56      104.76     33.46 o 
 -13   6   8      235.81      204.64     43.62 o 
 -12   6   8       58.70       84.46     27.28 o 
 -11   6   8      649.59      826.75     94.88 o 
 -10   6   8       63.89       43.44     22.09 o 
  -9   6   8      465.49      602.06     46.12 o 
  -8   6   8       70.51       63.06     19.70 o 
  -7   6   8      644.73      641.89     42.98 o 
  -6   6   8       70.87       68.79     17.77 o 
  -5   6   8       86.83       76.31     20.97 o 
  -4   6   8      256.37      242.69     25.57 o 
  -3   6   8      162.20      174.63     18.84 o 
  -2   6   8       15.16        3.02     10.71 o 
  -1   6   8       27.45       42.29     11.44 o 
   0   6   8       16.40       36.03     11.33 o 
   1   6   8      797.49      851.61     42.75 o 
   2   6   8       11.19       21.44     10.73 o 
   3   6   8        0.15       -8.88     10.53 o 
   4   6   8       41.58       49.52     14.04 o 
   5   6   8      290.29      295.53     26.55 o 
   6   6   8       44.37       41.75     14.59 o 
   7   6   8      148.80      185.33     23.06 o 
   8   6   8       10.18       29.37     14.76 o 
   9   6   8      512.36      541.96     54.45 o 
  10   6   8        3.47       23.65     19.42 o 
  11   6   8      510.33      464.83     52.26 o 
  12   6   8      200.74      202.06     40.17 o 
  13   6   8       31.05       39.22     33.21 o 
  14   6   8       70.06       66.23     37.12 o 
  15   6   8        0.67      -13.39     36.29 o 
  16   6   8        0.03       17.38     39.75 o 
  17   6   8        9.92       -4.52     42.93 o 
 -18   7   8        0.01      -45.83     48.16 o 
 -17   7   8       28.08       96.31     39.16 o 
 -16   7   8       56.57        7.28     33.19 o 
 -15   7   8       51.15       49.89     49.81 o 
 -14   7   8        7.68        6.03     25.12 o 
 -13   7   8        6.18       -7.59     24.70 o 
 -12   7   8        0.86       13.95     23.71 o 
 -11   7   8      235.00      256.06     45.46 o 
 -10   7   8       10.86        6.63     20.34 o 
  -9   7   8       26.40       60.08     24.12 o 
  -8   7   8       28.76       20.98     18.59 o 
  -7   7   8       33.09       23.60     16.73 o 
  -6   7   8       37.72       53.86     18.02 o 
  -5   7   8       65.36       30.14     18.21 o 
  -4   7   8      467.60      484.63     38.92 o 
  -3   7   8       13.12       23.47     16.12 o 
  -2   7   8        2.93      -11.48     11.48 o 
  -1   7   8       37.81       52.62     14.82 o 
   0   7   8      653.34      713.00     38.47 o 
   1   7   8      169.11      169.82     21.52 o 
   2   7   8      128.58      142.56     20.79 o 
   3   7   8       18.19       37.25     14.62 o 
   4   7   8       10.55       18.31     14.05 o 
   5   7   8       58.34       87.23     18.51 o 
   6   7   8       29.48       25.61     15.40 o 
   7   7   8      658.74      779.88     43.70 o 
   8   7   8       39.53       16.61     17.27 o 
   9   7   8       20.36       19.10     17.94 o 
  10   7   8      155.43      202.52     51.53 o 
  11   7   8       36.88       11.67     24.95 o 
  12   7   8       65.55       66.21     40.42 o 
  13   7   8       34.76       47.41     64.08 o 
  14   7   8       22.24       13.38     36.84 o 
  15   7   8       14.45        3.51     43.18 o 
  16   7   8       35.10      107.69     54.74 o 
 -17   8   8       31.56      -20.53     60.85 o 
 -16   8   8       17.40      138.72    192.09 o 
 -15   8   8       31.77        8.30     36.83 o 
 -14   8   8       45.81       44.07     41.19 o 
 -13   8   8      115.22      104.97     44.38 o 
 -12   8   8       19.67       17.95     34.48 o 
 -11   8   8        0.22       20.68     23.01 o 
 -10   8   8       40.91       43.25     24.80 o 
  -9   8   8      189.05      144.49     31.86 o 
  -8   8   8       32.93       46.00     23.97 o 
  -7   8   8      222.58      285.11     36.42 o 
  -6   8   8      136.64      130.29     27.32 o 
  -5   8   8       47.21       36.44     21.12 o 
  -4   8   8     1170.99     1284.42     59.64 o 
  -3   8   8        1.25       23.74     18.01 o 
  -2   8   8       67.78       79.75     21.97 o 
  -1   8   8      236.45      229.21     26.26 o 
   0   8   8       51.37       34.82     15.73 o 
   1   8   8      173.75      137.21     26.20 o 
   2   8   8      481.29      432.55     34.11 o 
   3   8   8       50.84       37.98     20.00 o 
   4   8   8       36.98       40.14     19.03 o 
   5   8   8        1.19       -0.15     21.63 o 
   6   8   8      117.85      154.03     24.41 o 
   7   8   8      289.75      224.04     28.93 o 
   8   8   8        3.59       22.96     21.17 o 
   9   8   8       12.97       12.14     40.51 o 
  10   8   8       91.04       74.93     28.44 o 
  11   8   8        0.45       29.07     26.37 o 
  12   8   8       28.73       17.52     33.17 o 
  13   8   8       72.84       35.98     40.05 o 
  14   8   8        4.74       27.12     41.06 o 
  15   8   8        0.09      204.62    327.17 o 
 -15   9   8       22.18      -34.32     45.44 o 
 -14   9   8       16.80        3.51     36.57 o 
 -13   9   8       76.17      193.13     45.32 o 
 -12   9   8       10.54       38.08     33.91 o 
 -11   9   8       53.32       96.82     32.54 o 
 -10   9   8        7.65       -3.74     27.27 o 
  -9   9   8      169.43      182.75     37.46 o 
  -8   9   8        1.60      -21.47     21.47 o 
  -7   9   8       37.67       29.10     25.35 o 
  -6   9   8        1.19       15.16     22.76 o 
  -5   9   8       14.37       28.32     25.58 o 
  -4   9   8       93.06       67.11     29.04 o 
  -3   9   8       13.28        8.88     38.95 o 
  -2   9   8       42.91       80.99     34.33 o 
  -1   9   8        1.29      -19.94     19.94 o 
   0   9   8        3.70       12.18     20.65 o 
   1   9   8       13.79      -15.55     15.55 o 
   2   9   8       66.17       70.71     22.10 o 
   3   9   8      101.23       65.62     20.58 o 
   4   9   8      117.46       97.97     23.15 o 
   5   9   8        1.23        3.79     20.66 o 
   6   9   8       29.44       51.17     19.26 o 
   7   9   8        2.00        7.51     20.95 o 
   8   9   8       94.83       85.70     30.95 o 
   9   9   8       28.82       51.94     27.60 o 
  10   9   8        1.54       12.73     27.16 o 
  11   9   8       20.21       -0.51     41.26 o 
  12   9   8        7.15       15.18     36.00 o 
  13   9   8        1.43      -25.92     38.67 o 
  14   9   8        1.95      115.01     87.37 o 
 -13  10   8        8.37      -41.21     66.63 o 
 -12  10   8       22.34       25.40     39.57 o 
 -11  10   8        5.22      -17.39     31.18 o 
 -10  10   8        6.47       -8.82     30.76 o 
  -9  10   8       20.39       -3.62     35.62 o 
  -8  10   8        0.18       27.50     25.74 o 
  -7  10   8        0.66      -19.99     19.99 o 
  -6  10   8       16.75       33.35     24.06 o 
  -5  10   8       58.61       55.07     27.94 o 
  -4  10   8       11.08        0.16     22.79 o 
  -3  10   8       33.19       32.68     37.96 o 
  -2  10   8       44.51       42.25     23.79 o 
  -1  10   8       13.62       -2.76     22.65 o 
   0  10   8        0.11       23.98     22.97 o 
   1  10   8      143.57      112.84     47.40 o 
   2  10   8       17.48       11.08     19.73 o 
   3  10   8       33.18       13.55     19.74 o 
   4  10   8        0.26        5.32     18.86 o 
   5  10   8        1.81        4.83     19.32 o 
   6  10   8        3.71      -18.92     24.47 o 
   7  10   8        0.69       13.02     28.10 o 
   8  10   8        2.72      -27.76     27.76 o 
   9  10   8        1.93       33.13     29.79 o 
  10  10   8        5.64        7.27     37.09 o 
  11  10   8        7.80       53.57     43.65 o 
  12  10   8        8.04      -32.49     69.03 o 
 -11  11   8        1.66       -8.87     60.11 o 
 -10  11   8        2.48       64.89     36.58 o 
  -9  11   8       11.67       20.70     37.55 o 
  -8  11   8        3.67       58.33     30.02 o 
  -7  11   8        0.96       29.80     28.82 o 
  -6  11   8       36.93       -4.61     24.49 o 
  -5  11   8        2.74       37.52     26.18 o 
  -4  11   8       16.83       16.48     24.71 o 
  -3  11   8      102.51       68.29     36.69 o 
  -2  11   8       11.62       -3.52     23.13 o 
  -1  11   8       15.27      -21.67     21.67 o 
   0  11   8        5.05       -1.24     21.92 o 
   1  11   8        1.59      993.34    131.08 o 
   2  11   8        1.58       37.12     38.90 o 
   3  11   8        0.00       -8.85     22.34 o 
   4  11   8        0.03        6.34     23.80 o 
   5  11   8       10.60       14.32     23.89 o 
   6  11   8       26.23       42.81     31.89 o 
   7  11   8       14.15      -26.27     26.27 o 
   8  11   8        6.56        6.22     34.36 o 
   9  11   8        8.69       41.72     44.35 o 
  -7  12   8        1.41      -31.65     50.34 o 
  -6  12   8        9.54       26.68    133.57 o 
  -5  12   8        2.40       -4.82     30.55 o 
  -4  12   8        0.42        2.08     23.94 o 
  -3  12   8       43.29       49.14     28.72 o 
  -1  12   8        0.55       -8.05     21.42 o 
   0  12   8        0.00       31.80     31.05 o 
   1  12   8        5.52       24.82     28.60 o 
   2  12   8        0.03      -19.78     33.42 o 
   3  12   8       68.70       20.12     36.53 o 
   4  12   8       11.78       23.87     44.46 o 
   5  12   8       12.63       19.64     45.75 o 
   6  12   8        2.44       24.87     50.49 o 
 -21   0   9       23.35        4.03     39.51 o 
 -19   0   9       59.07      -21.97     29.10 o 
 -17   0   9       13.44       29.93     31.18 o 
 -15   0   9      542.61      495.39     87.42 o 
 -13   0   9     1068.01     1144.11    220.24 o 
 -11   0   9      283.98      301.42     35.24 o 
  -9   0   9        0.09        2.51     13.88 o 
  -7   0   9       34.71       51.25     20.44 o 
  -5   0   9     2209.95     1232.32     78.05 o 
  -3   0   9       18.04       19.99      9.93 o 
  -1   0   9     2312.94     2187.80     77.76 o 
   1   0   9     6631.44     7142.90    192.57 o 
   3   0   9     9224.82    10019.50    261.55 o 
   5   0   9       58.76       73.73     13.74 o 
   7   0   9       11.96        5.86     10.95 o 
   9   0   9     4939.60     5253.76    135.31 o 
  11   0   9      761.54      776.33     52.53 o 
  13   0   9      459.29      586.50    100.92 o 
  15   0   9       84.45       86.12     48.39 o 
  17   0   9       60.31       45.20     58.26 o 
 -21   1   9       26.04       24.14     27.89 o 
 -20   1   9        0.60        8.98     25.33 o 
 -19   1   9        1.27      -11.96     23.01 o 
 -18   1   9       15.13        8.81     19.50 o 
 -17   1   9      166.59      115.85     31.52 o 
 -16   1   9        4.07       15.51     22.01 o 
 -15   1   9      721.33      685.01     91.07 o 
 -14   1   9        8.98        1.13     17.82 o 
 -13   1   9      555.76      570.48     43.97 o 
 -12   1   9       13.07       11.01     12.39 o 
 -11   1   9     1334.46     1320.42     46.12 o 
 -10   1   9       20.06       31.88     12.52 o 
  -9   1   9     2337.86     2544.81     71.44 o 
  -8   1   9     1183.37     1258.98     36.17 o 
  -7   1   9      913.70      883.44     28.13 o 
  -6   1   9     3097.82     3363.50     84.43 o 
  -5   1   9      667.32      707.73     26.40 o 
  -4   1   9     2790.42     2810.42     52.08 o 
  -3   1   9        2.19       -0.86      5.32 o 
  -2   1   9      601.54      593.48     16.86 o 
  -1   1   9     2096.87     2149.06     46.04 o 
   0   1   9     3898.38     4206.63    102.58 o 
   1   1   9     5561.81     5992.35    118.82 o 
   2   1   9     4877.68     5065.63    104.77 o 
   3   1   9     1099.97     1037.87     30.23 o 
   4   1   9        1.18        1.51      8.14 o 
   5   1   9      262.31      254.67     15.21 o 
   6   1   9       20.10       21.89      7.78 o 
   7   1   9     3466.65     3409.16     66.07 o 
   8   1   9      109.07      132.53     14.10 o 
   9   1   9        1.97       -8.02      8.02 o 
  10   1   9        0.03       -5.14      9.11 o 
  11   1   9       85.11       84.81     24.59 o 
  12   1   9      385.94      483.35     42.52 o 
  13   1   9      213.88      220.26     34.83 o 
  14   1   9        0.20      -11.51     22.37 o 
  15   1   9       14.13       -9.27     23.65 o 
  16   1   9       29.97       19.45     25.22 o 
  17   1   9       49.47       60.20     32.09 o 
  18   1   9       74.43      134.72     46.48 o 
  19   1   9        2.28      -24.29     42.00 o 
 -21   2   9        0.29      -27.55     27.55 o 
 -20   2   9       95.29       88.57     35.98 o 
 -19   2   9        2.34       55.56     24.65 o 
 -18   2   9      356.95      361.67     54.20 o 
 -17   2   9      134.91      115.39     27.97 o 
 -16   2   9       12.76       16.56     21.50 o 
 -15   2   9      318.26      326.88     63.37 o 
 -14   2   9      344.84      333.24     31.86 o 
 -13   2   9       97.24       83.53     16.43 o 
 -12   2   9       36.80       39.38     13.32 o 
 -11   2   9      701.17      712.87     48.96 o 
 -10   2   9     1938.53     1960.52     51.99 o 
  -9   2   9      217.97      206.23     19.29 o 
  -8   2   9      671.71      797.86     45.60 o 
  -7   2   9      131.53      126.06     12.71 o 
  -6   2   9     1702.55     1735.32     39.82 o 
  -5   2   9      715.04      719.93     24.34 o 
  -4   2   9     2160.31     2177.37     44.03 o 
  -3   2   9        1.75        0.35      5.37 o 
  -2   2   9        2.08        0.47      5.52 o 
  -1   2   9       27.22       18.41      6.12 o 
   0   2   9      704.79      616.11     27.10 o 
   1   2   9     1792.97     1718.51     41.95 o 
   2   2   9     1951.09     1964.92     57.35 o 
   3   2   9      959.07      914.30     29.56 o 
   4   2   9      885.72      814.43     24.41 o 
   5   2   9       67.38       73.54     10.15 o 
   6   2   9       16.79       23.61      7.87 o 
   7   2   9      297.48      320.84     23.69 o 
   8   2   9     1605.04     1568.55     42.05 o 
   9   2   9      193.72      188.83     23.23 o 
  10   2   9       99.93      120.49     21.35 o 
  11   2   9       34.24       69.64     28.36 o 
  12   2   9      192.73      266.06     26.56 o 
  13   2   9       11.60        3.15     20.27 o 
  14   2   9       63.48      113.46     29.69 o 
  15   2   9       56.19       30.76     27.53 o 
  16   2   9       55.61       67.73     31.11 o 
  17   2   9        0.15      -31.52     31.52 o 
  18   2   9       19.62      102.04    105.31 o 
  19   2   9      129.16      186.01     66.41 o 
 -21   3   9        1.36       11.76     52.68 o 
 -20   3   9      107.80       61.27     53.37 o 
 -19   3   9        0.71        2.86     23.20 o 
 -18   3   9      135.63       92.93     57.77 o 
 -17   3   9        0.84       31.92     18.77 o 
 -16   3   9       78.29       78.15     25.28 o 
 -15   3   9       16.19       12.97     15.31 o 
 -14   3   9      138.96       91.86     19.46 o 
 -13   3   9      151.45      154.84     22.00 o 
 -12   3   9      177.22      147.36     22.74 o 
 -11   3   9        0.01       21.94     15.32 o 
 -10   3   9      388.68      382.03     32.64 o 
  -9   3   9      781.35      853.53     39.75 o 
  -8   3   9        2.78       14.48     10.07 o 
  -7   3   9     1682.16     1758.45     49.15 o 
  -6   3   9     5227.07     5203.82     86.64 o 
  -5   3   9      739.63      796.83     25.28 o 
  -4   3   9       49.41       39.69      8.34 o 
  -3   3   9      223.85      276.63     16.04 o 
  -2   3   9        1.30        2.92      6.31 o 
  -1   3   9      246.67      269.51     16.57 o 
   0   3   9       14.10       14.91      6.09 o 
   1   3   9       55.33       59.85      8.69 o 
   2   3   9     1146.03     1071.21     28.88 o 
   3   3   9      776.11      765.61     25.07 o 
   4   3   9      779.29      753.26     26.19 o 
   5   3   9      258.74      272.31     17.29 o 
   6   3   9      377.09      377.51     23.96 o 
   7   3   9      223.99      210.77     20.15 o 
   8   3   9       73.24       62.28     12.62 o 
   9   3   9       41.49       45.49     13.69 o 
  10   3   9     1163.93     1168.99     49.37 o 
  11   3   9      107.99      109.54     21.80 o 
  12   3   9      338.39      429.00     37.37 o 
  13   3   9        4.17      -13.82     16.12 o 
  14   3   9       36.70       40.81     19.19 o 
  15   3   9      178.12      192.35     51.21 o 
  16   3   9        2.75      417.90    303.59 o 
  17   3   9       24.06       70.81     44.80 o 
  18   3   9      187.31      185.87     57.29 o 
  19   3   9        2.30       27.06     61.14 o 
 -21   4   9        0.03        1.55     50.09 o 
 -20   4   9       45.27       81.05     30.99 o 
 -19   4   9       26.27       63.66     25.14 o 
 -18   4   9       96.42       42.21     24.76 o 
 -17   4   9       93.16       84.26     23.64 o 
 -16   4   9        0.75       52.09     28.68 o 
 -15   4   9      195.03      202.68     26.13 o 
 -14   4   9      157.51      160.19     29.20 o 
 -13   4   9      287.70      303.13     32.27 o 
 -12   4   9       70.80       53.25     19.96 o 
 -11   4   9      511.36      597.41     39.47 o 
 -10   4   9       29.12        8.77     13.80 o 
  -9   4   9      557.31      581.05     35.15 o 
  -8   4   9        8.28        4.01     11.18 o 
  -7   4   9      469.64      443.72     28.16 o 
  -6   4   9        1.17       -5.27      8.80 o 
  -5   4   9     1189.25     1232.55     32.92 o 
  -4   4   9      980.23      950.66     28.42 o 
  -3   4   9       31.67       12.50      7.94 o 
  -2   4   9     2116.63     1951.08     74.18 o 
  -1   4   9      399.13      448.21     27.02 o 
   0   4   9        2.06       -2.47      6.89 o 
   1   4   9     1090.15     1055.04     33.89 o 
   2   4   9     1242.80     1236.44     32.64 o 
   3   4   9     1208.33     1115.22     31.48 o 
   4   4   9       52.79       60.93     10.04 o 
   5   4   9      445.33      473.00     30.16 o 
   6   4   9     1147.28     1109.80     33.98 o 
   7   4   9      245.67      268.43     20.46 o 
   8   4   9      267.47      254.87     21.43 o 
   9   4   9     1374.22     1292.39     55.45 o 
  10   4   9      220.61      261.42     28.01 o 
  11   4   9       40.63       51.23     27.33 o 
  12   4   9       42.52       56.01     21.43 o 
  13   4   9       36.96       38.93     26.99 o 
  14   4   9        9.22      -23.00     28.31 o 
  15   4   9      103.00       66.79     40.89 o 
  16   4   9      187.20      299.84     69.74 o 
  17   4   9       15.84       61.50     53.79 o 
  18   4   9        2.70       19.29     76.95 o 
 -20   5   9       74.95       38.20     51.32 o 
 -19   5   9        3.11       85.44     52.04 o 
 -18   5   9       23.31       43.23     23.02 o 
 -17   5   9        8.16       12.35     19.78 o 
 -16   5   9       67.25       27.26     28.19 o 
 -15   5   9        1.09       -6.83     20.16 o 
 -14   5   9        1.69       47.33     21.75 o 
 -13   5   9        0.13       21.57     20.62 o 
 -12   5   9      544.09      642.46     43.93 o 
 -11   5   9      378.93      485.00     38.24 o 
 -10   5   9        4.54        2.00     14.93 o 
  -9   5   9      185.98      218.89     24.74 o 
  -8   5   9       15.21       32.97     13.64 o 
  -7   5   9      224.27      235.24     26.93 o 
  -6   5   9     1167.50     1136.61     47.89 o 
  -5   5   9      914.61      935.94     41.76 o 
  -4   5   9       20.40       30.25      9.71 o 
  -3   5   9       47.60       66.50     14.92 o 
  -2   5   9        0.14       -1.91      8.19 o 
  -1   5   9        6.49        9.24      8.85 o 
   0   5   9       37.99       36.14     10.31 o 
   1   5   9       17.13       19.62      9.94 o 
   2   5   9        6.83        1.89     10.02 o 
   3   5   9       27.90       44.04     11.28 o 
   4   5   9       23.44       13.88     11.92 o 
   5   5   9      252.34      245.55     22.06 o 
   6   5   9        0.00        4.56     10.64 o 
   7   5   9      192.65      181.37     21.12 o 
   8   5   9      162.02      186.13     26.33 o 
   9   5   9      101.55       97.15     21.97 o 
  10   5   9      119.91      102.98     28.30 o 
  11   5   9        0.02       -1.71     20.52 o 
  12   5   9        5.05      -15.95     20.05 o 
  13   5   9       22.98       20.33     31.74 o 
  14   5   9       19.55       -7.45     29.57 o 
  15   5   9        0.00      -34.66     36.57 o 
  16   5   9        0.20      -42.78     42.78 o 
  17   5   9        0.56       62.44    102.14 o 
 -19   6   9        1.62        6.15     48.16 o 
 -18   6   9        0.10       -6.94     30.99 o 
 -17   6   9      129.96      133.61     35.39 o 
 -16   6   9        0.26       25.59     29.16 o 
 -15   6   9       61.94       78.95     31.72 o 
 -14   6   9       58.04       67.53     29.43 o 
 -13   6   9      316.88      371.75     45.18 o 
 -12   6   9        0.44       16.86     21.77 o 
 -11   6   9       19.00        7.71     22.28 o 
 -10   6   9      462.48      469.72     45.79 o 
  -9   6   9       51.51       42.12     20.12 o 
  -8   6   9      233.49      256.94     30.56 o 
  -7   6   9       33.21       30.54     16.94 o 
  -6   6   9       24.99       47.23     16.82 o 
  -5   6   9       24.92       14.84     14.41 o 
  -4   6   9       72.81       57.69     16.12 o 
  -3   6   9      129.65      122.52     16.68 o 
  -2   6   9       78.42       73.00     16.70 o 
  -1   6   9       83.05       84.34     15.37 o 
   0   6   9       42.62       40.93     12.66 o 
   1   6   9      548.21      559.17     32.34 o 
   2   6   9      182.10      181.11     20.77 o 
   3   6   9      299.24      351.49     27.66 o 
   4   6   9      260.00      262.92     24.41 o 
   5   6   9      437.65      490.68     32.63 o 
   6   6   9      979.12      994.66     44.34 o 
   7   6   9      443.58      464.55     33.55 o 
   8   6   9     1138.49     1106.29     55.68 o 
   9   6   9       10.39        1.48     17.55 o 
  10   6   9       38.02       30.66     22.86 o 
  11   6   9       51.45       65.61     31.84 o 
  12   6   9        1.09      -22.89     39.04 o 
  13   6   9       79.54       50.36     39.68 o 
  14   6   9        0.10      -37.89     66.90 o 
  15   6   9        2.85       -0.60     38.45 o 
  16   6   9       18.49      113.42    109.10 o 
 -18   7   9       20.95        0.27     63.20 o 
 -17   7   9       37.55       43.38     37.16 o 
 -16   7   9        8.93       63.28     42.58 o 
 -15   7   9       84.00      137.33     35.01 o 
 -14   7   9       47.66       78.27     31.01 o 
 -13   7   9      101.18      122.57     34.74 o 
 -12   7   9        2.15        4.94     25.36 o 
 -11   7   9       72.23       90.29     27.51 o 
 -10   7   9      109.14      126.93     29.11 o 
  -9   7   9      706.67      837.33     81.40 o 
  -8   7   9       68.37      134.08     26.99 o 
  -7   7   9      311.62      395.95     43.87 o 
  -6   7   9       53.14       53.54     18.78 o 
  -5   7   9      107.99       82.21     21.98 o 
  -4   7   9      110.75      133.30     23.98 o 
  -3   7   9        4.15       -6.69     13.99 o 
  -2   7   9       57.44       56.26     17.71 o 
  -1   7   9       32.61       40.13     14.30 o 
   0   7   9       27.45       43.94     14.05 o 
   1   7   9        1.93        4.18     11.61 o 
   2   7   9       16.22       -1.85     12.73 o 
   3   7   9       72.68       41.12     15.44 o 
   4   7   9       28.63       15.31     17.43 o 
   5   7   9       14.88       -3.65     13.67 o 
   6   7   9      257.01      293.30     28.97 o 
   7   7   9       13.01        3.75     17.73 o 
   8   7   9        9.27       21.67     19.65 o 
   9   7   9       10.40       30.56     21.76 o 
  10   7   9        3.70       -2.99     26.16 o 
  11   7   9        1.16      -14.58     23.90 o 
  12   7   9        3.65       46.59     31.73 o 
  13   7   9        9.31       42.82     49.83 o 
  14   7   9       35.15       55.69     45.86 o 
  15   7   9        1.04       33.26     46.41 o 
 -17   8   9       24.08       65.74     83.88 o 
 -16   8   9       12.11       36.71     41.63 o 
 -15   8   9       28.96       19.04     38.14 o 
 -14   8   9       13.96       36.28     31.02 o 
 -13   8   9       15.94       78.48     30.77 o 
 -12   8   9       19.26       38.23     31.47 o 
 -11   8   9        0.57        0.47     25.98 o 
 -10   8   9       65.07       60.09     26.69 o 
  -9   8   9      205.58      276.68     37.37 o 
  -8   8   9        9.56       20.06     22.13 o 
  -7   8   9        0.54       21.81     20.79 o 
  -6   8   9        0.02        6.42     17.67 o 
  -5   8   9        7.20       28.11     18.08 o 
  -4   8   9       29.17       48.54     20.85 o 
  -3   8   9      199.35      235.92     31.79 o 
  -2   8   9      179.75      192.01     29.89 o 
  -1   8   9       47.07       67.32     20.72 o 
   0   8   9        0.12       16.76     14.68 o 
   1   8   9       75.08       86.23     18.14 o 
   2   8   9        3.88       -2.60     14.22 o 
   3   8   9        7.50      -12.57     13.79 o 
   4   8   9       87.49      114.34     21.22 o 
   5   8   9       26.36       37.65     16.96 o 
   6   8   9      228.83      178.35     25.26 o 
   7   8   9       38.54       54.58     22.06 o 
   8   8   9       19.90       -0.37     20.54 o 
   9   8   9        0.05      -11.99     30.53 o 
  10   8   9      162.17      163.29     44.58 o 
  11   8   9        0.60      -11.36     25.46 o 
  12   8   9        4.18      -31.73     47.85 o 
  13   8   9        8.55       16.31     35.07 o 
  14   8   9       29.06       54.16     39.49 o 
  15   8   9        2.03       86.58     72.11 o 
 -15   9   9        0.32       -1.88     56.79 o 
 -14   9   9        7.30       17.44     37.58 o 
 -13   9   9        5.91      -24.96     32.69 o 
 -12   9   9       20.78      -41.16     41.16 o 
 -11   9   9        7.09       41.61     29.49 o 
 -10   9   9        1.39       -8.35     26.84 o 
  -9   9   9       57.86       75.51     33.12 o 
  -8   9   9       28.05       34.36     25.08 o 
  -7   9   9       96.02       71.21     32.05 o 
  -6   9   9       35.33       68.47     26.95 o 
  -5   9   9      162.47      172.82     37.95 o 
  -4   9   9      205.69      265.13     42.94 o 
  -3   9   9       55.31       58.30     29.13 o 
  -2   9   9        0.30       16.47     22.53 o 
  -1   9   9       29.90       36.93     23.48 o 
   0   9   9       83.92       79.09     22.46 o 
   1   9   9       16.79       -4.64     15.30 o 
   2   9   9       32.30       64.71     24.69 o 
   3   9   9        8.82       16.66     17.73 o 
   4   9   9       10.83        0.93     17.37 o 
   5   9   9       34.90       29.71     19.42 o 
   6   9   9        1.11        5.96     18.79 o 
   7   9   9       16.43       28.38     27.79 o 
   8   9   9       64.03       85.62     29.49 o 
   9   9   9       88.23       75.91     35.53 o 
  10   9   9        2.64        7.91     24.90 o 
  11   9   9        3.23      -28.42     28.42 o 
  12   9   9       34.87        2.73     36.79 o 
  13   9   9        1.00        1.30     66.11 o 
 -13  10   9        8.70       16.95     68.18 o 
 -12  10   9        0.24       69.02     43.28 o 
 -11  10   9        2.38        7.39     64.47 o 
 -10  10   9       13.62       40.79     39.92 o 
  -9  10   9        5.96       24.45     27.19 o 
  -8  10   9       19.63       26.23     26.24 o 
  -7  10   9       42.20      -15.80     24.22 o 
  -6  10   9        2.80       13.33     24.77 o 
  -5  10   9       10.53        1.89     27.99 o 
  -4  10   9        0.09       25.27     25.08 o 
  -3  10   9        9.84       22.18     27.06 o 
  -2  10   9       69.53       33.37     24.81 o 
  -1  10   9       26.44        1.19     21.08 o 
   0  10   9       33.09       18.63     23.00 o 
   1  10   9        1.86      -10.35     22.29 o 
   2  10   9        0.54      -20.05     23.02 o 
   3  10   9        3.46       16.43     19.47 o 
   4  10   9        7.07       36.97     21.12 o 
   5  10   9        3.16        3.03     21.03 o 
   6  10   9        1.71       68.45     61.30 o 
   7  10   9        2.06       -3.31     27.21 o 
   8  10   9        4.14       12.93     41.74 o 
   9  10   9        3.87       -6.22     31.42 o 
  10  10   9        1.85      -30.06     30.06 o 
  11  10   9        6.95      291.51    109.80 o 
 -10  11   9        7.40       11.81     53.43 o 
  -9  11   9        8.51       -6.10     33.30 o 
  -8  11   9        7.63       36.73     30.25 o 
  -7  11   9       19.03      -10.93     31.57 o 
  -6  11   9       19.72      -10.64     23.98 o 
  -5  11   9       44.85       72.99     38.94 o 
  -4  11   9       16.10        1.32     24.57 o 
  -3  11   9       45.40       12.08     24.38 o 
  -2  11   9        0.00       -8.54     30.18 o 
  -1  11   9        8.78       14.38     22.87 o 
   0  11   9       11.13       -7.02     20.39 o 
   1  11   9        1.89       13.02     24.37 o 
   2  11   9       16.64       -1.81     23.05 o 
   3  11   9        0.40       -0.47     28.10 o 
   4  11   9        1.16       -6.98     27.35 o 
   5  11   9        0.15      -20.70     28.19 o 
   6  11   9        5.19      107.50     42.83 o 
   7  11   9        3.58      130.30    122.85 o 
   8  11   9        0.00       85.73     77.55 o 
  -7  12   9        0.00       49.14     56.67 o 
  -6  12   9        8.62       23.08     60.65 o 
  -5  12   9        0.81      -13.17     67.61 o 
  -4  12   9       25.82        9.15     29.88 o 
  -3  12   9       17.73       12.33     28.19 o 
  -2  12   9       15.88      176.98    155.63 o 
  -1  12   9       21.59       36.75     29.02 o 
   0  12   9       31.42       32.10     28.13 o 
   1  12   9        0.39       44.08     28.19 o 
   2  12   9        9.53       -3.42     31.90 o 
   3  12   9        0.65       17.59     56.52 o 
 -20   0  10      105.72       65.68     39.55 o 
 -18   0  10      250.51      172.56    104.59 o 
 -16   0  10        0.93      -27.12     27.12 o 
 -14   0  10        1.03      -22.38     23.32 o 
 -12   0  10      143.09      170.40     37.74 o 
 -10   0  10      281.23      306.32     32.26 o 
  -8   0  10      656.21      748.58     65.27 o 
  -6   0  10        1.62        2.18     10.76 o 
  -4   0  10     2264.47     2410.77     68.68 o 
  -2   0  10       16.47       18.93      8.84 o 
   0   0  10     2803.45     2746.29     95.34 o 
   2   0  10     4393.02     4546.85    139.81 o 
   4   0  10      840.11      834.25     53.73 o 
   6   0  10      101.86      128.15     21.16 o 
   8   0  10        0.09       34.39     22.26 o 
  10   0  10       22.50       55.65     26.25 o 
  12   0  10      166.75      200.77     46.92 o 
  14   0  10      215.04      260.26     74.73 o 
  16   0  10      387.04      341.13    195.29 o 
  18   0  10        1.26        0.07     74.61 o 
 -21   1  10       12.39        2.27     26.57 o 
 -20   1  10       23.53       23.17     25.51 o 
 -19   1  10       49.87        4.09     24.79 o 
 -18   1  10       18.07       -5.86     21.24 o 
 -17   1  10        0.95        1.93     22.23 o 
 -16   1  10      467.32      380.16     56.41 o 
 -15   1  10       11.38        9.38     20.49 o 
 -14   1  10        0.78      -16.84     17.75 o 
 -13   1  10       56.46       40.69     18.94 o 
 -12   1  10       14.05      -11.00     12.88 o 
 -11   1  10      573.26      600.50     35.99 o 
 -10   1  10      294.53      316.38     45.41 o 
  -9   1  10        8.23       12.94     10.57 o 
  -8   1  10      129.02      127.56     15.56 o 
  -7   1  10     1011.02      963.28     30.39 o 
  -6   1  10      676.31      592.07     46.29 o 
  -5   1  10     1775.35     1883.72     46.89 o 
  -4   1  10     3913.94     4053.15     69.35 o 
  -3   1  10       11.54        9.84      6.44 o 
  -2   1  10       15.05       19.31      7.23 o 
  -1   1  10      537.30      641.84     23.51 o 
   0   1  10     2860.52     2830.31     79.33 o 
   1   1  10     4140.71     4518.97     97.72 o 
   2   1  10      756.76      726.61     32.71 o 
   3   1  10        4.67       10.18      9.13 o 
   4   1  10      663.72      691.31     39.10 o 
   5   1  10      152.07      129.76     15.19 o 
   6   1  10       33.10       52.63     11.05 o 
   7   1  10      377.37      401.00     20.39 o 
   8   1  10       27.74       25.66     12.38 o 
   9   1  10      234.96      229.25     30.67 o 
  10   1  10      125.84      150.71     25.56 o 
  11   1  10      377.08      421.08     41.00 o 
  12   1  10      238.99      244.92     48.51 o 
  13   1  10      204.04      180.48     31.02 o 
  14   1  10       33.07       30.29     28.01 o 
  15   1  10       20.02        9.65     22.62 o 
  16   1  10       14.78       14.37     23.16 o 
  17   1  10        4.17      -11.36     23.26 o 
  18   1  10       35.09       -9.79     30.41 o 
  19   1  10       19.35        3.08     45.65 o 
 -21   2  10        0.18       14.80     28.84 o 
 -20   2  10       28.21       -9.73     30.62 o 
 -19   2  10       59.51       67.71     26.80 o 
 -18   2  10        0.94       22.94     21.46 o 
 -17   2  10       46.69       45.50     30.47 o 
 -16   2  10       21.74       17.14     21.48 o 
 -15   2  10      104.10      118.79     28.19 o 
 -14   2  10       32.99       30.53     21.40 o 
 -13   2  10       26.10       12.87     13.21 o 
 -12   2  10        5.77        1.12     11.35 o 
 -11   2  10       90.96       90.77     17.02 o 
 -10   2  10       82.55       74.72     14.40 o 
  -9   2  10     3358.05     3413.57     71.66 o 
  -8   2  10       14.13       20.93      9.38 o 
  -7   2  10      403.33      383.82     26.57 o 
  -6   2  10       47.10       42.97      9.06 o 
  -5   2  10      280.48      288.82     17.20 o 
  -4   2  10     1762.60     1718.52     42.75 o 
  -3   2  10       46.21       60.54      9.06 o 
  -2   2  10      739.99      729.00     24.38 o 
  -1   2  10     2043.32     2220.91     50.51 o 
   0   2  10      972.14      906.09     29.26 o 
   1   2  10     7142.51     7456.87    125.78 o 
   2   2  10      315.12      354.20     19.96 o 
   3   2  10     7312.38     7510.88    127.69 o 
   4   2  10      900.27      881.06     30.80 o 
   5   2  10     1008.67      977.73     30.98 o 
   6   2  10       69.20       73.02     11.06 o 
   7   2  10       31.19       46.90     12.38 o 
   8   2  10      935.20      981.37     40.00 o 
   9   2  10     1218.87     1138.83     43.28 o 
  10   2  10       98.49      109.94     24.55 o 
  11   2  10       93.04       75.37     25.59 o 
  12   2  10        2.23       32.60     20.75 o 
  13   2  10        2.72       -4.72     22.65 o 
  14   2  10      166.98      263.57     43.46 o 
  15   2  10        1.60       -0.35     27.58 o 
  16   2  10      427.15      489.93     74.12 o 
  17   2  10        4.14        9.52     36.61 o 
  18   2  10        2.68       14.18     44.16 o 
  19   2  10        0.06      -39.08     39.08 o 
 -21   3  10        4.34        1.35     43.76 o 
 -20   3  10        5.72       26.11     27.30 o 
 -19   3  10       65.02       42.30     36.70 o 
 -18   3  10       11.67       20.57     22.04 o 
 -17   3  10        1.43       20.13     23.73 o 
 -16   3  10        1.13        4.84     18.61 o 
 -15   3  10      104.41       99.50     20.20 o 
 -14   3  10        3.66       10.01     15.08 o 
 -13   3  10      163.91      181.43     22.91 o 
 -12   3  10      233.95      276.13     25.70 o 
 -11   3  10     3166.31     3250.69     92.20 o 
 -10   3  10      250.60      270.48     26.68 o 
  -9   3  10      124.67      153.98     20.66 o 
  -8   3  10        3.00       -9.52      9.71 o 
  -7   3  10     1848.18     1816.33     50.62 o 
  -6   3  10        1.21       -2.38      6.93 o 
  -5   3  10        6.96        2.16      7.65 o 
  -4   3  10      331.88      300.66     17.63 o 
  -3   3  10       43.19       59.19      9.26 o 
  -2   3  10       67.15       57.43      8.84 o 
  -1   3  10      107.84      108.66     10.75 o 
   0   3  10      743.33      674.65     22.54 o 
   1   3  10       10.38       10.53      6.52 o 
   2   3  10      814.24      799.88     25.23 o 
   3   3  10      640.99      646.07     23.75 o 
   4   3  10     1170.33     1154.52     31.73 o 
   5   3  10       60.30       53.49     10.21 o 
   6   3  10      181.49      180.20     18.95 o 
   7   3  10     1031.95      961.62     37.34 o 
   8   3  10        8.26        7.25     11.25 o 
   9   3  10      450.66      561.11     42.18 o 
  10   3  10       20.98       21.02     15.01 o 
  11   3  10     1227.10     1212.25     51.57 o 
  12   3  10        1.17      -19.62     20.15 o 
  13   3  10       10.53        6.59     24.99 o 
  14   3  10       63.28       61.36     30.23 o 
  15   3  10        0.35       -4.34     29.83 o 
  16   3  10        4.05       73.14     84.40 o 
  17   3  10        9.81        4.78     47.38 o 
  18   3  10        4.57      173.94     84.63 o 
  19   3  10        0.04      -15.80     59.56 o 
 -21   4  10        2.33      -36.38     61.55 o 
 -20   4  10        2.43       52.23     31.27 o 
 -19   4  10       42.46       51.48     27.26 o 
 -18   4  10       47.61       19.66     20.93 o 
 -17   4  10       19.16       -1.51     20.31 o 
 -16   4  10       85.48       65.76     21.24 o 
 -15   4  10      203.16      225.48     28.09 o 
 -14   4  10        9.73       11.14     18.03 o 
 -13   4  10      117.31      138.98     25.73 o 
 -12   4  10      577.32      657.39     43.62 o 
 -11   4  10      734.49      815.25     45.77 o 
 -10   4  10      725.90      789.79     42.86 o 
  -9   4  10      765.34      876.22     41.71 o 
  -8   4  10       32.24       30.77     13.34 o 
  -7   4  10       22.85       20.47     11.73 o 
  -6   4  10       37.84       49.61     12.57 o 
  -5   4  10      851.92      884.93     33.85 o 
  -4   4  10     1416.42     1319.30     44.59 o 
  -3   4  10       66.38       66.72      9.98 o 
  -2   4  10      462.10      460.83     20.21 o 
  -1   4  10       35.20       35.26      8.30 o 
   0   4  10     1354.61     1221.45     32.30 o 
   1   4  10     2109.46     2019.86     48.36 o 
   2   4  10      614.98      618.07     26.78 o 
   3   4  10     1191.28     1084.93     34.76 o 
   4   4  10      330.01      357.53     23.52 o 
   5   4  10      534.87      596.63     33.01 o 
   6   4  10     1517.98     1467.24     53.13 o 
   7   4  10      696.04      732.14     36.21 o 
   8   4  10       21.31       17.64     13.13 o 
   9   4  10       73.72      106.06     23.30 o 
  10   4  10       54.30       38.43     21.03 o 
  11   4  10      437.94      477.38     52.94 o 
  12   4  10       12.59       15.15     20.77 o 
  13   4  10       47.85       63.01     29.77 o 
  14   4  10        8.05       16.46     40.71 o 
  15   4  10        9.76      -13.61     82.56 o 
  16   4  10        4.20        8.50     49.22 o 
  17   4  10       52.32       34.55     55.93 o 
  18   4  10       43.27       43.41     84.58 o 
 -20   5  10        2.18       27.31     54.42 o 
 -19   5  10        0.08       -7.66     26.04 o 
 -18   5  10       60.03       41.61     25.82 o 
 -17   5  10        3.25        3.76     33.52 o 
 -16   5  10       17.77       43.64     22.58 o 
 -15   5  10      109.95       92.10     26.29 o 
 -14   5  10        5.51       15.78     20.75 o 
 -13   5  10        5.21       10.34     20.80 o 
 -12   5  10       48.54       16.06     19.15 o 
 -11   5  10      297.28      373.70     34.24 o 
 -10   5  10        7.51        2.49     17.45 o 
  -9   5  10       42.43       69.43     21.83 o 
  -8   5  10      965.86     1041.91     54.89 o 
  -7   5  10     1142.84     1068.18     50.24 o 
  -6   5  10      141.63      122.92     20.63 o 
  -5   5  10       10.09       14.07     11.78 o 
  -4   5  10        5.57       -3.73     10.16 o 
  -3   5  10      245.03      231.06     19.90 o 
  -2   5  10       56.02       37.19     10.78 o 
  -1   5  10      259.38      239.66     20.49 o 
   0   5  10      290.35      245.87     20.32 o 
   1   5  10      634.28      577.96     30.92 o 
   2   5  10      882.87      880.90     35.43 o 
   3   5  10        7.34      -11.73     11.73 o 
   4   5  10       13.59       19.49     11.29 o 
   5   5  10      461.62      471.77     29.96 o 
   6   5  10       14.22        6.84     13.88 o 
   7   5  10       91.73       98.30     22.68 o 
   8   5  10       22.10       28.83     17.29 o 
   9   5  10     1416.96     1326.16     60.22 o 
  10   5  10        3.28       29.01     18.49 o 
  11   5  10        0.89        6.77     20.87 o 
  12   5  10       32.93       55.70     25.24 o 
  13   5  10       13.29       -9.27     38.41 o 
  14   5  10       32.84        4.85     40.53 o 
  15   5  10        4.59       28.41     46.60 o 
  16   5  10       39.94        6.32     72.39 o 
  17   5  10        6.74      -54.87     54.87 o 
 -19   6  10        0.03       45.30    117.32 o 
 -18   6  10       59.61      129.09     40.93 o 
 -17   6  10       38.93       -0.36     38.72 o 
 -16   6  10       44.17       24.81     30.06 o 
 -15   6  10        4.18       30.42     28.22 o 
 -14   6  10       12.30       22.09     26.13 o 
 -13   6  10       24.63       54.16     29.02 o 
 -12   6  10       96.88      126.23     36.49 o 
 -11   6  10      369.23      438.70     47.62 o 
 -10   6  10       39.49       38.12     23.57 o 
  -9   6  10      431.18      495.02     44.51 o 
  -8   6  10      205.98      182.09     29.27 o 
  -7   6  10       43.67       51.21     20.18 o 
  -6   6  10       36.19       40.98     17.13 o 
  -5   6  10      167.01      137.09     21.98 o 
  -4   6  10      714.05      749.82     43.20 o 
  -3   6  10      126.74      142.07     21.36 o 
  -2   6  10      319.98      387.19     27.43 o 
  -1   6  10        0.09       16.32     11.00 o 
   0   6  10     1078.58     1117.93     41.53 o 
   1   6  10      148.14      151.89     18.59 o 
   2   6  10       23.50       16.21     11.83 o 
   3   6  10       42.49       47.08     14.28 o 
   4   6  10      496.83      547.42     33.74 o 
   5   6  10      899.99      954.96     50.13 o 
   6   6  10        3.25        4.13     16.56 o 
   7   6  10      515.33      532.85     43.46 o 
   8   6  10      279.29      310.31     36.29 o 
   9   6  10      635.84      651.80     59.09 o 
  10   6  10        7.72       -0.26     20.82 o 
  11   6  10       34.24       53.20     25.72 o 
  12   6  10        6.67       53.22     27.79 o 
  13   6  10       10.51       -3.33     35.50 o 
  14   6  10      100.53       57.01     52.37 o 
  15   6  10       13.01       37.68     52.69 o 
  16   6  10      108.61      125.90     69.69 o 
 -18   7  10       34.49       63.50     69.02 o 
 -17   7  10       21.06       -7.63     36.86 o 
 -16   7  10       11.02      -12.68     34.01 o 
 -15   7  10        4.33       -2.23     31.80 o 
 -14   7  10        1.97       -9.28     26.64 o 
 -13   7  10        1.78       36.67     26.14 o 
 -12   7  10        7.87       -5.14     26.29 o 
 -11   7  10       31.81       50.51     25.56 o 
 -10   7  10       67.32       72.54     27.39 o 
  -9   7  10      250.75      268.94     48.63 o 
  -8   7  10       16.36        3.99     27.37 o 
  -7   7  10       97.05      114.13     25.61 o 
  -6   7  10        2.81        1.25     16.75 o 
  -5   7  10        1.48        7.33     16.54 o 
  -4   7  10      731.85      806.54     48.66 o 
  -3   7  10       68.28       77.59     20.43 o 
  -2   7  10        0.04       -2.13     15.53 o 
  -1   7  10        4.03        7.46     12.75 o 
   0   7  10      574.55      599.82     36.43 o 
   1   7  10      196.35      214.20     26.85 o 
   2   7  10       12.69       44.78     41.98 o 
   3   7  10      162.93      143.80     22.06 o 
   4   7  10       42.20       46.08     19.03 o 
   5   7  10       30.18        7.57     19.28 o 
   6   7  10      320.77      315.55     35.50 o 
   7   7  10        2.63      -17.32     17.32 o 
   8   7  10        0.10       21.97     20.00 o 
   9   7  10        2.46      -13.23     23.22 o 
  10   7  10        0.02      -25.20     26.43 o 
  11   7  10       16.96       33.25     34.84 o 
  12   7  10       50.41      123.77     33.61 o 
  13   7  10        4.32       23.51     33.90 o 
  14   7  10      117.92      167.51     64.42 o 
  15   7  10       10.68       52.93     60.76 o 
 -17   8  10        0.24       20.04     79.94 o 
 -16   8  10       19.90       10.39     40.14 o 
 -15   8  10        5.99       13.81     43.59 o 
 -14   8  10        0.38       -8.49     31.47 o 
 -13   8  10       65.38      135.18     34.39 o 
 -12   8  10       37.03        5.25     41.30 o 
 -11   8  10        7.69       -5.79     25.44 o 
 -10   8  10        0.28       43.77     27.23 o 
  -9   8  10       11.45       -0.34     23.50 o 
  -8   8  10       79.65      110.72     28.35 o 
  -7   8  10      268.20      246.83     34.73 o 
  -6   8  10      199.44      194.84     35.32 o 
  -5   8  10       89.81      114.44     26.48 o 
  -4   8  10       12.43      -12.11     18.50 o 
  -3   8  10       38.54       43.50     21.17 o 
  -2   8  10       45.36       43.31     19.99 o 
  -1   8  10       25.79       59.67     20.30 o 
   0   8  10       81.25       82.06     24.52 o 
   1   8  10        3.66        1.95     14.47 o 
   2   8  10      104.80       75.71     21.53 o 
   3   8  10        3.56       -7.41     14.34 o 
   4   8  10       27.72      220.42    143.68 o 
   5   8  10       18.63       23.39     20.98 o 
   6   8  10       89.38      114.72     25.99 o 
   7   8  10       33.62        7.12     20.67 o 
   8   8  10        6.52      -20.83     20.83 o 
   9   8  10        4.12       20.61     24.09 o 
  10   8  10        4.57      -32.41     32.41 o 
  11   8  10       13.29       19.39     27.58 o 
  12   8  10        0.03      -26.94     26.94 o 
  13   8  10       51.38       82.76     43.46 o 
  14   8  10       18.05      -38.97    103.62 o 
 -15   9  10        0.00       53.96     55.99 o 
 -14   9  10        0.80       27.63     43.39 o 
 -13   9  10        9.35       35.98     34.75 o 
 -12   9  10        7.04       70.73     40.22 o 
 -11   9  10       32.16       56.35     37.31 o 
 -10   9  10        5.64      -10.62     26.87 o 
  -9   9  10       66.17       50.79     44.01 o 
  -8   9  10       12.60        6.01     27.18 o 
  -7   9  10        9.10       10.15     25.41 o 
  -6   9  10       97.93      120.29     32.50 o 
  -5   9  10       24.83       33.26     25.39 o 
  -4   9  10        0.23      -19.50     19.50 o 
  -3   9  10       15.93       18.65     21.67 o 
  -2   9  10       35.13       57.64     24.86 o 
  -1   9  10      100.93      109.79     24.37 o 
   0   9  10      206.53      217.62     42.72 o 
   1   9  10        1.23        4.47     17.66 o 
   2   9  10      115.84      148.65     29.12 o 
   3   9  10        3.63        6.45     18.52 o 
   4   9  10      100.85       56.14     23.11 o 
   5   9  10       11.78       17.52     33.10 o 
   6   9  10        5.10       23.39     20.46 o 
   7   9  10        0.03       22.11     23.11 o 
   8   9  10        4.23        1.24     26.93 o 
   9   9  10        2.54       13.99     31.76 o 
  10   9  10       13.52       16.10     27.77 o 
  11   9  10        0.04      -22.52     29.19 o 
  12   9  10        0.56       74.02     74.10 o 
 -13  10  10        9.40       71.97     71.92 o 
 -12  10  10        6.76        9.27     39.82 o 
 -11  10  10        3.31       -8.51     35.84 o 
 -10  10  10       15.07        2.71     34.57 o 
  -9  10  10        0.80      -34.41     34.41 o 
  -8  10  10        0.80       -7.38     27.56 o 
  -7  10  10       15.98       40.34     26.61 o 
  -6  10  10        1.25       10.80     25.48 o 
  -5  10  10        0.09       12.51     25.25 o 
  -4  10  10       27.61        6.76     25.09 o 
  -3  10  10        3.22       -4.62     22.49 o 
  -2  10  10       91.33       39.49     24.80 o 
  -1  10  10        3.52      -19.53     19.53 o 
   0  10  10       63.96       20.95     23.46 o 
   1  10  10       29.70       31.98     25.16 o 
   2  10  10        8.48        5.07     23.23 o 
   3  10  10       20.23       22.74     23.03 o 
   4  10  10        0.28       17.31     24.30 o 
   5  10  10        0.46      -11.94     20.39 o 
   6  10  10       45.54        7.33     26.96 o 
   7  10  10        0.31       -3.75     29.56 o 
   8  10  10        1.03       27.24     31.17 o 
   9  10  10        5.20      -25.75     45.78 o 
  10  10  10       23.46      -17.07     32.81 o 
  11  10  10       16.40      249.19    101.82 o 
 -10  11  10        2.42      -41.42     55.47 o 
  -9  11  10        4.18       26.54     32.13 o 
  -8  11  10        2.70       30.00     41.61 o 
  -7  11  10       34.38       30.29     32.50 o 
  -6  11  10        9.78       79.19     45.87 o 
  -5  11  10       17.88       68.02     47.99 o 
  -4  11  10        8.52        2.15     25.18 o 
  -3  11  10        0.14        6.52     23.55 o 
  -2  11  10        5.60       33.12     24.68 o 
  -1  11  10        5.70       29.72     24.59 o 
   0  11  10        0.75       -9.28     26.61 o 
   1  11  10       22.50      -20.19     25.34 o 
   2  11  10       40.29      -25.04     25.04 o 
   3  11  10        0.08       11.55     31.68 o 
   4  11  10        6.32       10.08     28.05 o 
   5  11  10        9.77       15.44     31.03 o 
   6  11  10       35.32        4.42     31.98 o 
   7  11  10        5.44       60.59     43.07 o 
   8  11  10        0.00        0.72     31.74 o 
  -6  12  10        0.01       10.07     63.84 o 
  -5  12  10       59.99      130.63     65.04 o 
  -4  12  10        0.95        2.52     31.83 o 
  -3  12  10       32.91       24.03     28.41 o 
  -2  12  10       36.54       56.56     40.86 o 
  -1  12  10       27.29      -26.15     29.36 o 
   0  12  10       14.27        6.05     38.06 o 
   1  12  10       11.05       25.25     33.68 o 
   2  12  10       13.31       -2.06     34.60 o 
 -21   0  11       45.73        5.33     38.42 o 
 -19   0  11       95.02       33.66     30.89 o 
 -17   0  11        2.81      -12.14     30.83 o 
 -15   0  11      225.07      241.65     82.23 o 
 -13   0  11       63.26       30.00     26.73 o 
 -11   0  11       24.10       -6.90     22.48 o 
  -9   0  11      431.24      452.52     36.47 o 
  -7   0  11      652.66      756.39     58.32 o 
  -5   0  11     3087.24     2950.56    146.08 o 
  -3   0  11       73.79      106.57     14.98 o 
  -1   0  11      606.14      570.55     40.42 o 
   1   0  11      800.90      758.39     68.50 o 
   3   0  11      197.72      221.97     31.60 o 
   5   0  11     8726.32     9104.55    254.99 o 
   7   0  11     1037.62     1049.86     66.64 o 
   9   0  11     3270.57     3223.21    130.83 o 
  11   0  11     1703.71     1672.20     94.53 o 
  13   0  11      195.28      211.53     47.71 o 
  15   0  11      160.11       66.72     98.01 o 
  17   0  11       21.89       53.99     89.36 o 
 -21   1  11        9.36        4.33     30.77 o 
 -20   1  11       16.41       -1.26     25.38 o 
 -19   1  11       21.35       13.50     23.12 o 
 -18   1  11        0.01      -18.91     18.91 o 
 -17   1  11       89.33       11.82     22.29 o 
 -16   1  11       98.58       99.11     26.38 o 
 -15   1  11        8.42      -16.23     20.03 o 
 -14   1  11       28.13       35.62     20.39 o 
 -13   1  11        0.58       -3.60     16.32 o 
 -12   1  11       20.87       18.37     18.56 o 
 -11   1  11      266.30      332.62     28.76 o 
 -10   1  11      166.89      174.34     20.84 o 
  -9   1  11     2241.60     2273.94     67.51 o 
  -8   1  11        9.94        8.40      8.18 o 
  -7   1  11       13.03       -0.17      8.40 o 
  -6   1  11      665.26      654.57     50.67 o 
  -5   1  11       31.04       21.73      8.36 o 
  -4   1  11        0.27       -5.43      6.20 o 
  -3   1  11      139.78      159.21     12.56 o 
  -2   1  11       84.01       85.11     10.93 o 
  -1   1  11      426.99      473.38     28.46 o 
   0   1  11       25.32       20.84     11.41 o 
   1   1  11       64.77       90.72     14.50 o 
   2   1  11      290.35      293.62     28.06 o 
   3   1  11      482.81      433.55     29.87 o 
   4   1  11      428.50      379.73     21.89 o 
   5   1  11     2236.39     2150.85     54.31 o 
   6   1  11      868.72      886.83     56.10 o 
   7   1  11     1820.66     1937.98     64.57 o 
   8   1  11        8.69       13.85     14.57 o 
   9   1  11       55.09       58.12     19.07 o 
  10   1  11      188.90      220.07     38.87 o 
  11   1  11        0.01        0.64     18.66 o 
  12   1  11       31.03       55.45     29.63 o 
  13   1  11       17.46       36.12     22.87 o 
  14   1  11        7.29        3.17     23.61 o 
  15   1  11        0.58       22.93     21.26 o 
  16   1  11        0.01       13.67     23.80 o 
  17   1  11       17.77       27.16     25.68 o 
  18   1  11       24.48      -30.07     30.07 o 
 -21   2  11        0.41       11.05     33.17 o 
 -20   2  11        9.72       -1.04     24.26 o 
 -19   2  11        0.71      -20.03     20.57 o 
 -18   2  11      242.38      180.90     62.48 o 
 -17   2  11        0.05       -9.07     21.13 o 
 -16   2  11      117.85      141.00     27.25 o 
 -15   2  11       53.32       39.72     21.71 o 
 -14   2  11       55.08       52.00     22.45 o 
 -13   2  11       47.12       78.76     20.49 o 
 -12   2  11      392.86      354.30     30.80 o 
 -11   2  11        1.52       16.40     11.60 o 
 -10   2  11      193.97      203.46     21.03 o 
  -9   2  11      707.08      768.44     39.64 o 
  -8   2  11        1.95        4.79      8.40 o 
  -7   2  11      233.98      236.65     16.72 o 
  -6   2  11       12.25        6.26      7.22 o 
  -5   2  11     1020.57      945.64     36.61 o 
  -4   2  11       75.74       79.16     10.66 o 
  -3   2  11       36.69       23.72      7.20 o 
  -2   2  11      903.67      871.08     24.98 o 
  -1   2  11      335.68      345.53     22.22 o 
   0   2  11      445.78      427.35     24.09 o 
   1   2  11      115.11      111.58     13.07 o 
   2   2  11        3.25        6.78      9.56 o 
   3   2  11      171.66      162.80     15.25 o 
   4   2  11       53.98       58.16     11.44 o 
   5   2  11        1.07       14.77      9.47 o 
   6   2  11     1179.55     1177.49     40.19 o 
   7   2  11      119.37      142.99     18.84 o 
   8   2  11      315.10      270.45     44.19 o 
   9   2  11       30.60       29.60     17.45 o 
  10   2  11       19.91       -9.14     16.67 o 
  11   2  11      258.00      297.22     36.57 o 
  12   2  11      242.14      221.57     34.33 o 
  13   2  11        2.69        0.96     21.50 o 
  14   2  11        3.87        2.22     23.14 o 
  15   2  11        1.61       31.91     23.68 o 
  16   2  11      152.16       99.97     38.17 o 
  17   2  11       57.72       66.39     30.08 o 
  18   2  11       83.58       57.16     45.07 o 
 -21   3  11        7.85      -16.40     58.61 o 
 -20   3  11       83.53       39.69     32.19 o 
 -19   3  11       45.99       55.54     49.09 o 
 -18   3  11        0.00       -0.86     24.18 o 
 -17   3  11        1.28      -10.49     20.95 o 
 -16   3  11       85.71       78.90     27.50 o 
 -15   3  11        0.90      -12.09     16.10 o 
 -14   3  11      125.73       79.03     20.94 o 
 -13   3  11      101.56       69.49     18.98 o 
 -12   3  11       13.67        8.50     12.91 o 
 -11   3  11      186.04      239.74     24.06 o 
 -10   3  11       86.57       79.87     20.68 o 
  -9   3  11      940.93      985.42     40.71 o 
  -8   3  11      342.35      389.22     28.91 o 
  -7   3  11       51.72       56.30     13.24 o 
  -6   3  11       53.97       47.15     12.19 o 
  -5   3  11      496.22      549.36     27.96 o 
  -4   3  11      363.89      407.57     20.41 o 
  -3   3  11      721.12      707.43     27.06 o 
  -2   3  11      328.68      371.10     18.68 o 
  -1   3  11      743.22      737.49     24.09 o 
   0   3  11       53.48       72.19     11.63 o 
   1   3  11      714.73      715.72     28.89 o 
   2   3  11     2448.53     2318.35     55.63 o 
   3   3  11       69.42      100.27     13.40 o 
   4   3  11       58.85       67.95     12.89 o 
   5   3  11        4.32       -2.41      8.80 o 
   6   3  11      151.34      164.81     18.55 o 
   7   3  11      682.25      652.06     34.84 o 
   8   3  11       45.14       18.92     13.59 o 
   9   3  11       61.64       46.29     18.38 o 
  10   3  11      155.85      175.83     28.96 o 
  11   3  11      270.06      312.79     51.28 o 
  12   3  11      168.72      285.29     62.35 o 
  13   3  11       86.64       91.79     28.87 o 
  14   3  11       52.08       84.10     28.98 o 
  15   3  11       15.00        1.66     32.20 o 
  16   3  11       57.32      -17.20     31.84 o 
  17   3  11        3.62      -15.98     31.24 o 
  18   3  11      129.47      278.75     99.13 o 
 -20   4  11       24.31       25.28     30.16 o 
 -19   4  11       17.16       10.76     25.72 o 
 -18   4  11      126.17       96.51     30.72 o 
 -17   4  11        1.32        2.58     19.07 o 
 -16   4  11        9.65        3.01     20.12 o 
 -15   4  11       94.90      110.56     22.67 o 
 -14   4  11       34.77       52.88     20.09 o 
 -13   4  11       35.88       23.59     22.29 o 
 -12   4  11       17.84       28.82     19.37 o 
 -11   4  11      115.85      185.15     51.35 o 
 -10   4  11      412.08      495.74     35.96 o 
  -9   4  11       95.01      107.49     21.26 o 
  -8   4  11      215.28      231.87     23.91 o 
  -7   4  11      712.75      766.88     62.68 o 
  -6   4  11       49.32       43.05     12.67 o 
  -5   4  11       87.12       83.01     14.50 o 
  -4   4  11      308.20      358.92     20.25 o 
  -3   4  11        3.16       -0.35      7.19 o 
  -2   4  11     2793.02     2701.66     54.36 o 
  -1   4  11        0.53        7.16      7.86 o 
   0   4  11     1059.83      983.96     49.39 o 
   1   4  11       64.10       50.35     10.67 o 
   2   4  11     1233.16     1036.19     47.01 o 
   3   4  11       23.65       30.79     12.81 o 
   4   4  11      120.16      139.84     21.63 o 
   5   4  11       41.16       44.54     19.00 o 
   6   4  11      939.52      770.22     90.11 o 
   7   4  11      171.65      119.96     37.52 o 
   8   4  11        5.98       -3.10     13.46 o 
   9   4  11      298.40      205.88     49.65 o 
  10   4  11       41.63       71.48     28.23 o 
  11   4  11       64.25      139.89     53.90 o 
  12   4  11      205.16      221.51     55.10 o 
  13   4  11        4.04       73.21     33.06 o 
  14   4  11       13.16        2.23     28.57 o 
  15   4  11       20.80      -28.74     42.24 o 
  16   4  11      115.12       63.11     67.78 o 
  17   4  11       18.68       -4.14     67.98 o 
 -19   5  11        0.27       17.18     31.32 o 
 -18   5  11        1.12        0.91     30.82 o 
 -17   5  11        2.16        4.63     23.14 o 
 -16   5  11        0.96       25.54     21.21 o 
 -15   5  11        4.91       18.01     33.37 o 
 -14   5  11       74.39       55.87     27.22 o 
 -13   5  11      109.13      165.67     36.81 o 
 -12   5  11      183.37      219.65     34.51 o 
 -11   5  11       24.06       69.10     24.96 o 
 -10   5  11        9.21       26.08     20.93 o 
  -9   5  11      598.16      699.60     49.82 o 
  -8   5  11      695.56      642.69     44.83 o 
  -7   5  11      418.24      495.75     38.38 o 
  -6   5  11       11.49       18.94     13.46 o 
  -5   5  11        0.06        9.00     18.24 o 
  -4   5  11        3.57       -2.22     10.70 o 
  -3   5  11       83.31       68.98     12.94 o 
  -2   5  11       15.95       18.86     15.25 o 
  -1   5  11        5.45       -8.54      8.54 o 
   0   5  11        8.86       16.14      9.42 o 
   1   5  11       29.49       21.28     11.02 o 
   2   5  11     1275.06     1241.00     49.84 o 
   3   5  11      170.89      158.78     31.77 o 
   4   5  11        0.18       -7.31     11.58 o 
   5   5  11      666.50      734.28     44.66 o 
   6   5  11        8.26      -10.83     13.13 o 
   7   5  11     1327.27     1291.06     56.13 o 
   8   5  11      525.37      600.13     46.03 o 
   9   5  11      239.37      275.65     52.46 o 
  10   5  11       82.86       61.04     25.06 o 
  11   5  11       45.65       53.56     26.26 o 
  12   5  11       60.86       99.87     49.75 o 
  13   5  11        0.04      -36.08     36.08 o 
  14   5  11        9.46       -2.31     47.67 o 
  15   5  11       56.48      217.17    113.28 o 
  16   5  11       39.98      -10.60     73.11 o 
 -18   6  11        0.08       15.71     35.99 o 
 -17   6  11       30.58       62.74     31.85 o 
 -16   6  11       46.88       64.36     37.90 o 
 -15   6  11        3.68        6.11     28.58 o 
 -14   6  11       41.78       49.87     32.32 o 
 -13   6  11       42.11       43.87     28.54 o 
 -12   6  11      143.48      191.21     35.20 o 
 -11   6  11      453.33      498.10     48.67 o 
 -10   6  11       45.65       31.29     23.44 o 
  -9   6  11      200.28      236.99     32.89 o 
  -8   6  11      832.22      995.98     57.00 o 
  -7   6  11      456.28      564.50     43.89 o 
  -6   6  11        3.64       -1.87     15.16 o 
  -5   6  11     1143.81     1204.13     52.72 o 
  -4   6  11       48.74       50.51     18.25 o 
  -3   6  11        9.10       10.26     13.49 o 
  -2   6  11        1.41       -9.52      9.52 o 
  -1   6  11       31.93       25.08     12.01 o 
   0   6  11      116.26       94.97     15.69 o 
   1   6  11      705.85      756.62     37.48 o 
   2   6  11      576.17      594.57     42.89 o 
   3   6  11        1.47      -13.20     13.20 o 
   4   6  11      242.63      261.97     31.17 o 
   5   6  11      445.31      487.57     39.57 o 
   6   6  11      563.38      570.62     44.27 o 
   7   6  11      141.77      180.30     28.42 o 
   8   6  11      238.74      213.51     32.37 o 
   9   6  11       15.84       20.97     19.30 o 
  10   6  11       22.61       -0.90     23.60 o 
  11   6  11        2.66       36.87     26.64 o 
  12   6  11        1.91        3.04     32.76 o 
  13   6  11       97.11     2275.64    199.80 o 
  14   6  11        6.72       35.22    105.43 o 
  15   6  11       68.52      125.23     86.30 o 
 -18   7  11        1.44      117.07    141.19 o 
 -17   7  11       57.65       81.37     41.05 o 
 -16   7  11        0.52       33.01     36.83 o 
 -15   7  11        7.43       22.73     39.71 o 
 -14   7  11        1.54       -9.36     28.57 o 
 -13   7  11       87.82      118.83     33.12 o 
 -12   7  11       14.89       33.57     28.22 o 
 -11   7  11       59.09       73.67     28.46 o 
 -10   7  11        0.03       22.62     23.46 o 
  -9   7  11      639.30      745.25     55.58 o 
  -8   7  11       72.97       63.74     25.30 o 
  -7   7  11        7.55       -2.28     29.83 o 
  -6   7  11       33.98       11.07     18.77 o 
  -5   7  11      237.66      251.56     30.72 o 
  -4   7  11      402.55      457.00     38.87 o 
  -3   7  11        6.00       11.85     15.49 o 
  -2   7  11        2.18       17.42     19.19 o 
  -1   7  11       38.03       50.51     17.61 o 
   0   7  11      250.89      323.10     28.82 o 
   1   7  11      121.57      109.41     19.46 o 
   2   7  11        2.94       19.05     21.80 o 
   3   7  11       74.94       82.53     23.78 o 
   4   7  11       21.29        9.45     18.87 o 
   5   7  11       13.34       21.60     18.47 o 
   6   7  11        0.95      148.91    122.49 o 
   7   7  11        6.09       29.09     19.91 o 
   8   7  11        5.06       -8.82     18.11 o 
   9   7  11       48.08       55.88     34.94 o 
  10   7  11       15.02       36.90     22.68 o 
  11   7  11       34.93       64.70     40.52 o 
  12   7  11        4.25       20.77     37.17 o 
  13   7  11        4.02       27.33     67.58 o 
  14   7  11        2.16      -11.00     53.06 o 
 -17   8  11        0.10       72.87     71.76 o 
 -16   8  11        2.03       11.77    123.42 o 
 -15   8  11        0.12      149.73     70.99 o 
 -14   8  11       21.73       81.31     34.83 o 
 -13   8  11       21.88       50.32     31.12 o 
 -12   8  11        5.41        2.09     27.06 o 
 -11   8  11       22.37        6.90     45.05 o 
 -10   8  11       64.00       42.67     28.47 o 
  -9   8  11        0.63       31.54     25.57 o 
  -8   8  11        0.27        3.04     24.33 o 
  -7   8  11        1.18        3.95     21.25 o 
  -6   8  11        2.26       29.78     21.51 o 
  -5   8  11       28.37       55.75     24.15 o 
  -4   8  11        1.14      -25.26     25.26 o 
  -3   8  11      100.17       81.22     25.77 o 
  -2   8  11      159.57      203.10     29.39 o 
  -1   8  11      171.88      122.92     24.28 o 
   0   8  11      225.94      194.48     46.59 o 
   1   8  11       27.59       35.68     19.46 o 
   2   8  11      153.66      161.77     27.38 o 
   3   8  11       55.10       73.59     24.61 o 
   4   8  11      369.40      325.76     46.74 o 
   5   8  11        3.27       -0.49     19.45 o 
   6   8  11        1.66       22.26     18.68 o 
   7   8  11        5.24        8.11     19.70 o 
   8   8  11      318.44      267.15     43.37 o 
   9   8  11       19.78       19.46     26.50 o 
  10   8  11       14.73        1.97     26.96 o 
  11   8  11       26.10      -27.57     28.31 o 
  12   8  11        7.64       35.23     40.46 o 
  13   8  11        2.23        1.21     62.02 o 
 -15   9  11        6.65      -45.10     66.88 o 
 -14   9  11       18.32       53.90     41.59 o 
 -13   9  11       16.57       82.45     40.51 o 
 -12   9  11        1.25       38.81     33.69 o 
 -11   9  11        2.59      -30.13     30.13 o 
 -10   9  11       31.06       32.18     35.32 o 
  -9   9  11       31.24       16.58     30.56 o 
  -8   9  11        0.01        6.10     28.25 o 
  -7   9  11       48.12       63.46     24.47 o 
  -6   9  11        1.48        7.67     22.00 o 
  -5   9  11       15.02       16.17     23.25 o 
  -4   9  11       37.39       34.57     24.83 o 
  -3   9  11        2.38      -16.71     19.33 o 
  -2   9  11        0.51       -4.42     19.36 o 
  -1   9  11       30.37        7.90     19.82 o 
   0   9  11        8.50       15.60     21.13 o 
   1   9  11       49.59       20.25     24.79 o 
   2   9  11      115.08       81.25     22.51 o 
   3   9  11       11.24       10.41     19.70 o 
   4   9  11        6.98        5.95     19.13 o 
   5   9  11        0.64       35.91     28.90 o 
   6   9  11        0.86       26.71     34.89 o 
   7   9  11       46.25       38.41     48.92 o 
   8   9  11       15.50      -39.53     39.53 o 
   9   9  11        0.09       19.85     26.85 o 
  10   9  11        3.33      -17.88     30.15 o 
  11   9  11       16.74        7.94     37.23 o 
  12   9  11       41.63       63.00     95.89 o 
 -13  10  11        4.43       39.02     63.59 o 
 -12  10  11        7.18      -34.56     41.60 o 
 -11  10  11        5.18       25.46     35.73 o 
 -10  10  11       18.08        7.81     34.77 o 
  -9  10  11       43.60        8.14     61.54 o 
  -8  10  11       19.47       52.43     28.96 o 
  -7  10  11        9.87      -17.68     23.87 o 
  -6  10  11        0.45        4.92     26.79 o 
  -5  10  11        3.69       20.02     34.22 o 
  -4  10  11        4.23       10.08     33.72 o 
  -3  10  11       27.75       36.35     25.35 o 
  -2  10  11       27.07       33.36     25.64 o 
  -1  10  11        0.00       34.62     26.08 o 
   0  10  11       14.04      -12.51     22.52 o 
   1  10  11        1.08      -20.67     23.49 o 
   2  10  11        4.53      -10.07     21.68 o 
   3  10  11        8.08       -0.36     19.08 o 
   4  10  11        8.67      -18.54     18.54 o 
   5  10  11        2.02        8.05     19.72 o 
   6  10  11       16.32       12.58     21.82 o 
   7  10  11        2.91      -17.82     27.47 o 
   8  10  11        6.83      -19.86     27.18 o 
   9  10  11        1.75       -8.16     29.75 o 
  10  10  11        0.24      -51.28     72.32 o 
 -10  11  11        1.02        2.79     58.51 o 
  -9  11  11        8.81      -36.73     57.07 o 
  -8  11  11       27.07       27.23     58.77 o 
  -7  11  11       74.57       45.82     33.68 o 
  -6  11  11       15.22       12.96     33.06 o 
  -5  11  11       16.57      -24.88     24.88 o 
  -4  11  11        0.08       -6.05     26.48 o 
  -3  11  11        3.37       11.52     31.17 o 
  -2  11  11        1.61      -12.76     38.08 o 
  -1  11  11        3.24        8.32     28.25 o 
   0  11  11        3.90        4.31     30.02 o 
   1  11  11       25.34       14.49     31.45 o 
   2  11  11        2.75       -5.48     42.61 o 
   3  11  11       10.67       29.78     28.89 o 
   4  11  11        6.22       26.72     35.35 o 
   5  11  11       36.10        3.20     32.44 o 
   6  11  11        0.11       19.72     32.09 o 
   7  11  11        1.25      -26.05     36.98 o 
  -5  12  11        0.01       41.76     58.96 o 
  -3  12  11       71.31       48.59     62.55 o 
  -2  12  11       16.41       42.36     51.18 o 
  -1  12  11       49.66       70.87     51.73 o 
   0  12  11       35.11       17.44     56.14 o 
   1  12  11        4.86       60.40     56.92 o 
   2  12  11        3.37      -26.51     50.19 o 
 -20   0  12       84.64       52.18     87.94 o 
 -18   0  12      311.19      298.17    139.65 o 
 -16   0  12      115.07      142.38     44.02 o 
 -14   0  12        2.11       43.46     31.85 o 
 -12   0  12      106.91      141.51     41.23 o 
 -10   0  12       87.87      121.60     45.70 o 
  -8   0  12      193.77      228.68     51.10 o 
  -6   0  12      900.28      907.06     50.83 o 
  -4   0  12       45.63       33.91     18.00 o 
  -2   0  12      601.18      572.27     45.31 o 
   0   0  12     1822.75     1724.74     75.51 o 
   2   0  12      252.72      240.36     33.27 o 
   4   0  12      589.91      749.24     60.31 o 
   6   0  12      247.44      321.94     46.36 o 
   8   0  12      721.01      819.72     71.64 o 
  10   0  12      463.02      591.33     65.99 o 
  12   0  12       31.01       47.94     31.95 o 
  14   0  12        0.02        0.27     31.32 o 
  16   0  12      172.77       99.88    100.40 o 
  18   0  12       52.88       68.62     48.64 o 
 -21   1  12        0.97        5.55     48.87 o 
 -20   1  12       38.44       52.39     30.41 o 
 -19   1  12        1.89       10.68     23.81 o 
 -18   1  12        1.16       26.77     23.31 o 
 -17   1  12       44.35       35.05     22.93 o 
 -16   1  12      231.49      163.50     31.59 o 
 -15   1  12       19.63       26.01     23.52 o 
 -14   1  12       19.48        4.53     26.18 o 
 -13   1  12       32.64       31.13     20.05 o 
 -12   1  12      460.35      469.62     41.72 o 
 -11   1  12       66.93       93.55     18.97 o 
 -10   1  12        0.83       22.23     12.58 o 
  -9   1  12      146.59      119.83     35.64 o 
  -8   1  12       68.96       86.61     12.60 o 
  -7   1  12       58.01       36.88     13.55 o 
  -6   1  12      281.57      275.70     21.55 o 
  -5   1  12        3.98        1.73      7.49 o 
  -4   1  12      156.57      132.70     14.12 o 
  -3   1  12      631.97      679.67     23.08 o 
  -2   1  12      304.00      297.03     18.82 o 
  -1   1  12       41.22       35.69     11.68 o 
   0   1  12     1765.73     1736.95     53.85 o 
   1   1  12        2.51       -5.67      8.81 o 
   2   1  12        6.82       -2.49      9.13 o 
   3   1  12      479.17      493.77     33.06 o 
   4   1  12     2315.56     2304.84     68.23 o 
   5   1  12      314.72      352.72     31.34 o 
   6   1  12       15.99       25.83     13.52 o 
   7   1  12      737.61      814.23     48.52 o 
   8   1  12        9.65       18.63     16.32 o 
   9   1  12      577.67      577.66     45.80 o 
  10   1  12      136.92      137.79     27.36 o 
  11   1  12      299.67      330.08     39.21 o 
  12   1  12      145.85      154.33     33.29 o 
  13   1  12        7.34        9.87     22.80 o 
  14   1  12      151.04      103.68     26.37 o 
  15   1  12       40.31       53.08     25.42 o 
  16   1  12        8.22       30.95     23.25 o 
  17   1  12        0.02        0.34     35.17 o 
  18   1  12        0.30       45.42     48.01 o 
 -20   2  12       43.43       16.33     26.33 o 
 -19   2  12       50.12       26.26     24.08 o 
 -18   2  12       24.41       68.05     37.77 o 
 -17   2  12       18.12       -5.22     20.02 o 
 -16   2  12       52.44       62.89     26.35 o 
 -15   2  12      234.14      227.53     39.16 o 
 -13   2  12       51.43       44.76     25.92 o 
 -12   2  12       86.73       61.25     42.16 o 
 -11   2  12      732.00      694.53     40.44 o 
 -10   2  12        1.94       -6.84     10.29 o 
  -9   2  12       52.25       52.31     12.17 o 
  -8   2  12      206.22      223.51     19.70 o 
  -7   2  12      125.32      185.00     22.71 o 
  -6   2  12      527.57      555.24     35.65 o 
  -5   2  12      484.11      485.08     24.25 o 
  -4   2  12      172.55      182.74     13.38 o 
  -3   2  12     1402.15     1460.73     41.09 o 
  -2   2  12      275.28      292.81     22.58 o 
  -1   2  12       34.84       43.69     10.22 o 
   0   2  12     1202.58     1223.81     36.63 o 
   1   2  12       27.95       27.77      9.50 o 
   2   2  12      313.20      280.80     18.83 o 
   3   2  12       93.26       86.43     12.36 o 
   4   2  12      333.33      393.88     31.44 o 
   5   2  12      985.52      931.09     44.87 o 
   6   2  12      855.37      894.76     48.43 o 
   7   2  12      475.76      562.15     41.50 o 
   8   2  12      301.72      341.85     34.28 o 
   9   2  12      178.98      167.20     28.55 o 
  10   2  12      333.30      416.31     42.96 o 
  11   2  12      172.74      248.05     41.00 o 
  12   2  12        4.88        2.63     22.35 o 
  13   2  12      197.72      229.88     34.89 o 
  14   2  12       17.61       -0.60     22.74 o 
  15   2  12        0.04       52.57     57.99 o 
  16   2  12       67.90       78.35     29.84 o 
  17   2  12        4.35       10.13     30.49 o 
  18   2  12        5.05       53.70     49.69 o 
 -20   3  12        4.31       19.58     27.48 o 
 -19   3  12        4.60      -19.90     23.60 o 
 -18   3  12        9.80       26.92     25.55 o 
 -17   3  12       47.35       27.74     31.03 o 
 -16   3  12       37.36       27.78     23.67 o 
 -15   3  12       82.92       28.50     19.08 o 
 -14   3  12        1.04       12.00     17.04 o 
 -13   3  12       24.91        9.60     15.11 o 
 -12   3  12        0.02       17.70     13.67 o 
 -11   3  12      800.25      975.97     44.00 o 
 -10   3  12       83.56      100.22     16.98 o 
  -9   3  12      751.58      896.69     64.79 o 
  -8   3  12       29.18       36.63     12.43 o 
  -7   3  12       58.97       43.15     14.09 o 
  -6   3  12       35.71       34.36     12.28 o 
  -5   3  12      307.45      302.59     19.43 o 
  -4   3  12      116.12       93.16     13.47 o 
  -3   3  12      291.34      282.50     17.94 o 
  -2   3  12        0.39       -0.06      6.83 o 
  -1   3  12        1.65        2.29      6.56 o 
   0   3  12      325.87      336.20     22.11 o 
   1   3  12       65.49       55.57     11.43 o 
   2   3  12      453.71      472.97     25.62 o 
   3   3  12       80.58       75.77     13.57 o 
   4   3  12      356.04      382.34     28.57 o 
   5   3  12      381.24      417.95     28.02 o 
   6   3  12     1085.52     1007.89     54.77 o 
   7   3  12     1248.36     1198.55     52.64 o 
   8   3  12       56.53       40.49     17.94 o 
   9   3  12      571.89      731.52     50.07 o 
  10   3  12        6.17       29.68     19.93 o 
  11   3  12       18.44       20.72     20.31 o 
  12   3  12        2.79       30.20     23.95 o 
  13   3  12       58.15       73.12     27.78 o 
  14   3  12       49.55       36.62     27.78 o 
  15   3  12       28.93       32.48     27.45 o 
  16   3  12        8.97      -21.82     68.35 o 
  17   3  12        4.52      -46.90     46.90 o 
 -20   4  12        0.29       -3.65     36.80 o 
 -19   4  12       14.76      -11.64     26.00 o 
 -18   4  12       66.90       66.10     28.49 o 
 -17   4  12        0.20       -6.90     19.89 o 
 -16   4  12       58.62       45.78     23.83 o 
 -15   4  12        6.80       16.88     18.42 o 
 -14   4  12      103.83      115.72     22.86 o 
 -13   4  12        9.73       24.09     18.61 o 
 -12   4  12      293.41      361.38     45.06 o 
 -11   4  12     2323.38     2337.34     90.09 o 
 -10   4  12      290.46      297.66     30.61 o 
  -9   4  12      889.32     1009.99     45.98 o 
  -8   4  12      115.40      126.82     19.80 o 
  -7   4  12        4.63      -11.18     11.18 o 
  -6   4  12        3.05       -7.70     10.89 o 
  -5   4  12      226.79      258.68     22.19 o 
  -4   4  12      137.39      143.22     15.05 o 
  -3   4  12      402.31      397.88     30.24 o 
  -2   4  12       71.21       87.83     19.12 o 
  -1   4  12        5.61       -5.71      7.69 o 
   0   4  12        0.35        6.82     10.48 o 
   1   4  12      514.91      542.20     35.11 o 
   2   4  12        3.50        7.23     10.86 o 
   3   4  12      293.30      294.44     28.03 o 
   4   4  12       22.19       10.16     13.15 o 
   5   4  12      164.74      169.17     22.82 o 
   6   4  12      399.76      369.30     46.13 o 
   7   4  12      307.64      255.50     38.40 o 
   8   4  12     1274.79     1301.66     92.90 o 
   9   4  12        0.15       -6.72     37.38 o 
  10   4  12        4.63      -16.16     16.16 o 
  11   4  12      182.38      213.86     40.72 o 
  12   4  12      317.83      333.67     85.82 o 
  13   4  12      197.74      289.66     66.37 o 
  14   4  12       80.52       90.75     54.06 o 
  15   4  12        2.35       32.41     77.30 o 
  16   4  12        2.35       11.93     56.05 o 
  17   4  12        2.24      -15.35     65.04 o 
 -19   5  12        0.22       33.49     53.37 o 
 -18   5  12        0.37       -2.71     31.66 o 
 -17   5  12        1.80       25.80     28.42 o 
 -16   5  12      178.34      177.58     31.56 o 
 -15   5  12        0.15        6.96     22.66 o 
 -14   5  12      196.99      199.49     36.74 o 
 -13   5  12      320.25      387.71     44.36 o 
 -12   5  12       30.64       24.24     32.15 o 
 -11   5  12      755.18      856.08     58.68 o 
 -10   5  12      321.86      432.50     42.69 o 
  -9   5  12     1424.73     1541.27     63.17 o 
  -8   5  12      148.43      178.50     28.04 o 
  -7   5  12      168.05      184.59     25.50 o 
  -6   5  12       20.28       29.50     16.05 o 
  -5   5  12      525.96      568.54     46.46 o 
  -4   5  12       25.76       18.97     12.58 o 
  -3   5  12      213.93      244.61     21.51 o 
  -2   5  12      105.03       88.16     14.79 o 
  -1   5  12      261.01      317.78     30.33 o 
   0   5  12       14.03       12.52     13.67 o 
   1   5  12        2.58       17.88     12.57 o 
   2   5  12      531.55      407.63     68.81 o 
   3   5  12      735.69      744.22     56.60 o 
   4   5  12       54.26       30.89     12.83 o 
   5   5  12       54.40       37.15     26.03 o 
   6   5  12      110.62       72.93     21.08 o 
   7   5  12      148.12      127.47     32.77 o 
   8   5  12       26.27       24.97     24.57 o 
   9   5  12      846.88      899.53     72.63 o 
  10   5  12      165.31      147.18     34.99 o 
  11   5  12       51.60       38.82     27.59 o 
  12   5  12       27.18       27.83     31.91 o 
  13   5  12       98.90       76.77     36.27 o 
  14   5  12       95.99      165.93     58.23 o 
  15   5  12      120.37      130.27    107.03 o 
  16   5  12        9.88       25.67     72.62 o 
 -18   6  12       22.29        2.21     31.14 o 
 -17   6  12       19.05       24.64     27.94 o 
 -16   6  12       99.11      119.46     46.61 o 
 -15   6  12       35.17       79.61     33.64 o 
 -14   6  12       58.13      137.10     35.17 o 
 -13   6  12      167.21      222.70     40.25 o 
 -12   6  12       35.66       16.80     26.20 o 
 -11   6  12      114.13      194.77     54.99 o 
 -10   6  12        0.45        3.19     22.78 o 
  -9   6  12     1046.79     1130.67     63.12 o 
  -8   6  12      205.21      316.93     36.81 o 
  -7   6  12        2.96       -2.52     24.56 o 
  -6   6  12       29.16       60.20     20.92 o 
  -5   6  12       34.97       32.18     16.37 o 
  -4   6  12       44.69       33.09     16.56 o 
  -3   6  12      286.81      278.47     34.76 o 
  -2   6  12      195.67      190.09     21.57 o 
  -1   6  12      107.16      140.05     22.64 o 
   0   6  12      794.20      882.92     50.30 o 
   1   6  12       29.84       16.84     16.27 o 
   2   6  12       19.89       39.40     17.52 o 
   3   6  12      715.01      721.33     47.50 o 
   4   6  12      604.73      641.26     45.38 o 
   5   6  12       13.58        5.73     17.33 o 
   6   6  12       34.41       23.10     18.05 o 
   7   6  12       82.57       56.99     22.14 o 
   8   6  12      305.61      411.30     40.92 o 
   9   6  12       16.31       35.31     27.73 o 
  10   6  12        0.16        4.76     25.58 o 
  11   6  12       26.28       30.59     27.33 o 
  12   6  12        7.82        0.78     38.03 o 
  13   6  12        1.36       20.85     49.50 o 
  14   6  12       22.78       49.06    118.84 o 
  15   6  12        1.58      -22.83     62.52 o 
 -18   7  12        0.43       10.32     87.07 o 
 -17   7  12        0.60       17.48     47.52 o 
 -16   7  12        0.09       54.59     37.97 o 
 -15   7  12       33.22       39.41     33.17 o 
 -14   7  12        8.71      128.19     98.33 o 
 -13   7  12       24.33       34.64     30.38 o 
 -12   7  12       59.72       76.73     30.40 o 
 -11   7  12        0.02       24.10     25.69 o 
 -10   7  12       14.29        9.22     26.02 o 
  -9   7  12      290.20      336.76     42.41 o 
  -8   7  12        0.92        8.65     20.27 o 
  -6   7  12        2.65       -9.38     18.07 o 
  -5   7  12       14.20        4.39     18.75 o 
  -4   7  12      323.72      303.59     32.57 o 
  -3   7  12        0.53        3.22     16.41 o 
  -2   7  12      131.28      142.29     30.18 o 
  -1   7  12       14.14       28.87     20.43 o 
   0   7  12       45.09       32.01     23.28 o 
   1   7  12      356.55      286.64     33.43 o 
   2   7  12      238.40      292.64     33.93 o 
   3   7  12      261.10      267.02     37.30 o 
   4   7  12      956.65     1059.24     78.61 o 
   5   7  12       19.81       32.60     22.63 o 
   6   7  12      106.76      146.63     29.65 o 
   7   7  12      171.32      144.52     29.70 o 
   8   7  12        2.94       17.93     20.88 o 
   9   7  12       27.77       72.82     29.72 o 
  10   7  12       19.95       57.97     32.87 o 
  11   7  12       84.89       63.24     47.65 o 
  12   7  12        9.28       -2.51     55.69 o 
  13   7  12        9.30       -1.72     91.16 o 
  14   7  12       49.13        0.10    102.82 o 
 -16   8  12        6.12       69.81     48.67 o 
 -15   8  12        0.50       -4.93     35.31 o 
 -14   8  12        6.62       56.11     39.44 o 
 -13   8  12       74.71      105.02     34.92 o 
 -12   8  12        7.60        0.93     31.77 o 
 -11   8  12        6.95       -3.44     27.39 o 
 -10   8  12      188.29      187.77     37.44 o 
  -9   8  12       68.21       47.57     26.77 o 
  -8   8  12       29.48       42.35     26.05 o 
  -7   8  12       53.69      109.45     41.15 o 
  -6   8  12        2.61        7.73     21.85 o 
  -5   8  12       31.74       15.74     22.85 o 
  -4   8  12        0.54       47.09     21.34 o 
  -3   8  12        9.18        2.19     18.60 o 
  -2   8  12       25.54       10.04     24.55 o 
  -1   8  12        0.01      -13.54     19.63 o 
   0   8  12        1.40       17.05     32.43 o 
   1   8  12       47.25       67.30     21.20 o 
   2   8  12        0.09       10.90     20.63 o 
   3   8  12       43.76        5.53     19.71 o 
   4   8  12        1.50       -6.85     19.98 o 
   5   8  12       12.93       -1.09     19.34 o 
   6   8  12        0.01        3.48     38.50 o 
   7   8  12       13.43        8.08     21.22 o 
   8   8  12       15.29       40.36     25.34 o 
   9   8  12        2.04       17.66     26.49 o 
  10   8  12        0.77        9.74     32.07 o 
  11   8  12        3.03       64.51     43.86 o 
  12   8  12       11.31      134.41     51.26 o 
  13   8  12        3.97       60.60    111.84 o 
 -14   9  12        3.71       11.93     50.46 o 
 -13   9  12        0.54      -32.36     38.39 o 
 -12   9  12        1.77       25.54     34.21 o 
 -11   9  12       52.76       42.86     73.43 o 
 -10   9  12        8.89       -7.65     28.54 o 
  -9   9  12       80.18      101.60     34.48 o 
  -8   9  12       16.16       70.30     30.76 o 
  -7   9  12       10.80       -1.84     24.70 o 
  -6   9  12        6.06      -20.21     31.93 o 
  -5   9  12        1.90      -21.53     21.53 o 
  -4   9  12       16.25       -0.33     20.86 o 
  -3   9  12        9.21       56.94     30.62 o 
  -2   9  12        0.26       56.98     31.22 o 
  -1   9  12        7.93        5.64     22.75 o 
   0   9  12       10.56       -4.08     36.58 o 
   1   9  12        8.63        6.87     23.41 o 
   2   9  12       59.67       38.78     20.89 o 
   3   9  12        1.59        2.35     20.12 o 
   4   9  12       29.63       32.03     20.90 o 
   5   9  12       35.80       25.07     20.28 o 
   6   9  12       38.58       45.35     23.98 o 
   7   9  12       12.64       -1.45     25.36 o 
   8   9  12        0.44       13.27     34.82 o 
   9   9  12        2.31      -17.16     26.71 o 
  10   9  12        1.02       78.55     45.76 o 
  11   9  12       36.40       68.58     87.22 o 
 -12  10  12       11.14      -54.97     56.72 o 
 -11  10  12        3.10      -32.31     36.47 o 
 -10  10  12       12.87        0.40     38.60 o 
  -9  10  12       13.48      -10.26     34.20 o 
  -8  10  12        0.00      -13.06     26.35 o 
  -7  10  12       51.24       45.15     27.42 o 
  -6  10  12        2.46       16.16     29.37 o 
  -5  10  12        0.28        0.02     24.16 o 
  -4  10  12       45.83       20.21     54.92 o 
  -3  10  12       22.66        3.83     27.31 o 
  -2  10  12       56.86       36.17     40.77 o 
  -1  10  12        0.05        8.07     25.81 o 
   0  10  12        0.01      -12.80     35.83 o 
   1  10  12        3.78       -4.28     22.47 o 
   2  10  12        0.73      -13.06     27.26 o 
   3  10  12        9.45        6.19     25.80 o 
   4  10  12       10.81       28.75     20.51 o 
   5  10  12        7.99       45.08     24.53 o 
   6  10  12        1.25       19.67     21.08 o 
   7  10  12       22.94      -11.66     29.34 o 
   8  10  12       51.11      -34.73     34.73 o 
   9  10  12       16.07       71.97     61.10 o 
  -9  11  12        0.16      -44.95     60.16 o 
  -8  11  12        0.14       71.23     47.11 o 
  -7  11  12       29.99        5.47     33.46 o 
  -6  11  12        0.00      -13.60     41.03 o 
  -5  11  12        3.51       33.93     53.43 o 
  -4  11  12       31.39       27.96     35.98 o 
  -3  11  12        0.60       25.75     31.50 o 
  -2  11  12        0.10       -3.37     26.07 o 
  -1  11  12        1.52      -14.26     24.36 o 
   0  11  12        0.61      -21.00     24.74 o 
   1  11  12        1.26      -19.70     26.96 o 
   2  11  12       89.18       37.13     54.60 o 
   3  11  12       11.48       32.17     30.01 o 
   4  11  12        4.08      -14.95     28.31 o 
   5  11  12       10.93      -42.01     56.42 o 
   6  11  12        0.02       25.75     38.48 o 
 -19   0  13      140.20       83.11     48.07 o 
 -17   0  13        0.49      -25.78     37.18 o 
 -15   0  13       58.47       39.18     34.53 o 
 -13   0  13       46.12       56.56     31.96 o 
 -11   0  13      288.26      293.84     47.56 o 
  -9   0  13       82.78      115.79     22.38 o 
  -7   0  13       14.92        4.12     11.72 o 
  -5   0  13     5142.09     5628.01    162.24 o 
  -3   0  13     2262.52     2386.19     67.44 o 
  -1   0  13      851.89      817.13     50.57 o 
   1   0  13      699.13      728.24     55.26 o 
   3   0  13     1742.15     1811.37    166.76 o 
   5   0  13      191.39      202.63     36.63 o 
   7   0  13      174.10      150.48     36.93 o 
   9   0  13      768.24      720.98     71.61 o 
  11   0  13      183.35      125.16     47.12 o 
  13   0  13        4.99       36.07     31.61 o 
  15   0  13      113.58      104.46     69.13 o 
  17   0  13        0.17      -20.38     57.59 o 
 -20   1  13       65.52       34.79     39.37 o 
 -19   1  13       37.52        2.04     24.14 o 
 -18   1  13       27.12        0.61     22.47 o 
 -17   1  13       12.29       33.10     25.07 o 
 -16   1  13      167.95      103.58     27.65 o 
 -15   1  13      185.11      149.91     30.19 o 
 -14   1  13      255.22      294.69     43.25 o 
 -13   1  13      147.64      163.66     28.12 o 
 -12   1  13       76.06      115.11     24.28 o 
 -11   1  13       71.96       93.49     19.13 o 
 -10   1  13      106.50      110.71     19.22 o 
  -9   1  13     1340.68     1313.15     50.25 o 
  -8   1  13        4.65       11.53      9.91 o 
  -7   1  13      690.90      770.33     33.97 o 
  -6   1  13      109.17      106.05     14.11 o 
  -5   1  13     1495.78     1476.21     38.38 o 
  -4   1  13      977.29      926.03     52.07 o 
  -3   1  13       45.09       49.52     10.62 o 
  -2   1  13      173.17      162.74     15.55 o 
  -1   1  13     2079.75     2068.09     61.42 o 
   0   1  13      277.80      339.79     27.21 o 
   1   1  13      131.02      157.59     23.75 o 
   2   1  13        0.02       -9.68      9.68 o 
   3   1  13      408.14      429.60     32.71 o 
   4   1  13        0.06        1.90     10.98 o 
   5   1  13       20.15       12.39     13.11 o 
   6   1  13      171.26      172.79     28.47 o 
   7   1  13      728.33      827.87     50.52 o 
   8   1  13      144.92      159.68     35.59 o 
   9   1  13     1125.47     1089.03     57.73 o 
  10   1  13        6.11       -5.10     18.40 o 
  11   1  13      817.49      749.35     93.47 o 
  12   1  13       75.66       72.59     25.45 o 
  13   1  13       83.45       68.47     26.42 o 
  14   1  13       37.10       28.53     23.53 o 
  15   1  13        0.02      -13.10     21.15 o 
  16   1  13        9.77       31.70     27.73 o 
  17   1  13        2.72      -20.14     26.83 o 
  18   1  13        0.06       -5.01     55.86 o 
 -20   2  13        0.53      -19.44     26.39 o 
 -19   2  13        0.46       -8.82     23.48 o 
 -18   2  13       76.46       81.45     27.22 o 
 -17   2  13       35.04       -9.03     21.36 o 
 -16   2  13      356.89      300.60     73.43 o 
 -15   2  13       79.86       60.31     24.92 o 
 -14   2  13       15.20      -18.42     18.42 o 
 -13   2  13        8.78      -11.47     18.62 o 
 -12   2  13       80.54       61.56     20.55 o 
 -11   2  13      102.80      124.42     21.78 o 
 -10   2  13        4.20        4.75     13.77 o 
  -9   2  13       58.79       54.68     13.53 o 
  -8   2  13      348.01      372.51     35.78 o 
  -7   2  13       22.68        7.13      9.12 o 
  -6   2  13      145.84      126.88     14.52 o 
  -5   2  13     1065.68     1008.89     30.55 o 
  -4   2  13      662.44      727.51     27.65 o 
  -3   2  13      758.01      850.66     29.37 o 
  -2   2  13     1376.30     1549.82     44.16 o 
  -1   2  13      825.04      877.01     32.20 o 
   0   2  13      131.13      140.92     14.90 o 
   1   2  13        5.20       14.72     10.66 o 
   2   2  13      463.51      475.12     33.53 o 
   3   2  13       64.14       70.16     16.78 o 
   4   2  13     2157.91     2078.80     65.60 o 
   5   2  13       24.68       38.81     17.10 o 
   6   2  13       80.89       95.60     21.07 o 
   7   2  13        2.83        7.80     15.36 o 
   8   2  13       32.37       62.72     19.72 o 
   9   2  13      125.47       91.31     23.97 o 
  10   2  13        3.56       -6.92     21.89 o 
  11   2  13       39.96       52.00     22.89 o 
  12   2  13       45.55       49.18     23.75 o 
  13   2  13        7.57        9.31     23.65 o 
  14   2  13        0.20       22.47     22.40 o 
  15   2  13      106.06       55.31     45.94 o 
  16   2  13       29.46      -12.36     24.48 o 
  17   2  13        2.66        3.82     39.00 o 
 -20   3  13       28.69       10.91     26.82 o 
 -19   3  13        0.06       -7.07     23.69 o 
 -18   3  13        3.22       23.41     26.56 o 
 -17   3  13       24.69        6.85     22.00 o 
 -16   3  13      152.19      131.18     42.91 o 
 -15   3  13        0.20       20.81     23.91 o 
 -14   3  13      225.67      213.33     29.87 o 
 -13   3  13        0.53        9.19     15.24 o 
 -12   3  13      155.20      176.61     23.37 o 
 -11   3  13        7.94        5.57     13.41 o 
 -10   3  13      385.20      398.81     29.17 o 
  -9   3  13      113.46      102.75     26.12 o 
  -8   3  13        0.07        3.33     13.94 o 
  -7   3  13      132.22      128.79     17.74 o 
  -6   3  13       48.75       37.52     16.07 o 
  -5   3  13       21.03       35.53      9.47 o 
  -4   3  13      369.17      388.00     21.31 o 
  -3   3  13       28.13       32.81     11.23 o 
  -2   3  13        6.77       -0.54      9.66 o 
  -1   3  13      270.89      257.38     20.80 o 
   0   3  13      294.67      292.42     21.64 o 
   1   3  13      160.71      168.55     18.06 o 
   2   3  13       60.21       36.37     13.38 o 
   3   3  13       63.80       78.11     20.81 o 
   4   3  13      916.19      819.36     51.56 o 
   5   3  13       24.42       38.09     16.15 o 
   6   3  13     1445.90     1411.46     64.07 o 
   7   3  13      171.69      205.01     28.00 o 
   8   3  13       84.56       74.09     22.20 o 
   9   3  13       40.40       49.16     23.90 o 
  10   3  13       16.33       -3.42     17.27 o 
  11   3  13      145.20      185.85     32.78 o 
  12   3  13       87.11      102.50     27.98 o 
  13   3  13        7.69        9.55     23.93 o 
  14   3  13       41.09       63.42     34.42 o 
  15   3  13        1.92        8.34     32.68 o 
  16   3  13      138.24      127.10     51.27 o 
  17   3  13       21.01       13.01     69.53 o 
 -20   4  13       13.24       17.99     48.64 o 
 -19   4  13       43.29       19.08     62.57 o 
 -18   4  13       38.81       62.67     65.39 o 
 -17   4  13        6.77       24.67     27.20 o 
 -16   4  13      159.03      116.66     25.91 o 
 -15   4  13       21.81       30.36     19.29 o 
 -14   4  13        0.98      -16.72     16.72 o 
 -13   4  13      129.46      138.99     23.28 o 
 -12   4  13      443.45      428.03     42.79 o 
 -11   4  13        0.03        8.41     17.56 o 
 -10   4  13       37.97       62.58     19.09 o 
  -9   4  13       43.09       24.57     17.50 o 
  -8   4  13      101.75       97.11     18.47 o 
  -7   4  13        0.02       -3.79     11.96 o 
  -6   4  13        2.00        6.69     11.81 o 
  -5   4  13      630.60      615.37     35.60 o 
  -4   4  13     1124.27     1203.90     43.00 o 
  -3   4  13      190.99      280.19     64.04 o 
  -2   4  13     2594.83     2510.44     97.59 o 
  -1   4  13       53.04       61.31     16.40 o 
   0   4  13      152.13      153.04     21.07 o 
   1   4  13      138.60      166.14     21.63 o 
   2   4  13      712.96      744.94     40.54 o 
   3   4  13        8.78        4.88     16.64 o 
   4   4  13      961.69     1024.47     86.56 o 
   5   4  13      621.64      582.51     53.64 o 
   6   4  13     2477.74     2415.33     96.36 o 
   7   4  13       79.36      105.25     29.65 o 
   8   4  13      111.28      153.78     34.16 o 
   9   4  13       17.71       21.02     22.29 o 
  10   4  13       55.05       25.83     23.65 o 
  11   4  13        0.05      -14.46     25.39 o 
  12   4  13        6.79       -5.29     24.50 o 
  13   4  13       19.57       87.08     77.65 o 
  14   4  13        0.00       25.34     51.44 o 
  15   4  13        3.62       48.76     55.24 o 
  16   4  13       15.34       29.01     66.58 o 
 -19   5  13        6.97       33.78     46.57 o 
 -18   5  13        7.80       10.27     28.70 o 
 -17   5  13        1.50       17.71     27.91 o 
 -16   5  13       17.00      106.57    109.20 o 
 -15   5  13       23.29       31.95     23.04 o 
 -14   5  13       33.36       57.58     32.62 o 
 -13   5  13      104.55      120.14     31.77 o 
 -12   5  13        0.53        5.19     22.34 o 
 -11   5  13       13.99       66.59     62.52 o 
 -10   5  13       53.31       69.11     23.38 o 
  -9   5  13      949.75     1207.68     63.22 o 
  -8   5  13      370.21      480.37     41.56 o 
  -7   5  13      604.79      666.83     43.72 o 
  -6   5  13       46.38       31.97     16.53 o 
  -5   5  13     1591.44     1512.90     56.12 o 
  -4   5  13     1244.17     1233.60     49.05 o 
  -3   5  13      575.17      596.22     53.66 o 
  -2   5  13        0.40       -3.78     14.24 o 
  -1   5  13      856.15      873.86     49.48 o 
   0   5  13      151.11      132.63     35.42 o 
   1   5  13      298.20      314.75     39.21 o 
   2   5  13        2.75        1.08     12.41 o 
   3   5  13       19.40        8.28     13.51 o 
   4   5  13      432.33      388.79     34.39 o 
   5   5  13      225.35      234.29     37.53 o 
   6   5  13        4.35       12.39     21.71 o 
   7   5  13       66.63       37.39     26.08 o 
   8   5  13      205.60      258.98     56.65 o 
   9   5  13       99.24       83.31     49.14 o 
  10   5  13        0.38       -1.06     24.34 o 
  11   5  13      211.14      274.73     45.55 o 
  12   5  13       35.41       45.44     27.62 o 
  13   5  13       24.83       51.18     35.87 o 
  14   5  13        4.58       19.88     44.77 o 
  15   5  13        9.60       23.71     50.97 o 
 -18   6  13       21.27       12.42     34.41 o 
 -17   6  13        3.10        9.11     30.37 o 
 -16   6  13       21.88       19.43     37.81 o 
 -15   6  13        2.72        2.23     26.89 o 
 -14   6  13        0.84       23.10     50.31 o 
 -13   6  13       96.25      169.61     37.84 o 
 -12   6  13        3.23       22.61     25.95 o 
 -11   6  13        7.90       -3.65     24.24 o 
 -10   6  13      112.48       91.04     28.67 o 
  -9   6  13       14.00       37.80     22.69 o 
  -8   6  13       33.68       40.05     21.50 o 
  -7   6  13      300.00      344.22     35.85 o 
  -6   6  13      135.42      140.04     25.78 o 
  -5   6  13      438.09      422.90     37.01 o 
  -4   6  13      415.36      418.39     46.55 o 
  -3   6  13      443.79      551.02     89.02 o 
  -2   6  13      286.59      257.79     38.33 o 
  -1   6  13       89.89       92.30     24.82 o 
   0   6  13        1.24       24.14     15.23 o 
   1   6  13        7.83       -7.31     15.59 o 
   2   6  13       13.95        0.52     17.44 o 
   3   6  13      244.53      270.91     32.19 o 
   4   6  13      574.90      582.91     46.13 o 
   5   6  13      182.00      180.35     29.95 o 
   6   6  13     1024.50      914.05     97.07 o 
   7   6  13        7.03       15.54     25.39 o 
   8   6  13        6.18       15.72     23.55 o 
   9   6  13        8.24        0.59     24.36 o 
  10   6  13       23.38       10.24     24.49 o 
  11   6  13       48.24       46.72     31.66 o 
  12   6  13       28.44       33.95     30.26 o 
  13   6  13       72.34       83.78     58.98 o 
  14   6  13        4.24       74.91     58.72 o 
 -17   7  13        3.74      -10.54     67.05 o 
 -16   7  13       32.40        4.34     37.34 o 
 -15   7  13        2.46       14.69     32.73 o 
 -14   7  13        6.42       27.20     31.90 o 
 -13   7  13        1.21       -0.47     34.62 o 
 -12   7  13        1.93      -25.17     25.17 o 
 -11   7  13        1.41       32.42     26.40 o 
 -10   7  13        7.74       13.54     25.80 o 
  -9   7  13      594.40      720.99     56.74 o 
  -8   7  13       33.46       74.75     55.04 o 
  -7   7  13       31.25       20.81     21.06 o 
  -6   7  13        0.33        0.06     18.64 o 
  -5   7  13        0.05      -11.00     18.01 o 
  -4   7  13       24.62       12.94     26.15 o 
  -3   7  13       53.08       24.16     26.21 o 
  -2   7  13       23.33       37.38     23.77 o 
  -1   7  13        0.24       -1.72     20.29 o 
   0   7  13        5.19       -4.32     21.16 o 
   1   7  13       56.40       80.99     23.44 o 
   2   7  13      287.92      332.58     37.15 o 
   3   7  13       30.32       33.34     21.59 o 
   4   7  13      139.27      155.52     27.40 o 
   5   7  13        0.39        6.12     19.68 o 
   6   7  13       35.51       78.03     27.63 o 
   7   7  13      149.05      114.73     30.13 o 
   8   7  13        9.73       27.88     25.63 o 
   9   7  13      132.22       69.56     39.92 o 
  10   7  13       49.49       28.51     31.76 o 
  11   7  13      191.81       97.44     40.26 o 
  12   7  13        7.43      -37.30     37.30 o 
  13   7  13        0.66       -7.26     46.71 o 
 -16   8  13        6.40       18.33     49.10 o 
 -15   8  13        4.00       95.78     43.02 o 
 -14   8  13       28.66      105.15     39.13 o 
 -13   8  13       13.37      116.04     69.18 o 
 -12   8  13        2.93       13.39     30.45 o 
 -11   8  13        9.80       15.88     30.49 o 
 -10   8  13        1.54       23.36     50.54 o 
  -9   8  13        0.36        9.72     27.60 o 
  -8   8  13        2.48       36.77     25.26 o 
  -7   8  13      334.71      372.94     43.97 o 
  -6   8  13        0.19        0.86     22.04 o 
  -5   8  13      144.39      131.60     37.52 o 
  -4   8  13       23.15       30.71     28.06 o 
  -3   8  13      114.71       92.89     39.09 o 
  -2   8  13      130.70      104.69     32.58 o 
  -1   8  13      256.43      236.69     39.16 o 
   0   8  13      110.48       75.08     28.98 o 
   1   8  13        6.96       -3.16     17.03 o 
   2   8  13      379.70      421.60     41.85 o 
   3   8  13        0.03       39.87     22.72 o 
   4   8  13        0.83       17.59     21.14 o 
   5   8  13        2.24       -6.34     20.77 o 
   6   8  13       60.31       61.74     27.34 o 
   7   8  13      133.67      178.15     39.24 o 
   8   8  13      104.29       72.50     31.17 o 
   9   8  13       13.89       37.56     29.28 o 
  10   8  13       10.67        7.90     41.02 o 
  11   8  13        0.05      -12.32     35.55 o 
  12   8  13        0.28      -80.44     80.44 o 
 -14   9  13       39.12       62.00     68.63 o 
 -13   9  13       11.53       16.69     38.60 o 
 -12   9  13       23.42       38.37     36.75 o 
 -11   9  13       13.66       27.14     46.90 o 
 -10   9  13       14.37       27.97     29.18 o 
  -9   9  13        4.89       -6.03     28.08 o 
  -8   9  13        6.51       18.51     29.93 o 
  -7   9  13       14.86       14.51     28.48 o 
  -6   9  13       10.17       13.95     32.81 o 
  -5   9  13        0.73       -2.90     28.91 o 
  -4   9  13       11.14       34.05     30.47 o 
  -3   9  13        9.82      -16.68     22.64 o 
  -2   9  13        0.32      -28.32     28.32 o 
  -1   9  13       34.35       40.91     38.14 o 
   0   9  13        9.80       -6.50     19.87 o 
   1   9  13        0.28        6.15     29.17 o 
   2   9  13       34.85       30.03     24.95 o 
   3   9  13       38.30       42.13     22.86 o 
   4   9  13       46.92       51.31     24.22 o 
   5   9  13        0.08      -22.79     22.79 o 
   6   9  13       64.27       70.71     26.83 o 
   7   9  13        0.67       40.72    132.07 o 
   8   9  13        6.03      -10.88     23.77 o 
   9   9  13        6.50       36.43     57.07 o 
  10   9  13       34.58       47.50     40.79 o 
  11   9  13       11.92      -81.98     97.58 o 
 -12  10  13       17.69       84.33     67.58 o 
 -11  10  13       18.12       62.67     46.18 o 
 -10  10  13        1.20       32.22     38.59 o 
  -9  10  13       21.42        7.00     35.92 o 
  -8  10  13        1.18      -37.80     46.06 o 
  -7  10  13       14.51      -19.97     41.15 o 
  -6  10  13        0.00       10.05     37.05 o 
  -5  10  13        6.55       27.30     33.37 o 
  -4  10  13       26.25      -16.09     46.33 o 
  -3  10  13        0.19      -25.48     25.48 o 
  -2  10  13       67.87       15.88     28.39 o 
  -1  10  13       27.13       11.09     26.32 o 
   0  10  13        0.28       -1.69     27.26 o 
   1  10  13        0.01       -5.73     44.26 o 
   2  10  13       12.41      -13.13     22.73 o 
   3  10  13       55.03       35.79     29.94 o 
   4  10  13        0.81        9.81     37.50 o 
   5  10  13        6.89       -2.42     20.96 o 
   6  10  13       17.37       -6.81     21.23 o 
   7  10  13        0.01       14.60     53.13 o 
   8  10  13       14.54      252.73     85.92 o 
  -7  11  13        0.59      109.10     88.07 o 
  -6  11  13       36.42       18.01     45.21 o 
  -5  11  13        7.50      -32.10     32.10 o 
  -4  11  13        2.45      -27.55     34.53 o 
  -3  11  13        2.46       31.50     54.27 o 
  -2  11  13        2.82       16.41     35.48 o 
  -1  11  13       18.80       -9.79     30.49 o 
   0  11  13        0.03       34.50     31.82 o 
   1  11  13       30.71       -7.81     33.91 o 
   2  11  13        0.22       -8.21     32.26 o 
   3  11  13        7.16       -0.12     30.28 o 
   4  11  13        7.45      -23.89     30.04 o 
   5  11  13        0.30       39.22     37.73 o 
 -20   0  14       24.59       15.89     39.15 o 
 -18   0  14      139.84      120.67     39.19 o 
 -16   0  14      331.35      207.46     51.71 o 
 -14   0  14       16.56        1.57     35.71 o 
 -12   0  14      144.46       80.29     34.53 o 
 -10   0  14      146.47      183.17     36.47 o 
  -8   0  14      372.64      418.20     48.44 o 
  -6   0  14       52.19       65.68     16.38 o 
  -4   0  14     1406.40     1466.27     52.31 o 
  -2   0  14      877.10      837.24     54.91 o 
   0   0  14     2420.30     2436.49    162.00 o 
   2   0  14       82.17       61.24     21.51 o 
   4   0  14       87.66      129.20     31.53 o 
   6   0  14        0.05       -2.09     23.37 o 
   8   0  14      261.06      236.15     68.78 o 
  10   0  14        2.02       -8.23     29.59 o 
  12   0  14       15.37       32.96     30.69 o 
  14   0  14       29.81       17.29     32.66 o 
  16   0  14        4.78        2.60     40.88 o 
 -20   1  14       27.83        9.26     27.51 o 
 -19   1  14        0.76       35.57     40.94 o 
 -18   1  14       66.35       18.49     23.87 o 
 -17   1  14       25.69      -13.75     20.22 o 
 -16   1  14       93.89       66.69     24.38 o 
 -15   1  14       11.86      -14.98     21.19 o 
 -14   1  14        0.14      -13.95     19.46 o 
 -13   1  14        6.39       -5.36     22.65 o 
 -12   1  14      214.23      202.77     32.58 o 
 -11   1  14       78.12      105.51     26.59 o 
 -10   1  14      218.00      233.93     26.45 o 
  -9   1  14       66.72       40.40     13.51 o 
  -8   1  14        4.52        6.78     11.15 o 
  -7   1  14      119.38      122.58     15.23 o 
  -6   1  14      123.02       98.32     13.96 o 
  -5   1  14     1452.68     1407.43     54.89 o 
  -4   1  14      156.96      166.39     17.49 o 
  -3   1  14        0.00        8.91     13.22 o 
  -2   1  14     1112.25     1084.43     43.77 o 
  -1   1  14      502.16      526.34     36.90 o 
   0   1  14        3.42        0.36     10.72 o 
   1   1  14      672.03      716.39     44.38 o 
   2   1  14      242.68      229.80     26.03 o 
   3   1  14      179.03      180.70     23.76 o 
   4   1  14     2116.43     1856.05     63.11 o 
   5   1  14      393.83      374.09     35.24 o 
   6   1  14      781.71      913.91     52.02 o 
   7   1  14        0.12        1.01     16.04 o 
   8   1  14        2.00        7.39     18.14 o 
   9   1  14        6.46       -0.14     19.21 o 
  10   1  14       42.83       55.35     29.80 o 
  11   1  14        3.92        2.47     21.23 o 
  12   1  14      159.44      141.87     29.14 o 
  13   1  14       17.84       16.09     22.81 o 
  14   1  14        0.13        7.54     21.49 o 
  15   1  14        1.46        8.58     23.61 o 
  16   1  14       25.37       75.40     60.57 o 
  17   1  14       22.42       25.81     41.97 o 
 -20   2  14        0.73       -2.50     30.11 o 
 -19   2  14       68.76       43.30     28.04 o 
 -18   2  14        2.64       -9.83     20.72 o 
 -17   2  14       15.10        7.41     22.01 o 
 -16   2  14       73.56       77.27     27.61 o 
 -15   2  14       26.55       44.82     25.00 o 
 -14   2  14       77.82       86.98     26.98 o 
 -13   2  14      105.61       96.02     26.28 o 
 -12   2  14      124.08      107.31     21.46 o 
 -11   2  14       71.12       80.03     20.05 o 
 -10   2  14      479.18      506.80     36.50 o 
  -9   2  14      265.46      265.96     26.29 o 
  -8   2  14        0.43        5.35     11.01 o 
  -7   2  14        0.26        2.43     11.35 o 
  -6   2  14      204.10      212.59     18.70 o 
  -5   2  14      570.13      653.39     28.55 o 
  -4   2  14      808.16      833.28     36.98 o 
  -3   2  14     9332.58     9599.35    183.55 o 
  -2   2  14      551.93      588.78     35.93 o 
  -1   2  14       99.92       95.84     17.28 o 
   0   2  14      435.54      483.41     35.75 o 
   1   2  14       76.22       79.13     16.53 o 
   2   2  14      148.28      157.27     22.53 o 
   3   2  14       44.90       69.73     19.63 o 
   4   2  14      450.63      463.81     37.31 o 
   5   2  14      939.61     1007.39     51.00 o 
   6   2  14       28.49        0.42     14.72 o 
   7   2  14       66.61       80.16     22.10 o 
   8   2  14       20.16       23.40     19.01 o 
   9   2  14      764.41      751.05     52.93 o 
  10   2  14       63.06       85.99     25.23 o 
  11   2  14        7.87       -8.22     21.95 o 
  12   2  14        3.98       10.99     23.37 o 
  13   2  14      138.91      159.19     30.64 o 
  14   2  14        0.16      -20.85     22.05 o 
  15   2  14        2.30      -16.41     24.72 o 
  16   2  14        0.82       44.99     28.65 o 
  17   2  14        5.83       32.53     44.10 o 
 -20   3  14       27.66       49.37     34.67 o 
 -19   3  14        0.28      -13.72     26.32 o 
 -18   3  14        2.87       -0.07     24.88 o 
 -17   3  14       38.31       47.44     24.48 o 
 -16   3  14       32.13       42.07     34.26 o 
 -15   3  14        0.51        2.46     23.01 o 
 -14   3  14        6.16       46.00     23.84 o 
 -13   3  14      272.94      216.34     27.14 o 
 -12   3  14      140.11      125.91     21.31 o 
 -11   3  14       73.27       86.63     18.45 o 
 -10   3  14      162.77      148.14     19.95 o 
  -9   3  14       89.54      103.97     16.49 o 
  -8   3  14      145.29      106.47     36.59 o 
  -7   3  14      179.28      200.51     21.30 o 
  -6   3  14        0.89       -1.62     12.71 o 
  -5   3  14     3422.73     3268.97     85.03 o 
  -4   3  14       36.37       69.98     13.59 o 
  -2   3  14       82.80       92.89     15.17 o 
  -1   3  14      819.01      862.35     36.97 o 
   0   3  14        0.55        3.17     11.06 o 
   1   3  14       81.88       69.09     17.42 o 
   2   3  14      196.96      156.09     23.04 o 
   3   3  14       11.19        3.66     12.36 o 
   4   3  14      167.16      168.15     25.10 o 
   5   3  14      277.77      247.00     28.91 o 
   6   3  14      254.42      318.83     35.15 o 
   7   3  14       13.68       11.14     17.91 o 
   8   3  14       26.78       38.89     19.93 o 
   9   3  14      408.80      410.44     41.87 o 
  10   3  14      393.67      417.12     43.51 o 
  11   3  14      808.42      872.29     70.98 o 
  12   3  14        0.23       -9.53     27.17 o 
  13   3  14      202.07      215.18     45.45 o 
  14   3  14       11.75       -8.00     30.54 o 
  15   3  14       14.03       35.15     35.17 o 
  16   3  14       19.43       20.26     48.60 o 
 -20   4  14        4.01      -21.73     45.80 o 
 -19   4  14        9.77       12.62     27.17 o 
 -18   4  14       12.38       -0.50     26.15 o 
 -17   4  14       76.38       88.87     30.23 o 
 -16   4  14       18.97       56.01     34.53 o 
 -15   4  14       18.84       43.59     21.90 o 
 -14   4  14        0.99       33.01     19.18 o 
 -13   4  14      220.37      221.66     27.86 o 
 -12   4  14       60.17       85.48     19.74 o 
 -11   4  14      428.70      491.63     38.78 o 
 -10   4  14       24.80       33.96     18.09 o 
  -9   4  14      413.82      434.29     34.49 o 
  -8   4  14      612.55      650.17     55.13 o 
  -7   4  14     1089.98     1217.26     52.84 o 
  -6   4  14      500.38      451.85     35.30 o 
  -5   4  14      195.22      170.27     28.78 o 
  -4   4  14      170.21      152.58     38.89 o 
  -3   4  14     2899.66     3062.10     84.02 o 
  -2   4  14      270.12      278.35     28.04 o 
  -1   4  14      560.09      562.30     37.11 o 
   0   4  14       27.45       28.76     13.31 o 
   1   4  14      112.47      121.15     26.68 o 
   2   4  14      636.23      685.84     55.67 o 
   3   4  14        0.73        4.75     16.97 o 
   4   4  14       36.82       38.82     20.86 o 
   5   4  14      291.37      288.37     40.48 o 
   6   4  14        5.77       -9.05     21.62 o 
   7   4  14       24.32       42.37     38.49 o 
   8   4  14       41.09       34.80     24.22 o 
   9   4  14       69.16       52.64     33.50 o 
  10   4  14       12.98       18.31     26.24 o 
  11   4  14        3.92      -13.10     24.85 o 
  12   4  14       28.53       68.27     29.27 o 
  13   4  14      211.55      221.33     64.57 o 
  14   4  14       47.78       83.97     41.76 o 
  15   4  14        0.13       55.67     56.82 o 
 -19   5  14        0.83      120.96     73.91 o 
 -18   5  14        7.29       33.44     32.87 o 
 -17   5  14        3.32      -28.93     29.55 o 
 -16   5  14        1.94       28.16     28.16 o 
 -15   5  14       68.41       91.99     33.83 o 
 -14   5  14       38.27       23.77     24.29 o 
 -13   5  14       62.80       18.15     33.08 o 
 -12   5  14       53.50       84.51     31.08 o 
 -11   5  14      220.87      295.02     39.21 o 
 -10   5  14      102.53      141.12     32.09 o 
  -9   5  14      564.04      672.75     50.52 o 
  -8   5  14      135.41      147.28     27.18 o 
  -7   5  14        7.30       47.68     18.61 o 
  -6   5  14        4.48        2.77     21.12 o 
  -5   5  14       58.15       79.21     24.10 o 
  -4   5  14        0.84       15.29     18.12 o 
  -3   5  14        0.72       -7.75     15.05 o 
  -2   5  14       53.58       55.43     16.63 o 
  -1   5  14      124.44       87.34     25.31 o 
   0   5  14      278.50      275.85     35.60 o 
   1   5  14        0.13      -15.00     15.00 o 
   2   5  14       10.95        6.89     20.72 o 
   3   5  14       70.57      162.90     57.26 o 
   4   5  14      392.74      452.35     88.85 o 
   5   5  14       15.42       24.70     24.77 o 
   6   5  14      283.89      319.70     44.33 o 
   7   5  14      129.64      138.83     33.86 o 
   8   5  14      120.92      152.73     46.31 o 
   9   5  14       48.32       96.25     35.80 o 
  10   5  14       15.35       46.73     26.45 o 
  11   5  14        2.93       21.70     25.66 o 
  12   5  14       36.65       97.40     34.81 o 
  13   5  14       48.60      122.60     42.48 o 
  14   5  14        5.74       -5.73     48.39 o 
 -18   6  14       68.87      103.82     54.96 o 
 -17   6  14       13.85       38.61     33.14 o 
 -16   6  14        4.44        0.29     26.19 o 
 -15   6  14        0.24       47.43     36.08 o 
 -14   6  14       39.55       74.22     33.45 o 
 -13   6  14        1.56       19.66     34.25 o 
 -12   6  14        0.14      -24.51     24.51 o 
 -11   6  14      125.47      156.46     38.06 o 
 -10   6  14       89.94       85.59     29.38 o 
  -9   6  14        9.51       -4.23     21.08 o 
  -8   6  14      141.69      167.56     29.49 o 
  -7   6  14      224.97      231.92     30.86 o 
  -6   6  14      136.75       98.90     28.74 o 
  -5   6  14       30.52       15.71     23.37 o 
  -4   6  14        4.90       -0.44     21.37 o 
  -3   6  14        0.01        6.56     19.95 o 
  -2   6  14      215.58      227.62     36.11 o 
  -1   6  14       57.58       76.40     22.75 o 
   0   6  14      536.59      469.22     40.03 o 
   1   6  14       14.02       -2.01     17.04 o 
   2   6  14     1109.09     1089.90    101.50 o 
   3   6  14       17.30      -16.87     20.07 o 
   4   6  14      152.26      193.68     38.06 o 
   5   6  14       34.20       59.50     27.73 o 
   6   6  14       41.05       33.94     25.01 o 
   7   6  14       48.56       33.44     27.17 o 
   8   6  14      112.48      119.87     34.62 o 
   9   6  14        1.57       16.07     24.23 o 
  10   6  14        7.26        5.81     27.33 o 
  11   6  14        0.20      -23.21     23.21 o 
  12   6  14       42.92       40.12     34.74 o 
  13   6  14       68.61      160.40    129.53 o 
 -17   7  14        5.71       30.85     53.03 o 
 -16   7  14        1.65       37.41     54.84 o 
 -15   7  14       12.53      -23.22     32.31 o 
 -14   7  14        1.79       -7.58     32.17 o 
 -13   7  14        0.05       23.57     30.66 o 
 -12   7  14      284.52      396.09     49.04 o 
 -11   7  14       73.12      123.50     31.96 o 
 -10   7  14       64.10      114.34     32.09 o 
  -9   7  14       75.72      119.74     33.29 o 
  -8   7  14       48.39       75.33     25.78 o 
  -7   7  14        3.36       -9.02     29.54 o 
  -6   7  14        5.53       -0.84     23.76 o 
  -5   7  14       26.86       18.26     26.85 o 
  -4   7  14      148.53      174.08     37.46 o 
  -3   7  14       63.76       53.39     33.95 o 
  -2   7  14       28.63       19.37     22.41 o 
  -1   7  14       10.03      -13.07     20.95 o 
   0   7  14      107.76      122.29     26.29 o 
   1   7  14      193.31      197.22     31.81 o 
   2   7  14        3.10       27.64     22.37 o 
   3   7  14       23.41        5.50     21.43 o 
   4   7  14      183.24      246.38     44.73 o 
   5   7  14       22.21       46.05     28.28 o 
   6   7  14        3.85       51.04     25.97 o 
   7   7  14       39.00       23.42     26.01 o 
   8   7  14       14.42        4.20     24.12 o 
   9   7  14       19.96        6.52     23.77 o 
  10   7  14       31.76       27.79     27.64 o 
  11   7  14        4.69       26.55     28.87 o 
  12   7  14        1.62       14.19     42.20 o 
 -15   8  14        0.09       36.14     41.33 o 
 -14   8  14       75.82      122.12     42.71 o 
 -13   8  14       59.34       88.17     36.84 o 
 -12   8  14       34.60       43.02     33.82 o 
 -11   8  14       26.81       64.45     38.59 o 
 -10   8  14       90.95      139.82     43.90 o 
  -9   8  14       80.82       76.05     32.87 o 
  -8   8  14       88.20       74.16     39.08 o 
  -7   8  14      227.96      240.94     48.01 o 
  -6   8  14        1.34       25.04     31.97 o 
  -5   8  14       20.54        2.19     30.11 o 
  -4   8  14       32.00       18.65     26.89 o 
  -3   8  14       39.79       22.37     26.62 o 
  -2   8  14      115.32      111.58     33.51 o 
  -1   8  14        0.57      -14.81     18.96 o 
   0   8  14       22.30       27.56     24.43 o 
   1   8  14        2.21      -17.07     21.10 o 
   2   8  14      163.96      159.68     31.89 o 
   3   8  14       64.75        4.49     23.21 o 
   4   8  14        0.67       10.20     26.06 o 
   5   8  14       47.00        2.09     25.62 o 
   6   8  14        0.56        2.45     26.50 o 
   7   8  14       40.90        6.05     25.83 o 
   8   8  14       57.90       95.38     43.97 o 
   9   8  14       10.90       -9.07     25.63 o 
  10   8  14       21.35       64.79     49.13 o 
  11   8  14        9.22       -2.49     41.05 o 
 -14   9  14       18.96      -55.17     66.44 o 
 -13   9  14        3.58       72.54     40.13 o 
 -12   9  14       59.22       67.85     39.34 o 
 -11   9  14        1.88       21.54     33.36 o 
 -10   9  14        1.06        6.68     45.54 o 
  -9   9  14       15.75      -17.07     36.16 o 
  -8   9  14        1.48      -23.41     40.15 o 
  -7   9  14       23.60      -45.56     45.56 o 
  -6   9  14        0.79       65.64     34.34 o 
  -5   9  14        9.36        8.97     30.37 o 
  -4   9  14        2.79       -3.83     38.54 o 
  -3   9  14        0.03       58.26     67.83 o 
  -2   9  14       27.03       15.29     26.06 o 
  -1   9  14        4.80        9.01     22.77 o 
   0   9  14        0.07       -1.72     18.86 o 
   1   9  14       41.52       62.07     27.73 o 
   2   9  14        1.09      -17.83     24.35 o 
   3   9  14        0.91       -6.13     20.23 o 
   4   9  14       12.72      -25.26     25.59 o 
   5   9  14        1.10        3.18     25.96 o 
   6   9  14       27.34       16.67     26.71 o 
   7   9  14        1.62       -1.40     26.67 o 
   8   9  14       12.98       47.91     30.75 o 
   9   9  14        2.03        6.11     42.61 o 
  10   9  14        2.88       36.38     91.80 o 
 -10  10  14       10.28        1.20     86.82 o 
  -9  10  14       29.70       25.59     53.45 o 
  -8  10  14        3.95       92.60     56.97 o 
  -7  10  14       49.01       45.66     51.28 o 
  -6  10  14        6.48      -28.86     39.19 o 
  -5  10  14        5.64        1.33     33.42 o 
  -4  10  14        0.00       17.33     31.80 o 
  -3  10  14       11.42        6.75     28.26 o 
  -2  10  14       69.17       76.39     31.34 o 
  -1  10  14       56.38        5.63     28.23 o 
   0  10  14        0.13       -1.39     25.28 o 
   1  10  14       24.12       30.53     23.18 o 
   2  10  14       81.83       55.79     29.71 o 
   3  10  14        4.08       18.38     26.23 o 
   4  10  14        1.46      -29.81     52.46 o 
   5  10  14        0.24      -18.95     18.95 o 
   6  10  14       21.56       49.12     38.44 o 
   7  10  14        1.22        6.63     69.70 o 
  -7  11  14       16.68      -84.58     84.58 o 
  -6  11  14        2.02      -37.73     76.60 o 
  -5  11  14       14.14       65.19     59.86 o 
  -4  11  14        8.29      -22.78     97.66 o 
  -3  11  14        0.01      -38.53     38.53 o 
  -2  11  14        0.13      -11.74     34.54 o 
  -1  11  14        1.97      -15.24     34.11 o 
   0  11  14       12.04      -26.19     31.19 o 
   1  11  14        5.59      -34.22     36.86 o 
   2  11  14        9.60      124.02     68.20 o 
   3  11  14        1.36      -25.38     30.68 o 
   4  11  14       12.22      -33.69     35.34 o 
 -19   0  15       45.06       -8.56     38.62 o 
 -17   0  15       55.52        6.18     31.10 o 
 -15   0  15        2.03      -19.29     26.30 o 
 -13   0  15       20.28       17.57     28.87 o 
 -11   0  15      136.65      115.93     58.01 o 
  -9   0  15       50.43       28.98     21.35 o 
  -7   0  15     1270.03     1321.35     66.49 o 
  -5   0  15     1513.23     1592.18     80.35 o 
  -3   0  15     3167.96     3336.15    125.45 o 
  -1   0  15      706.97      657.87     54.51 o 
   1   0  15       77.46       83.81     25.88 o 
   3   0  15      227.66      220.11     38.61 o 
   5   0  15      160.90      147.78     36.19 o 
   7   0  15       10.16       18.50     27.95 o 
   9   0  15      130.72      120.98     38.61 o 
  11   0  15       88.80       46.44     35.48 o 
  13   0  15       21.18       44.52     37.12 o 
  15   0  15       83.59       58.89     39.18 o 
 -20   1  15       15.28      -12.83     31.86 o 
 -19   1  15       11.68       -5.35     23.98 o 
 -18   1  15       62.08       47.08     25.40 o 
 -17   1  15       34.50        7.53     24.33 o 
 -16   1  15       24.01       39.73     23.19 o 
 -15   1  15       55.95       17.55     22.20 o 
 -14   1  15        4.75       17.98     21.94 o 
 -13   1  15       61.26       32.92     32.01 o 
 -12   1  15       17.88        6.57     21.53 o 
 -11   1  15        8.26      -19.65     19.65 o 
 -10   1  15        0.15        0.18     14.10 o 
  -9   1  15      371.45      434.53     65.97 o 
  -8   1  15       40.23       19.72     12.22 o 
  -7   1  15      154.33      171.17     17.58 o 
  -6   1  15      167.41      188.61     20.10 o 
  -5   1  15     1604.97     1583.47     66.25 o 
  -4   1  15      172.97      179.55     24.08 o 
  -3   1  15      249.47      278.51     32.66 o 
  -2   1  15       83.50       90.35     18.10 o 
  -1   1  15      648.86      647.81     40.13 o 
   0   1  15       62.70       64.86     16.43 o 
   1   1  15      111.12      113.38     20.11 o 
   2   1  15       21.21       15.41     12.58 o 
   3   1  15      223.81      205.46     26.72 o 
   4   1  15       65.88       38.00     16.36 o 
   5   1  15        9.44       17.60     14.26 o 
   6   1  15       39.32       45.60     18.38 o 
   7   1  15      185.08      176.94     29.80 o 
   8   1  15       51.89       69.08     24.02 o 
   9   1  15        1.32        8.85     19.44 o 
  10   1  15       30.59       42.62     24.35 o 
  11   1  15      516.84      433.78    102.89 o 
  12   1  15       21.37       48.12     24.29 o 
  13   1  15      112.80       65.15     57.31 o 
  14   1  15       11.89       25.06     23.62 o 
  15   1  15       12.14       51.05     37.67 o 
  16   1  15        0.10        3.89     29.14 o 
  17   1  15        1.52       31.05     79.74 o 
 -20   2  15        3.02       -2.47     29.90 o 
 -19   2  15       22.94       -2.18     32.59 o 
 -18   2  15        0.01        7.33     25.88 o 
 -17   2  15      108.09       78.11     27.55 o 
 -16   2  15      418.70      356.21     46.58 o 
 -15   2  15        0.99       -7.68     27.02 o 
 -14   2  15       59.64       65.60     26.66 o 
 -13   2  15       13.74       25.26     29.84 o 
 -12   2  15      116.43       61.91     24.34 o 
 -11   2  15       64.51      108.07     21.19 o 
 -10   2  15       94.96       89.63     22.48 o 
  -9   2  15      210.69      187.13     27.94 o 
  -8   2  15      350.42      288.63     48.40 o 
  -7   2  15      206.65      194.77     24.79 o 
  -6   2  15        0.93       -2.45     11.60 o 
  -5   2  15      870.79      858.54     36.30 o 
  -4   2  15       59.99       49.26     15.43 o 
  -3   2  15      966.99     1047.34     48.07 o 
  -2   2  15      236.88      257.44     26.71 o 
  -1   2  15      331.24      316.12     29.71 o 
   0   2  15       89.76       66.94     17.14 o 
   1   2  15       77.36       70.13     18.37 o 
   2   2  15        0.43       15.72     13.16 o 
   3   2  15      177.96      190.39     25.41 o 
   4   2  15      670.49      716.26     61.69 o 
   5   2  15       30.59       35.31     16.32 o 
   6   2  15       58.59       51.64     19.25 o 
   7   2  15      692.93      751.35     50.69 o 
   8   2  15        0.15      -16.59     16.59 o 
   9   2  15       44.75       50.73     22.91 o 
  10   2  15      543.30      558.67     63.08 o 
  11   2  15      102.15       52.53     26.09 o 
  12   2  15       71.35       89.30     27.90 o 
  13   2  15        6.80        8.83     23.26 o 
  14   2  15        9.70       -4.11     22.98 o 
  15   2  15       59.59      165.65    207.83 o 
  16   2  15        0.10        1.80     36.29 o 
 -20   3  15       21.70       -7.18     37.41 o 
 -19   3  15        2.81       -9.74     26.26 o 
 -18   3  15        1.86       16.05     25.09 o 
 -17   3  15       48.84       18.70     24.80 o 
 -16   3  15        1.16       10.93     25.57 o 
 -15   3  15       20.87       14.77     26.34 o 
 -14   3  15       61.46       59.61     31.25 o 
 -13   3  15        6.48       28.67     23.77 o 
 -12   3  15      239.49      251.60     32.20 o 
 -11   3  15        8.08        0.34     15.33 o 
 -10   3  15     1269.88     1419.46     47.79 o 
  -9   3  15      313.49      403.75     37.23 o 
  -8   3  15       85.15       99.40     16.99 o 
  -7   3  15      230.12      226.64     27.55 o 
  -6   3  15      169.33      138.55     26.38 o 
  -5   3  15       50.94       54.39     16.65 o 
  -4   3  15       38.88       47.24     13.30 o 
  -3   3  15       34.33       43.39     14.65 o 
  -2   3  15       11.15        3.31     11.72 o 
  -1   3  15       86.60       87.48     17.81 o 
   0   3  15       32.71       26.33     14.88 o 
   1   3  15      299.29      313.82     30.50 o 
   2   3  15      837.00      929.81     48.76 o 
   3   3  15      214.48      220.95     28.43 o 
   4   3  15      317.07      343.08     42.28 o 
   5   3  15       20.32       37.52     16.52 o 
   6   3  15       14.91       19.78     21.56 o 
   7   3  15        2.15      -33.57     33.57 o 
   8   3  15       10.12        1.69     20.34 o 
   9   3  15        3.32       28.47     23.00 o 
  10   3  15        0.03      -10.91     23.94 o 
  11   3  15        0.26       -8.02     24.98 o 
  12   3  15       92.69      115.13     35.32 o 
  13   3  15       16.25       49.85     32.96 o 
  14   3  15       29.63       18.54     33.95 o 
  15   3  15        5.45      -16.48     37.30 o 
  16   3  15        0.09       18.99     75.26 o 
 -19   4  15       47.42       92.14     51.06 o 
 -18   4  15        0.14      -22.19     36.79 o 
 -17   4  15       20.68       92.21     36.84 o 
 -16   4  15      125.76       92.40     35.60 o 
 -15   4  15        3.43       26.71     23.45 o 
 -14   4  15       59.06       97.99     28.18 o 
 -13   4  15       62.67       80.28     23.52 o 
 -12   4  15        7.84       14.88     20.03 o 
 -11   4  15       25.59       14.19     18.17 o 
 -10   4  15       26.57       29.38     19.32 o 
  -9   4  15      424.22      434.75     47.43 o 
  -8   4  15        0.57      -18.59     18.59 o 
  -7   4  15       59.78       69.85     24.58 o 
  -6   4  15       34.79       16.54     20.59 o 
  -5   4  15      322.04      305.08     51.01 o 
  -4   4  15      625.78      597.57     47.15 o 
  -3   4  15     2662.13     2801.47     81.07 o 
  -2   4  15      225.34      243.60     46.09 o 
  -1   4  15      196.24      245.65     34.89 o 
   0   4  15        4.12       14.64     17.42 o 
   1   4  15       61.75       46.19     22.28 o 
   2   4  15      913.49      927.31     66.03 o 
   3   4  15      695.74      643.65     69.57 o 
   4   4  15     2092.65     2082.67     91.07 o 
   5   4  15       18.37       34.86     25.07 o 
   6   4  15      716.01      788.46     66.10 o 
   7   4  15       29.96       13.31     23.28 o 
   8   4  15      128.17      131.86     38.56 o 
   9   4  15      183.93      183.05     39.05 o 
  10   4  15      117.14      160.03     38.52 o 
  11   4  15       18.54      -23.35     23.35 o 
  12   4  15        2.02       32.52     24.61 o 
  13   4  15       13.63      -13.98     26.47 o 
  14   4  15       26.07       45.95     35.51 o 
  15   4  15       26.93       76.60     56.27 o 
 -18   5  15        9.43       13.14     43.81 o 
 -17   5  15       18.32       44.97     37.90 o 
 -16   5  15       18.24      277.61    188.42 o 
 -15   5  15        8.34       -6.92     24.61 o 
 -14   5  15       53.63       70.89     26.65 o 
 -13   5  15       47.92       52.30     25.11 o 
 -12   5  15      103.07      157.89     42.04 o 
 -11   5  15       64.23       51.13     31.69 o 
 -10   5  15       25.78       50.71     25.45 o 
  -9   5  15      214.54      229.44     37.32 o 
  -8   5  15       73.12       81.62     28.12 o 
  -7   5  15       54.81      -14.15     21.79 o 
  -6   5  15       11.72        5.82     19.78 o 
  -5   5  15      475.01      631.90     84.98 o 
  -4   5  15      202.97      167.75     30.88 o 
  -3   5  15       14.58      -15.76     15.76 o 
  -2   5  15       30.87       22.38     15.29 o 
  -1   5  15       10.10        0.35     18.63 o 
   0   5  15      369.40      419.90     45.85 o 
   1   5  15      105.57      136.12     30.58 o 
   2   5  15      295.98      302.20     42.39 o 
   3   5  15        0.04       -0.28     20.71 o 
   4   5  15     1185.78     1217.80     79.27 o 
   5   5  15        6.40       -9.95     24.35 o 
   6   5  15       16.33        1.59     39.54 o 
   7   5  15        3.13        3.68     24.92 o 
   8   5  15       16.87        7.58     32.21 o 
   9   5  15       43.04       72.50     27.42 o 
  10   5  15        4.62       33.56     37.55 o 
  11   5  15       16.68       36.84     28.60 o 
  12   5  15        0.03      -13.07     45.54 o 
  13   5  15       10.90      -20.29     32.76 o 
  14   5  15        7.32       46.75     65.19 o 
 -18   6  15        0.19      -29.44     49.16 o 
 -17   6  15       15.87      -24.40     33.32 o 
 -16   6  15        0.52       11.98     29.08 o 
 -15   6  15        0.50      -13.48     26.80 o 
 -14   6  15        7.54       39.58     40.22 o 
 -13   6  15       79.30       97.32     35.19 o 
 -12   6  15        0.70        1.83     27.86 o 
 -11   6  15       60.91       66.22     28.50 o 
 -10   6  15       12.72       48.73     26.68 o 
  -9   6  15       43.47       71.69     29.78 o 
  -8   6  15       15.90        1.61     23.51 o 
  -7   6  15       37.38       46.49     28.28 o 
  -6   6  15        0.56       23.65     22.72 o 
  -5   6  15      144.11      131.72     32.89 o 
  -4   6  15      488.59      509.49     65.94 o 
  -3   6  15      527.43      625.99     56.68 o 
  -2   6  15      607.28      592.71     55.45 o 
  -1   6  15       30.49       26.19     23.52 o 
   0   6  15      611.05      661.43     60.71 o 
   1   6  15      289.23      320.66     44.74 o 
   2   6  15      261.49      245.78     54.05 o 
   3   6  15        0.12      -17.73     23.05 o 
   4   6  15      358.95      346.74     46.98 o 
   5   6  15       31.88       82.87     28.80 o 
   6   6  15      247.50      227.02     41.19 o 
   7   6  15       13.82        5.48     22.77 o 
   8   6  15       69.03       75.07     30.18 o 
   9   6  15        0.56      -17.12     25.04 o 
  10   6  15        4.09       24.81     25.58 o 
  11   6  15       38.06       59.21     69.20 o 
  12   6  15       41.76       25.07     62.34 o 
  13   6  15        6.55       25.82     45.50 o 
 -16   7  15       16.44      -14.42     46.55 o 
 -15   7  15       27.89       64.23     35.79 o 
 -14   7  15       16.22       28.37     41.28 o 
 -13   7  15        1.39      -12.24     33.46 o 
 -12   7  15       11.25       36.76     31.90 o 
 -11   7  15        3.41       35.27     34.74 o 
 -10   7  15        0.39       -2.77     33.80 o 
  -9   7  15      286.92      386.94     53.30 o 
  -8   7  15       30.28       14.55     30.23 o 
  -7   7  15       19.13      -13.29     32.10 o 
  -6   7  15      278.23      272.52     45.29 o 
  -5   7  15       84.84       83.30     34.78 o 
  -4   7  15      179.89      135.18     34.57 o 
  -3   7  15        1.93      -26.91     38.44 o 
  -2   7  15        6.27       24.07     24.30 o 
  -1   7  15       10.62       13.17     24.25 o 
   0   7  15       66.36       32.59     26.73 o 
   1   7  15       90.62       45.65     28.45 o 
   2   7  15       68.85       40.36     36.78 o 
   3   7  15      124.72      156.92     36.62 o 
   4   7  15        3.71      -12.60     22.56 o 
   5   7  15       21.44        9.65     25.29 o 
   6   7  15        7.53       33.08     27.24 o 
   7   7  15       18.39       48.33     27.43 o 
   8   7  15        2.95        2.12     25.72 o 
   9   7  15       65.80       43.76     29.92 o 
  10   7  15       39.87       39.69     30.83 o 
  11   7  15      111.97       73.32     33.32 o 
 -15   8  15       28.93       87.93     49.77 o 
 -14   8  15       25.05       31.90     38.91 o 
 -13   8  15        2.13      111.09    112.21 o 
 -12   8  15        5.45       11.49     43.03 o 
 -11   8  15       10.86       24.81     43.34 o 
 -10   8  15       45.78       13.83     51.16 o 
  -9   8  15       14.67       31.69     36.67 o 
  -8   8  15       21.14       17.25     33.31 o 
  -7   8  15        1.20       67.43     44.81 o 
  -6   8  15       29.63       54.12     33.09 o 
  -5   8  15        0.20      -18.87     36.76 o 
  -4   8  15        8.04       51.73     33.32 o 
  -3   8  15       13.70       33.78     24.11 o 
  -2   8  15        3.83        8.41     22.75 o 
  -1   8  15       43.35       40.83     24.21 o 
   0   8  15        3.33      -19.11     19.11 o 
   1   8  15       20.74       38.29     32.41 o 
   2   8  15       51.90       69.49     31.72 o 
   3   8  15        0.70        5.24     25.39 o 
   4   8  15        1.39      -12.74     24.83 o 
   5   8  15       47.14       17.36     26.25 o 
   6   8  15       23.10        4.17     27.54 o 
   7   8  15      159.46      120.52     32.26 o 
   8   8  15      137.46       87.50     44.83 o 
   9   8  15       22.74       47.97     28.46 o 
  10   8  15        0.70       -5.27     31.79 o 
 -13   9  15        2.51      -63.64    125.39 o 
 -12   9  15        5.09       47.08     49.49 o 
 -11   9  15        0.22       22.61     62.17 o 
 -10   9  15       45.77       96.73     48.70 o 
  -9   9  15       65.01       25.72     43.66 o 
  -8   9  15       13.80       41.45     47.25 o 
  -7   9  15       15.35       23.80     37.40 o 
  -6   9  15        1.05       21.31     35.48 o 
  -5   9  15        8.09       -9.05     29.78 o 
  -4   9  15       17.07       23.10     41.54 o 
  -3   9  15        0.10       10.03     23.97 o 
  -2   9  15       16.80       23.95     46.64 o 
  -1   9  15        5.66      -14.89     34.69 o 
   0   9  15       18.56        2.13     24.65 o 
   1   9  15        1.86       19.01     24.99 o 
   2   9  15        3.54       -0.37     22.52 o 
   4   9  15        1.02       15.89     30.29 o 
   5   9  15        0.83       -5.23     28.19 o 
   6   9  15      176.31      185.94     41.32 o 
   7   9  15        1.75       47.76     28.68 o 
   8   9  15        0.07      -24.80     28.21 o 
   9   9  15        5.76       17.63     49.16 o 
 -10  10  15        0.97       19.14     84.18 o 
  -9  10  15       25.61       71.77     79.69 o 
  -8  10  15        0.11       88.91     72.96 o 
  -7  10  15       34.28       46.23     49.85 o 
  -6  10  15        3.89       44.40     46.93 o 
  -5  10  15       20.89      -32.56     32.56 o 
  -4  10  15       17.27       -2.61     29.03 o 
  -3  10  15        0.02        0.60     26.86 o 
  -2  10  15        3.44       -1.24     26.85 o 
  -1  10  15        7.53        6.77     28.82 o 
   0  10  15        0.36        2.78     25.17 o 
   1  10  15       18.00       24.91     26.49 o 
   2  10  15       46.39       29.78     37.69 o 
   3  10  15        1.25       12.36     44.76 o 
   4  10  15        7.94        6.62     34.51 o 
   5  10  15        5.28      -28.40     34.82 o 
   6  10  15       30.45       19.31     34.58 o 
  -5  11  15        9.03      -23.27     69.28 o 
  -4  11  15        7.92       72.52     52.93 o 
  -3  11  15        0.01        0.75     55.32 o 
  -2  11  15        4.75       -3.44     53.08 o 
  -1  11  15       18.52       -0.65     55.97 o 
   0  11  15       13.77       30.40     54.82 o 
 -20   0  16       31.21       20.04     57.22 o 
 -18   0  16        5.75      -31.87     31.87 o 
 -16   0  16       50.37       27.31     51.98 o 
 -14   0  16       32.04       61.40     35.69 o 
 -12   0  16     1315.13     1239.49    104.01 o 
 -10   0  16       18.65       50.09     27.98 o 
  -8   0  16        1.73       13.07     21.04 o 
  -6   0  16       21.61       28.92     22.08 o 
  -4   0  16      503.65      467.78     76.45 o 
  -2   0  16     2514.44     2459.02    114.83 o 
   0   0  16      681.28      718.45     62.17 o 
   2   0  16      688.14      669.64     63.19 o 
   4   0  16      985.92      982.35     75.53 o 
   6   0  16       40.21      135.72     36.62 o 
   8   0  16        2.94      -15.04     26.08 o 
  10   0  16      295.14      348.92    126.34 o 
  12   0  16      347.73      143.21    146.53 o 
  14   0  16        2.59      -33.27     33.27 o 
  16   0  16        9.92      -48.34     64.29 o 
 -20   1  16       17.06       14.85     41.29 o 
 -19   1  16        5.86       22.07     27.91 o 
 -18   1  16       48.40       51.86     27.59 o 
 -17   1  16       42.79       22.23     26.75 o 
 -16   1  16       16.37       11.93     20.80 o 
 -15   1  16        0.03       -2.51     20.74 o 
 -14   1  16        2.74        3.27     20.31 o 
 -13   1  16       42.42       13.59     22.03 o 
 -12   1  16      577.65      584.43     45.80 o 
 -11   1  16      348.30      379.42     37.16 o 
 -10   1  16      413.56      406.97     54.47 o 
  -9   1  16      185.93      129.79     32.12 o 
  -8   1  16      626.42      709.30     50.04 o 
  -7   1  16      175.67      204.80     27.09 o 
  -6   1  16      958.95      908.90     62.53 o 
  -5   1  16      984.14      977.49     78.92 o 
  -4   1  16       71.10       79.49     18.50 o 
  -3   1  16       75.34       78.28     17.70 o 
  -2   1  16       36.32       59.79     16.62 o 
  -1   1  16      700.42      681.20     48.24 o 
   0   1  16      281.89      315.87     31.12 o 
   1   1  16        0.16        3.23     16.30 o 
   2   1  16      444.82      476.54     38.49 o 
   3   1  16        3.33        3.86     14.39 o 
   4   1  16        6.56        6.90     14.99 o 
   5   1  16       26.34       58.56     20.40 o 
   6   1  16       14.93        1.81     17.24 o 
   7   1  16        5.89       13.20     18.61 o 
   8   1  16        5.99       26.16     24.31 o 
   9   1  16        0.10      -13.36     21.90 o 
  10   1  16      171.39      131.02     28.01 o 
  11   1  16        0.54       -1.04     21.35 o 
  12   1  16      137.04      137.93     59.64 o 
  13   1  16       86.31       43.62     26.54 o 
  14   1  16       96.98       45.86     24.73 o 
  15   1  16       30.83        0.64     28.39 o 
  16   1  16        0.13      137.61    106.95 o 
 -20   2  16        2.53      -50.59     56.52 o 
 -19   2  16       17.04        7.45     29.49 o 
 -18   2  16        0.37      -25.71     25.71 o 
 -17   2  16        2.59       -9.38     24.52 o 
 -16   2  16       20.88       19.32     25.05 o 
 -15   2  16        0.01      -21.28     21.28 o 
 -14   2  16        0.94        9.44     22.04 o 
 -13   2  16       20.25       -5.77     21.20 o 
 -12   2  16      117.47      151.41     36.42 o 
 -11   2  16       78.74      111.17     22.73 o 
 -10   2  16       58.13       31.86     16.87 o 
  -9   2  16       13.56       38.79     20.03 o 
  -8   2  16        1.23      -14.42     14.42 o 
  -7   2  16     1067.57     1116.40     68.51 o 
  -6   2  16        2.04        6.71     26.39 o 
  -5   2  16      127.90      167.93     35.46 o 
  -4   2  16      195.11      229.67     33.46 o 
  -3   2  16     1806.73     1729.93     60.97 o 
  -2   2  16      573.83      620.43     40.89 o 
  -1   2  16      713.17      797.22     46.05 o 
   0   2  16        0.27        6.30     12.96 o 
   1   2  16      196.87      229.03     28.14 o 
   2   2  16      141.76      170.78     25.79 o 
   3   2  16      570.21      572.13     43.12 o 
   4   2  16      201.40      270.26     31.78 o 
   5   2  16      102.10      100.61     23.02 o 
   6   2  16      207.66      180.04     29.21 o 
   7   2  16      208.79      213.52     32.28 o 
   8   2  16       95.88      103.37     26.15 o 
   9   2  16       80.14       83.84     26.44 o 
  10   2  16       23.61       39.53     25.70 o 
  11   2  16       44.69       46.29     26.16 o 
  12   2  16        5.87       19.23     25.36 o 
  13   2  16       18.75      -13.60     23.21 o 
  14   2  16       28.40       33.04     27.73 o 
  15   2  16       58.78       43.55     35.46 o 
  16   2  16       11.72       -6.93     83.68 o 
 -19   3  16        2.28       13.54     68.35 o 
 -18   3  16        5.99        3.73     27.63 o 
 -17   3  16       78.82      105.35     54.39 o 
 -16   3  16        1.02       48.60     83.43 o 
 -15   3  16       86.79       56.55     29.80 o 
 -14   3  16        0.70       -3.72     23.28 o 
 -13   3  16       24.10       22.53     27.84 o 
 -12   3  16       17.49       19.57     20.21 o 
 -11   3  16      107.19       90.97     26.64 o 
 -10   3  16       63.00       89.78     23.44 o 
  -9   3  16       25.51       13.78     21.61 o 
  -8   3  16       21.46       34.73     19.38 o 
  -7   3  16     3066.65     3185.51    144.80 o 
  -6   3  16      463.00      539.41     38.44 o 
  -5   3  16      810.98      906.24     56.75 o 
  -4   3  16      408.20      366.92     31.93 o 
  -3   3  16      673.73      648.18     58.88 o 
  -2   3  16      116.44       98.95     19.93 o 
  -1   3  16       78.54       93.71     20.29 o 
   0   3  16      296.33      300.75     32.13 o 
   1   3  16      534.89      619.94     55.41 o 
   2   3  16      615.90      670.66     57.36 o 
   3   3  16       15.05       -7.96     16.81 o 
   4   3  16      149.15      130.92     31.36 o 
   5   3  16      378.88      423.85     49.78 o 
   6   3  16      268.92      305.56     43.15 o 
   7   3  16       26.73       28.01     22.13 o 
   8   3  16        3.45       -5.66     31.08 o 
   9   3  16       27.31       15.48     23.36 o 
  10   3  16        2.09       14.17     26.27 o 
  11   3  16       79.21       15.26     28.26 o 
  12   3  16       16.29       39.33     29.16 o 
  13   3  16       92.48       83.98     37.85 o 
  14   3  16        5.10      -34.33     34.87 o 
  15   3  16       14.48       85.92     69.28 o 
 -19   4  16       28.26       35.04     70.47 o 
 -18   4  16        1.17       46.62     58.98 o 
 -17   4  16       83.16       61.12     38.27 o 
 -16   4  16       23.97       68.49     39.45 o 
 -15   4  16       47.88       35.74     33.76 o 
 -14   4  16       57.97       41.00     27.00 o 
 -13   4  16       12.14        4.09     19.39 o 
 -12   4  16        0.37       -3.75     19.18 o 
 -11   4  16        0.01       36.25     18.84 o 
 -10   4  16        9.87        3.76     31.27 o 
  -9   4  16        0.31       -6.32     22.73 o 
  -8   4  16       26.37       31.36     22.97 o 
  -7   4  16       94.79      104.56     29.01 o 
  -6   4  16       13.82       17.54     22.42 o 
  -5   4  16       96.18       57.92     46.45 o 
  -4   4  16      426.70      432.72     81.94 o 
  -3   4  16       97.34       40.73     20.25 o 
  -2   4  16     1229.20     1234.59     69.06 o 
  -1   4  16      244.79      227.33     36.37 o 
   0   4  16       47.33       44.97     21.04 o 
   1   4  16      312.42      404.66     69.03 o 
   2   4  16        3.24      -10.87     18.95 o 
   3   4  16        3.52       -9.03     20.27 o 
   4   4  16      122.52       91.64     30.47 o 
   5   4  16       19.97        4.48     22.77 o 
   6   4  16       89.20      131.89     35.73 o 
   7   4  16      254.97      250.88     42.80 o 
   8   4  16       95.41       61.17     28.78 o 
   9   4  16       10.67       -0.24     26.19 o 
  10   4  16       52.55       64.96     28.58 o 
  11   4  16       15.00       40.85     37.38 o 
  12   4  16       92.30      129.26     38.48 o 
  13   4  16      143.87      160.85     43.11 o 
  14   4  16        1.45      -10.27     34.75 o 
  15   4  16       17.32       28.61     57.61 o 
 -18   5  16        1.66       13.16     52.90 o 
 -17   5  16        0.16       32.51     34.42 o 
 -16   5  16        3.33      -18.47     27.65 o 
 -15   5  16       27.24       34.65     28.19 o 
 -14   5  16       27.21       37.51     24.67 o 
 -13   5  16       12.42       -4.83     22.09 o 
 -12   5  16      379.39      485.43     49.87 o 
 -11   5  16       47.15       71.43     33.57 o 
 -10   5  16      480.81      564.17     61.87 o 
  -9   5  16      264.61      403.48     51.88 o 
  -8   5  16       45.16       49.17     26.37 o 
  -7   5  16       21.52       11.94     23.12 o 
  -6   5  16      318.54      318.66     42.02 o 
  -5   5  16      215.78      242.57     37.66 o 
  -4   5  16       59.18       95.54     36.38 o 
  -3   5  16        7.14        2.81     28.39 o 
  -2   5  16      182.69      110.89     80.09 o 
  -1   5  16      138.77      172.85     37.37 o 
   0   5  16      150.90      113.14     30.14 o 
   1   5  16        0.29       -4.79     20.91 o 
   2   5  16       45.57       36.83     25.41 o 
   3   5  16       23.07       30.84     25.22 o 
   4   5  16       32.61       -4.58     21.35 o 
   5   5  16        4.40      -17.82     24.60 o 
   6   5  16       44.42       53.17     30.39 o 
   7   5  16       51.47        1.07     25.20 o 
   8   5  16      145.52      189.68     45.37 o 
   9   5  16        3.82      -18.69     23.53 o 
  10   5  16        0.04        2.12     25.16 o 
  11   5  16       62.06       50.28     33.90 o 
  12   5  16      119.37      158.59     43.22 o 
  13   5  16        0.92       31.69     33.36 o 
  14   5  16        7.81       47.99     58.76 o 
 -17   6  16        0.01       14.69     41.18 o 
 -16   6  16        2.15        7.47     34.06 o 
 -15   6  16        0.21        1.02     25.78 o 
 -14   6  16      141.03      172.23     40.79 o 
 -13   6  16        3.02       10.53     34.99 o 
 -12   6  16       71.38      105.03     58.85 o 
 -11   6  16        0.79       -2.78     30.38 o 
 -10   6  16        0.81        6.57     34.07 o 
  -9   6  16        2.61       16.43     31.49 o 
  -8   6  16      109.23      149.05     37.48 o 
  -7   6  16      244.61      271.77     42.69 o 
  -6   6  16       25.44      -23.63     23.63 o 
  -5   6  16       81.69       33.24     27.64 o 
  -4   6  16       16.41      -15.86     23.88 o 
  -3   6  16       96.28       32.94     36.51 o 
  -2   6  16      127.97      124.46     42.91 o 
  -1   6  16      190.53      120.93     54.27 o 
   0   6  16       16.39       -7.26     22.20 o 
   1   6  16        0.74      -19.77     19.77 o 
   2   6  16        8.65       20.59     26.87 o 
   3   6  16        0.12       -4.85     23.63 o 
   4   6  16       68.46       39.00     28.03 o 
   5   6  16        2.13      -16.06     22.37 o 
   6   6  16       66.61       84.07     30.17 o 
   7   6  16       24.35       63.56     28.42 o 
   8   6  16       29.14       53.79     26.70 o 
   9   6  16       24.59       63.68     31.58 o 
  10   6  16       61.18       84.38     32.42 o 
  11   6  16        4.84      -21.62     28.28 o 
  12   6  16       19.28      150.91     59.10 o 
 -16   7  16        0.15       17.86     47.25 o 
 -15   7  16        0.77       51.55     51.56 o 
 -14   7  16        8.25       84.39    101.21 o 
 -13   7  16       31.68        5.80     39.80 o 
 -12   7  16       32.89       51.53     42.69 o 
 -11   7  16       30.63       42.47     34.82 o 
 -10   7  16        0.62      -25.94     30.19 o 
  -9   7  16       54.61       58.68     35.61 o 
  -8   7  16        1.57       11.68     33.96 o 
  -7   7  16        2.16       42.96     34.51 o 
  -6   7  16       26.52        4.60     28.23 o 
  -5   7  16        0.58        8.76     27.66 o 
  -4   7  16        0.07       -6.59     38.58 o 
  -3   7  16        0.15      -19.17     22.15 o 
  -2   7  16        1.94      -16.04     61.23 o 
  -1   7  16        3.56      -22.27     27.29 o 
   0   7  16       56.42       72.37     36.85 o 
   1   7  16      121.64       82.09     30.55 o 
   2   7  16       65.39       42.40     28.21 o 
   3   7  16        0.49       19.89     25.28 o 
   4   7  16       51.53       45.71     30.06 o 
   5   7  16        0.80      -23.79     23.79 o 
   6   7  16       44.84       32.96     29.50 o 
   7   7  16        1.63       31.97     25.96 o 
   8   7  16        1.40       11.33     25.00 o 
   9   7  16        5.48       20.45     28.87 o 
  10   7  16        0.06       70.04     97.24 o 
  11   7  16       26.31        5.83     65.54 o 
 -14   8  16       80.39       70.45     58.95 o 
 -13   8  16       15.17       30.31     47.50 o 
 -12   8  16        1.24       27.95     50.16 o 
 -11   8  16       36.92       50.18     41.27 o 
 -10   8  16        4.08      -15.46     39.01 o 
  -9   8  16       53.04       41.36     39.22 o 
  -8   8  16        1.19       60.14     37.70 o 
  -7   8  16       67.35       72.54     38.01 o 
  -6   8  16       25.50       10.10     35.70 o 
  -5   8  16        0.01       21.28     32.96 o 
  -4   8  16       12.52       27.36     42.04 o 
  -3   8  16       42.42       49.46     42.12 o 
  -2   8  16        9.63       20.68     31.35 o 
  -1   8  16       10.63       -9.15     22.81 o 
   0   8  16        7.32       -2.92     28.32 o 
   1   8  16      165.23      159.71     46.73 o 
   2   8  16      128.95      140.25     44.99 o 
   3   8  16       10.76      -25.17     25.17 o 
   4   8  16        0.00       36.07     27.33 o 
   5   8  16       22.66        1.90     26.37 o 
   6   8  16        6.03       40.20     30.69 o 
   7   8  16       44.29       64.48     32.88 o 
   8   8  16        5.19      167.22    178.30 o 
   9   8  16       11.18       -0.54     31.34 o 
  10   8  16       12.71       39.22     56.62 o 
 -12   9  16        0.09      129.32     71.62 o 
 -11   9  16        6.59      -53.64     53.64 o 
 -10   9  16        3.63       50.03     49.74 o 
  -9   9  16       17.00        7.92     43.15 o 
  -8   9  16        4.51       38.74     50.79 o 
  -7   9  16       70.03      150.34    109.69 o 
  -6   9  16       21.09       64.30     78.66 o 
  -5   9  16        3.12       51.79     36.35 o 
  -4   9  16        4.18        9.50     30.96 o 
  -3   9  16        5.96       -3.17     25.42 o 
  -2   9  16        7.99       18.13     30.79 o 
  -1   9  16      118.44       99.90     44.48 o 
   0   9  16        5.48       36.14     25.64 o 
   1   9  16        0.19       -2.12     23.39 o 
   2   9  16       44.70       29.94     70.35 o 
   3   9  16       10.50       78.51     46.67 o 
   4   9  16        7.27       94.06     88.02 o 
   5   9  16        5.49      -10.44     29.47 o 
   6   9  16       11.28       26.38     31.34 o 
   7   9  16       18.80      -13.80     57.69 o 
   8   9  16        4.54        6.34     39.77 o 
  -9  10  16       15.58       66.09    100.13 o 
  -8  10  16        4.26      109.10     90.61 o 
  -7  10  16       69.80      175.08     97.39 o 
  -6  10  16       10.07        1.45     39.82 o 
  -5  10  16        4.35       29.38     41.25 o 
  -4  10  16        0.41       28.24     33.15 o 
  -3  10  16       14.09      -19.38     31.04 o 
  -2  10  16        3.73      -32.77     37.85 o 
  -1  10  16        0.32       -4.57     26.76 o 
   0  10  16        2.31       20.21     39.65 o 
   1  10  16        1.01       14.85     35.66 o 
   2  10  16       23.85        9.23     34.48 o 
   3  10  16        5.02        7.45     35.99 o 
   4  10  16        7.42      111.40     57.32 o 
   5  10  16       15.32       -0.10     39.52 o 
 -19   0  17       13.75       36.63     46.85 o 
 -17   0  17      272.07      170.52     60.33 o 
 -15   0  17       57.19      -18.37     28.92 o 
 -13   0  17      338.57      177.56     56.89 o 
 -11   0  17      178.59      216.11     41.97 o 
  -9   0  17      573.21      423.08     84.93 o 
  -7   0  17      430.04      379.75    178.65 o 
  -5   0  17      363.32      355.91     50.59 o 
  -3   0  17      553.90      586.70     60.34 o 
  -1   0  17     1717.46     1630.76     86.41 o 
   1   0  17      150.12      261.83     43.19 o 
   3   0  17      141.53       73.47     31.42 o 
   5   0  17      590.81      521.38     62.32 o 
   7   0  17       26.78       48.39     32.82 o 
   9   0  17       56.13       63.65     36.83 o 
  11   0  17       81.79       90.37     47.10 o 
  13   0  17       24.26       33.17     49.94 o 
  15   0  17       87.59      126.19     52.56 o 
 -20   1  17        2.65      -41.36     41.36 o 
 -19   1  17        0.49      -28.33     28.33 o 
 -18   1  17        3.82       18.82     26.86 o 
 -17   1  17        0.27      -10.21     21.91 o 
 -16   1  17        6.73      -10.57     24.02 o 
 -15   1  17      247.35      193.83     31.63 o 
 -14   1  17       21.77       31.43     22.91 o 
 -13   1  17        0.72      -15.15     24.73 o 
 -12   1  17       38.90       33.46     22.83 o 
 -11   1  17        2.47      -13.78     35.17 o 
 -10   1  17      112.31      136.31     48.12 o 
  -9   1  17      111.71      148.03     33.69 o 
  -8   1  17      953.73      915.63     60.41 o 
  -7   1  17       33.45       70.70     27.87 o 
  -6   1  17        0.04       19.24     14.44 o 
  -5   1  17     1227.70     1233.50     52.70 o 
  -4   1  17        9.65       -7.03     13.86 o 
  -3   1  17      641.25      748.12     46.59 o 
  -2   1  17       41.97       32.00     15.94 o 
  -1   1  17      786.44      793.86     48.19 o 
   0   1  17       56.35       87.36     20.63 o 
   1   1  17        0.22      -12.52     14.14 o 
   2   1  17       29.70       31.05     17.78 o 
   3   1  17      592.91      613.53     45.20 o 
   4   1  17        0.51       21.48     17.33 o 
   5   1  17       66.55       68.23     22.46 o 
   6   1  17       47.14       70.91     22.59 o 
   7   1  17       40.48       42.04     23.64 o 
   8   1  17      353.18      389.63     46.59 o 
   9   1  17        2.76        6.56     22.12 o 
  10   1  17       77.73       76.94     26.20 o 
  11   1  17       42.07       30.56     25.94 o 
  12   1  17       53.40       72.70     31.66 o 
  13   1  17      143.31      105.46     27.69 o 
  14   1  17       58.93       43.35     27.09 o 
  15   1  17        0.10      141.41    120.73 o 
 -19   2  17        0.10      -28.90     28.90 o 
 -18   2  17       25.63      -25.42     25.42 o 
 -17   2  17       68.23       39.17     26.78 o 
 -16   2  17      148.85       96.72     26.38 o 
 -14   2  17       21.86       63.72     23.45 o 
 -13   2  17       10.26       20.94     21.38 o 
 -12   2  17       70.88       94.76     31.32 o 
 -11   2  17       56.37       32.72     26.23 o 
 -10   2  17      104.18      137.81     30.40 o 
  -9   2  17      203.59      179.25     38.53 o 
  -8   2  17       19.22       59.31     34.96 o 
  -7   2  17      566.25      573.77     51.10 o 
  -6   2  17      430.91      523.46     49.28 o 
  -5   2  17       31.43       25.04     16.37 o 
  -4   2  17       89.71       69.63     19.31 o 
  -3   2  17      934.84      892.66     49.24 o 
  -2   2  17        4.74       18.08     15.44 o 
  -1   2  17      172.70      190.32     26.56 o 
   0   2  17      168.29      160.85     25.95 o 
   1   2  17       12.13       49.22     19.87 o 
   2   2  17      421.14      430.87     38.56 o 
   3   2  17       56.20       60.37     20.76 o 
   4   2  17      396.98      523.01     49.48 o 
   5   2  17      416.36      456.96     42.92 o 
   6   2  17        4.55       -4.25     16.35 o 
   7   2  17       32.16       24.89     21.34 o 
   8   2  17      348.31      352.12     48.34 o 
   9   2  17        0.40       -7.08     21.46 o 
  10   2  17      122.40      111.09     41.60 o 
  11   2  17       20.26       19.66     24.66 o 
  12   2  17       56.03       26.98     25.41 o 
  13   2  17       28.58       22.14     32.43 o 
  14   2  17        0.70       -7.85     31.25 o 
  15   2  17       38.97      129.33     81.29 o 
 -19   3  17        1.80      -15.41     29.37 o 
 -18   3  17        2.63       31.44     31.42 o 
 -17   3  17       28.09       17.06     25.63 o 
 -16   3  17       51.86       41.42     33.98 o 
 -15   3  17       69.71       57.79     31.75 o 
 -14   3  17       17.74      -14.41     26.62 o 
 -13   3  17        1.25       19.13     42.11 o 
 -12   3  17      190.97      221.60     34.19 o 
 -11   3  17        2.75      -20.18     20.18 o 
 -10   3  17        5.49       23.61     27.10 o 
  -9   3  17       26.97       34.32     21.85 o 
  -8   3  17      455.24      443.07     49.65 o 
  -7   3  17     1093.12     1061.58     67.80 o 
  -6   3  17        0.09      -19.86     19.86 o 
  -5   3  17      395.89      484.30     54.13 o 
  -4   3  17        3.09        8.98     17.62 o 
  -3   3  17      341.10      323.22     39.19 o 
  -2   3  17        6.14       13.03     17.85 o 
  -1   3  17       79.59       71.41     24.12 o 
   0   3  17      328.52      321.31     48.90 o 
   1   3  17      298.91      322.07     50.37 o 
   2   3  17        9.65       -0.73     29.55 o 
   3   3  17        0.95       15.99     23.78 o 
   4   3  17      178.78      188.51     36.16 o 
   5   3  17        3.15       -1.64     21.65 o 
   6   3  17       61.73       60.74     26.43 o 
   7   3  17       19.40       -1.77     20.67 o 
   8   3  17      336.01      330.56     44.64 o 
   9   3  17        4.90      -18.63     32.72 o 
  10   3  17       33.70       58.49     27.11 o 
  11   3  17        8.86       -0.13     30.83 o 
  12   3  17       19.27       81.15     33.55 o 
  13   3  17       33.40       38.11     37.44 o 
  14   3  17       14.15       86.95     47.71 o 
  15   3  17        9.03      -38.38     76.65 o 
 -18   4  17        8.37       20.13     42.25 o 
 -17   4  17        3.09      -21.29     38.59 o 
 -16   4  17       73.09       47.10     38.98 o 
 -15   4  17        2.78      -25.21     32.73 o 
 -14   4  17       24.92       51.82     98.33 o 
 -13   4  17        6.61        5.93     52.80 o 
 -12   4  17        8.83       22.42     37.87 o 
 -11   4  17       62.30      100.94     33.23 o 
 -10   4  17       12.66       58.97     29.01 o 
  -9   4  17        3.02       13.25     25.43 o 
  -8   4  17        1.07       59.15     26.84 o 
  -7   4  17      191.88      215.40     79.19 o 
  -6   4  17      421.73      556.68     73.78 o 
  -5   4  17      177.46      218.54     47.24 o 
  -4   4  17        1.81        0.36     25.95 o 
  -3   4  17      191.13      221.06     50.12 o 
  -2   4  17      351.07      421.00     47.65 o 
  -1   4  17      187.15      199.32     33.41 o 
   0   4  17       75.30      102.65     37.85 o 
   1   4  17       19.66       38.76     23.94 o 
   2   4  17      140.75      168.65     36.53 o 
   3   4  17       11.44       13.79     22.45 o 
   4   4  17      270.69      245.85     54.13 o 
   5   4  17        2.27       17.70     23.61 o 
   6   4  17       35.21       41.57     27.64 o 
   7   4  17       60.83       31.60     24.88 o 
   8   4  17       26.65       83.94     29.92 o 
   9   4  17        9.69       49.38     35.08 o 
  10   4  17      182.42      205.27     39.94 o 
  11   4  17        2.04      -24.32     24.32 o 
  12   4  17       17.19       59.22     29.45 o 
  13   4  17        0.23       -4.67     31.18 o 
  14   4  17       31.31      -37.68     48.14 o 
 -18   5  17        0.11       25.67     69.58 o 
 -17   5  17        6.41       18.36    101.27 o 
 -16   5  17        0.02       10.85     34.25 o 
 -15   5  17        2.59       26.23    149.82 o 
 -14   5  17        0.72      -15.76     35.41 o 
 -13   5  17       34.37       82.14     40.30 o 
 -12   5  17       19.18       35.70     37.56 o 
 -11   5  17        0.11      106.90     43.67 o 
 -10   5  17       85.82       86.63     36.42 o 
  -9   5  17       30.11       18.33     28.59 o 
  -8   5  17      153.34      148.03     36.07 o 
  -7   5  17       52.83       31.06     35.04 o 
  -6   5  17        2.23       16.93     33.41 o 
  -5   5  17        3.81      -11.33     30.94 o 
  -4   5  17       19.25       49.45     35.73 o 
  -3   5  17       94.21       25.90     42.51 o 
  -2   5  17      126.57      120.20     55.60 o 
  -1   5  17       57.68       81.93     27.34 o 
   0   5  17       56.91       83.82     28.70 o 
   1   5  17       89.67      142.53     32.85 o 
   2   5  17        0.60      -21.29     21.29 o 
   3   5  17      383.88      425.55     53.54 o 
   4   5  17       28.02       12.08     26.07 o 
   5   5  17       16.46        4.82     23.41 o 
   6   5  17       67.67       66.15     30.31 o 
   7   5  17       10.21       -1.66     36.78 o 
   8   5  17      101.65      101.84     37.23 o 
   9   5  17       55.26       98.85     35.98 o 
  10   5  17       25.67       61.78     28.89 o 
  11   5  17       10.63       28.27     30.75 o 
  12   5  17        1.59        9.20     41.18 o 
  13   5  17        4.31       89.11     62.55 o 
 -16   6  17        0.18      188.64     92.15 o 
 -15   6  17       51.14      100.52     49.22 o 
 -14   6  17        3.47       19.13     42.17 o 
 -13   6  17        4.39      -20.10     40.51 o 
 -12   6  17       17.94       44.23     37.82 o 
 -11   6  17       43.23       44.77     40.23 o 
 -10   6  17       21.07       33.41     32.82 o 
  -9   6  17        4.30      -18.21     29.01 o 
  -8   6  17        1.72       37.49     27.00 o 
  -7   6  17        3.98       17.11     24.65 o 
  -6   6  17       35.07       97.17     89.14 o 
  -5   6  17       20.20       59.44     40.88 o 
  -4   6  17      262.02      228.54     54.64 o 
  -3   6  17       35.63       29.65     64.64 o 
  -2   6  17      146.00      112.54     44.45 o 
  -1   6  17       18.97        9.87     37.44 o 
   0   6  17        3.09       -6.61     22.74 o 
   1   6  17      258.08      276.89     45.53 o 
   2   6  17        0.59       -8.00     23.02 o 
   3   6  17       67.88       67.26     31.62 o 
   4   6  17      114.58       79.95     33.20 o 
   5   6  17       35.40       19.56     26.62 o 
   6   6  17        1.80      -23.09     23.09 o 
   7   6  17        6.85       14.01     24.84 o 
   8   6  17        0.01       -9.10     31.02 o 
   9   6  17        7.19        4.49     25.28 o 
  10   6  17        0.35       -0.46     30.26 o 
  11   6  17       18.66      -16.45     30.90 o 
  12   6  17       47.95      114.63     77.15 o 
 -15   7  17       27.84       66.04     62.91 o 
 -14   7  17        3.13       47.11     45.91 o 
 -13   7  17       16.20       57.70     49.54 o 
 -12   7  17       11.07       60.38     43.85 o 
 -11   7  17        0.41       -8.14     33.26 o 
 -10   7  17       27.95       61.72     39.19 o 
  -9   7  17        2.93       -6.87     34.14 o 
  -8   7  17       68.90       17.90     43.80 o 
  -7   7  17       19.03       48.71     35.50 o 
  -6   7  17      115.26      143.08     39.73 o 
  -5   7  17       37.29       44.38     36.07 o 
  -4   7  17       29.03       15.30     35.41 o 
  -3   7  17        0.17      -29.01     29.01 o 
  -2   7  17        0.19      -28.01     29.07 o 
  -1   7  17        3.78        1.35     31.18 o 
   0   7  17        0.09       15.80     33.94 o 
   1   7  17        5.05      -17.38     32.34 o 
   2   7  17       20.93       25.82     24.56 o 
   3   7  17      205.18      180.12     39.90 o 
   4   7  17        9.90       21.08     31.64 o 
   5   7  17       25.96       30.72     27.89 o 
   6   7  17       40.48       59.84    154.40 o 
   7   7  17        0.18      -21.65     21.65 o 
   8   7  17       38.21       30.03     28.18 o 
   9   7  17        9.59      -19.06     28.29 o 
  10   7  17       96.19       -5.72     39.44 o 
  11   7  17       46.25       13.46     57.17 o 
 -13   8  17        4.18       80.97     89.69 o 
 -12   8  17        2.98      -47.80     47.80 o 
 -11   8  17        1.52       -2.26     44.63 o 
 -10   8  17        1.81       36.20     41.55 o 
  -9   8  17        3.88       14.09     39.46 o 
  -8   8  17        0.75       44.91     40.60 o 
  -7   8  17        3.16      -35.36     41.86 o 
  -6   8  17        9.39      -39.19     41.12 o 
  -5   8  17        0.09      -20.18     37.47 o 
  -4   8  17       14.69       -4.74     33.36 o 
  -3   8  17       46.16      105.51     40.41 o 
  -2   8  17       41.56       12.38     27.70 o 
  -1   8  17       10.68       30.70     32.46 o 
   0   8  17        3.31       21.51     32.93 o 
   1   8  17        6.40       73.19     56.52 o 
   2   8  17       19.12      -16.20     53.20 o 
   3   8  17       17.16       24.28     37.91 o 
   4   8  17        3.43       53.63     31.29 o 
   5   8  17       29.81       22.79     28.49 o 
   6   8  17       55.75       -5.37     32.14 o 
   7   8  17        1.53       -4.67     29.75 o 
   8   8  17        7.01       37.65     37.63 o 
   9   8  17        0.74       61.00     69.38 o 
 -11   9  17       35.98       30.40     71.59 o 
 -10   9  17       23.91       10.84     52.47 o 
  -9   9  17       46.12       66.18     69.10 o 
  -8   9  17       11.84      -16.04     46.87 o 
  -7   9  17       84.62      137.68     60.03 o 
  -6   9  17        0.07       -5.54     42.87 o 
  -5   9  17        4.05      -29.02     45.23 o 
  -4   9  17       16.26       45.49     43.92 o 
  -3   9  17        2.40      -16.33     28.82 o 
  -2   9  17        1.44      -22.72     46.85 o 
  -1   9  17        0.18       -6.93     25.17 o 
   0   9  17        7.18      -42.92     46.57 o 
   1   9  17        5.94       -1.67     25.89 o 
   2   9  17       20.74       27.15     33.25 o 
   3   9  17        8.47       19.71     38.79 o 
   4   9  17       39.85       53.77     44.62 o 
   5   9  17       10.28      -31.13     31.13 o 
   6   9  17       21.72       43.35     31.87 o 
   7   9  17        5.24        3.01     35.80 o 
  -8  10  17        0.27       40.67    121.66 o 
  -7  10  17       32.95      119.17     72.12 o 
  -6  10  17        2.00       31.73     63.30 o 
  -5  10  17        9.98      -30.15     98.48 o 
  -4  10  17        0.73       10.21     48.09 o 
  -3  10  17       17.04       -3.56     61.15 o 
  -2  10  17        0.33      -33.39     33.39 o 
  -1  10  17        0.04        8.34     40.05 o 
   0  10  17        8.50       22.71     30.75 o 
   1  10  17        1.41       35.71     39.48 o 
   2  10  17        7.65       15.26     33.12 o 
   3  10  17        5.52       84.58    107.20 o 
 -18   0  18        1.42      -22.61     36.93 o 
 -16   0  18       76.66       48.94     35.10 o 
 -14   0  18      243.95      113.38     51.78 o 
 -12   0  18      109.72       43.91     57.56 o 
 -10   0  18      172.69      184.65     73.26 o 
  -8   0  18      216.26      351.07     82.28 o 
  -6   0  18     1012.75      895.03     77.97 o 
  -4   0  18     1019.71     1024.59     76.45 o 
  -2   0  18       23.18       52.33     50.89 o 
   0   0  18      289.95      337.91     66.19 o 
   2   0  18      172.78      197.75     41.77 o 
   4   0  18      250.38      258.14     48.20 o 
   6   0  18       28.93        7.63     26.88 o 
   8   0  18      423.45      339.65     55.05 o 
  10   0  18      165.84      137.58     66.51 o 
  12   0  18      367.90      266.60    102.14 o 
  14   0  18        6.08      -18.48     69.35 o 
 -19   1  18        6.12      -44.01     44.01 o 
 -18   1  18        4.57       -4.43     27.29 o 
 -17   1  18        0.30       -6.36     23.01 o 
 -16   1  18       19.51       31.29     23.92 o 
 -15   1  18       25.78       -7.44     24.05 o 
 -14   1  18        5.85       -0.97     25.96 o 
 -13   1  18       18.27       -9.86     38.95 o 
 -12   1  18        3.23       -4.81     36.25 o 
 -11   1  18       20.95       39.45     39.55 o 
 -10   1  18        2.23      -35.38     35.38 o 
  -9   1  18      329.66      312.09     55.95 o 
  -8   1  18      808.76      785.40     56.57 o 
  -7   1  18      124.35      134.26     33.02 o 
  -6   1  18      258.14      290.17     40.53 o 
  -5   1  18        4.22       -5.69     17.01 o 
  -4   1  18      103.35      141.21     25.87 o 
  -3   1  18      267.73      310.57     33.84 o 
  -2   1  18        2.07      -16.60     17.34 o 
  -1   1  18        4.65       -0.30     16.36 o 
   0   1  18      336.16      320.67     34.87 o 
   1   1  18      372.75      383.13     37.19 o 
   2   1  18      523.98      661.04     53.93 o 
   3   1  18        8.95       16.54     17.25 o 
   4   1  18      522.45      574.44     52.18 o 
   5   1  18        1.92       19.72     20.39 o 
   6   1  18      173.98      238.47     33.10 o 
   7   1  18        0.00       14.96     23.87 o 
   8   1  18       48.62       56.68     23.64 o 
   9   1  18        6.34       -4.49     21.08 o 
  10   1  18      266.24      178.67     51.97 o 
  12   1  18        0.60       -4.95     26.96 o 
  13   1  18       48.65       59.38     64.63 o 
  14   1  18       72.32       88.56     38.14 o 
 -19   2  18        1.43      -13.97     32.40 o 
 -18   2  18        1.61        3.85     29.69 o 
 -17   2  18       36.91       15.03     29.24 o 
 -16   2  18        3.33        5.57     27.83 o 
 -15   2  18       85.74       62.16     28.12 o 
 -14   2  18        4.00        4.44     26.44 o 
 -13   2  18        1.32        5.91     26.46 o 
 -12   2  18        1.55       25.82     43.73 o 
 -11   2  18       57.21       93.74     44.87 o 
 -10   2  18       10.80        2.03     26.23 o 
  -9   2  18       23.37       39.82     28.61 o 
  -8   2  18      126.71      163.42     34.96 o 
  -7   2  18       58.81      100.00     29.03 o 
  -6   2  18        0.08       12.13     20.64 o 
  -5   2  18      511.32      548.21     67.59 o 
  -4   2  18      192.11      239.11     30.61 o 
  -3   2  18       93.34       74.21     21.14 o 
  -2   2  18      610.41      630.14     50.59 o 
  -1   2  18     3357.73     3246.36     94.78 o 
   0   2  18       27.59       33.91     18.76 o 
   1   2  18       15.94       39.43     18.94 o 
   2   2  18      268.35      297.08     35.11 o 
   3   2  18      105.04      118.44     26.21 o 
   4   2  18      227.29      198.42     30.98 o 
   5   2  18        2.25      -20.38     21.82 o 
   6   2  18       10.20      -17.84     19.66 o 
   7   2  18       77.63       67.26     25.35 o 
   8   2  18       59.44       81.54     23.88 o 
   9   2  18       70.26       58.12     24.86 o 
  10   2  18       13.88       32.86     26.60 o 
  11   2  18        9.25       48.01     30.52 o 
  12   2  18        9.23       49.57     32.70 o 
  13   2  18        7.41       53.73     38.80 o 
  14   2  18        9.63       97.04     79.59 o 
 -18   3  18        1.83      -34.60     34.60 o 
 -17   3  18        4.63       15.71     33.70 o 
 -16   3  18        0.88      -32.50     32.50 o 
 -15   3  18       51.72       42.37     64.35 o 
 -14   3  18       22.13       18.02     43.14 o 
 -13   3  18       40.62       63.13     31.94 o 
 -12   3  18        4.73        7.22     28.80 o 
 -11   3  18        7.23       -3.29     29.07 o 
 -10   3  18       51.69       57.33     30.89 o 
  -9   3  18      231.83      211.67     40.55 o 
  -8   3  18       95.79      103.80     30.75 o 
  -7   3  18       15.84       11.92     28.54 o 
  -6   3  18       60.87       64.13     34.61 o 
  -5   3  18      753.95      791.33     80.88 o 
  -4   3  18       46.33       30.78     32.37 o 
  -3   3  18        4.88       24.86     20.36 o 
  -2   3  18      235.02      279.51     39.27 o 
  -1   3  18       13.30       -4.95     19.71 o 
   0   3  18      318.51      381.82     48.26 o 
   1   3  18     1138.12     1201.76     75.85 o 
   2   3  18      242.68      217.52     39.50 o 
   3   3  18      692.90      792.93     71.48 o 
   4   3  18       94.99       76.86     27.39 o 
   5   3  18      358.11      381.94     48.91 o 
   6   3  18       27.69       45.22     25.53 o 
   7   3  18       94.23      100.53     31.83 o 
   8   3  18       44.04       56.53     29.70 o 
   9   3  18        1.83       -1.46     21.27 o 
  10   3  18        7.11      -33.95     37.98 o 
  11   3  18        0.17      -23.85     28.72 o 
  12   3  18        1.31      -23.15     47.53 o 
  13   3  18       86.02       66.76     52.59 o 
  14   3  18        3.71       63.35     65.04 o 
 -18   4  18        8.98       36.98     68.53 o 
 -17   4  18       62.80       32.64     59.21 o 
 -16   4  18       27.38       60.14     56.66 o 
 -15   4  18      144.36      193.68     62.47 o 
 -14   4  18        0.00       10.43     58.96 o 
 -13   4  18       15.29       -4.98     95.84 o 
 -12   4  18        7.57       33.04     33.51 o 
 -11   4  18        7.28       35.24     34.92 o 
 -10   4  18        0.11        1.00     47.30 o 
  -9   4  18        2.32        7.18     42.56 o 
  -8   4  18       11.81       -6.42     35.80 o 
  -7   4  18       10.02        2.59     36.63 o 
  -6   4  18        0.14        8.76     30.46 o 
  -5   4  18       59.52       84.34     37.03 o 
  -4   4  18       10.87       33.25     33.25 o 
  -3   4  18        4.84      -31.38     40.39 o 
  -2   4  18        2.25      -18.62     18.62 o 
  -1   4  18      630.99      681.50     61.62 o 
   0   4  18      519.36      571.18     57.75 o 
   1   4  18        0.81      -13.46     24.28 o 
   2   4  18        7.90       30.96     26.15 o 
   3   4  18       39.85       38.55     26.79 o 
   4   4  18        2.32        9.79     24.28 o 
   5   4  18       22.59       25.59     27.18 o 
   6   4  18        7.35       -1.21     23.10 o 
   7   4  18       35.33       -6.53     24.00 o 
   8   4  18       18.57       -5.80     22.61 o 
   9   4  18       10.74       25.16     28.49 o 
  10   4  18        1.23       -6.12     24.79 o 
  11   4  18       26.38       12.76     27.27 o 
  12   4  18       12.95       29.86     30.42 o 
  13   4  18       30.99       31.60     55.07 o 
 -17   5  18        2.84        7.13     71.72 o 
 -16   5  18       38.30      114.92     64.28 o 
 -15   5  18       33.57      109.44     80.64 o 
 -14   5  18        2.60       81.43     53.83 o 
 -13   5  18        0.73       48.95     40.52 o 
 -12   5  18        2.90       -3.28     56.33 o 
 -11   5  18       30.89       38.51    129.31 o 
 -10   5  18       43.07       46.03     46.26 o 
  -9   5  18       11.81      150.98    199.51 o 
  -8   5  18      197.82      256.40     62.87 o 
  -7   5  18        2.84      -18.28     34.60 o 
  -6   5  18       44.62       36.21     36.05 o 
  -5   5  18       39.05       23.90     35.04 o 
  -4   5  18      128.18      113.21     59.68 o 
  -3   5  18        4.99      -28.71     28.71 o 
  -2   5  18      379.91      434.49     69.82 o 
  -1   5  18      105.50      158.76     47.23 o 
   0   5  18       57.53       58.09     28.66 o 
   1   5  18       11.00       50.19     26.59 o 
   2   5  18       81.14       96.52     72.06 o 
   3   5  18       62.51      153.51     43.38 o 
   4   5  18       72.75      131.08     35.63 o 
   5   5  18      121.20      177.81     52.66 o 
   6   5  18       35.62       -0.26     26.29 o 
   7   5  18        4.41       38.49     36.71 o 
   8   5  18       74.93       75.06     33.78 o 
   9   5  18       43.98       70.57     31.76 o 
  10   5  18      188.73      158.44     63.20 o 
  11   5  18        7.22        1.49     45.19 o 
  12   5  18        9.69       29.21     54.62 o 
 -16   6  18        9.80       98.08     86.22 o 
 -15   6  18        3.98      -51.87     53.02 o 
 -14   6  18       32.44       37.05     44.31 o 
 -13   6  18      117.18      211.22     52.98 o 
 -12   6  18        0.03       29.53     43.93 o 
 -11   6  18        0.00      -22.13     35.56 o 
 -10   6  18       43.05       42.85     37.19 o 
  -9   6  18       18.81       62.95     50.00 o 
  -8   6  18        4.84       34.57     45.78 o 
  -7   6  18       40.16       23.16     41.46 o 
  -6   6  18      103.11      144.20     49.17 o 
  -5   6  18       48.12       29.61     38.71 o 
  -4   6  18       55.51       46.41     38.66 o 
  -3   6  18       84.38       93.49     44.93 o 
  -2   6  18       10.41       30.08     50.04 o 
  -1   6  18        0.06       -6.29     35.04 o 
   0   6  18       19.98       35.97     35.32 o 
   1   6  18       10.37       -6.86     24.28 o 
   2   6  18       14.53       46.00     29.40 o 
   3   6  18        8.69        9.20     25.65 o 
   4   6  18        0.38       24.93     26.95 o 
   5   6  18        3.96       20.72     28.36 o 
   6   6  18       42.55       62.42     29.25 o 
   7   6  18        7.22      -19.63     32.83 o 
   8   6  18        6.50       31.22     28.41 o 
   9   6  18        4.50       28.82     29.95 o 
  10   6  18        6.24       -9.28     32.85 o 
  11   6  18        0.04       57.91     69.87 o 
 -14   7  18        0.14       65.37     55.22 o 
 -13   7  18       31.04       74.19     45.85 o 
 -12   7  18        0.01       23.43     37.59 o 
 -11   7  18       13.06       19.85     41.14 o 
 -10   7  18       32.00       55.21     42.49 o 
  -9   7  18       42.63       44.42     50.54 o 
  -8   7  18      105.49      125.80     54.48 o 
  -7   7  18       25.96       32.11     45.48 o 
  -6   7  18        2.17        4.49     45.44 o 
  -5   7  18        2.40      -26.85     82.46 o 
  -4   7  18        5.54      -47.10     60.73 o 
  -3   7  18        0.19      -24.05     33.98 o 
  -2   7  18        0.07      -30.41     37.17 o 
  -1   7  18        6.27      -14.71     33.71 o 
   0   7  18       18.41        2.74     31.58 o 
   1   7  18        0.25      -45.36     69.95 o 
   2   7  18       19.31      -11.52     26.65 o 
   3   7  18       24.95       36.57     30.89 o 
   4   7  18        9.49       23.85     29.26 o 
   5   7  18        2.71       -8.95     27.45 o 
   6   7  18       73.94       94.60     36.68 o 
   7   7  18        6.17      -23.33     23.33 o 
   8   7  18        1.74       11.62     43.95 o 
   9   7  18        4.37       24.52     37.54 o 
  10   7  18       14.73      -24.57     56.12 o 
 -12   8  18        4.44       13.90     69.92 o 
 -11   8  18        8.99       84.53     52.38 o 
 -10   8  18       37.29       51.02     48.12 o 
  -9   8  18        7.53       32.61     54.65 o 
  -8   8  18        2.05      -14.97     49.02 o 
  -7   8  18       48.30       76.26     50.91 o 
  -6   8  18       28.06        0.89     51.48 o 
  -5   8  18        0.03       -5.92     44.38 o 
  -4   8  18       37.68        7.22     43.90 o 
  -3   8  18        3.39      346.18    380.22 o 
  -2   8  18        4.14        3.65     36.18 o 
  -1   8  18       14.67       26.72     30.95 o 
   0   8  18       84.76       88.01     48.72 o 
   1   8  18      141.47      139.71    105.96 o 
   2   8  18        6.23       21.43     39.04 o 
   3   8  18       11.78       21.28     58.29 o 
   4   8  18        0.13      -30.62     36.69 o 
   5   8  18       31.50       49.29     33.04 o 
   6   8  18        3.97       29.96     48.46 o 
   7   8  18        2.64      -14.34     35.07 o 
   8   8  18        5.00       17.82     45.08 o 
 -10   9  18        5.45      -48.38     86.92 o 
  -9   9  18        1.95     -118.77    118.77 o 
  -8   9  18       34.46      -15.57     66.44 o 
  -7   9  18        0.29       93.47     62.53 o 
  -6   9  18        1.37      -44.13     45.10 o 
  -5   9  18        2.34      -39.70     47.16 o 
  -4   9  18        0.40       60.72     79.69 o 
  -3   9  18       38.67       11.77     37.27 o 
  -2   9  18        0.89      -20.66     35.55 o 
  -1   9  18       14.10      -17.47     54.82 o 
   0   9  18       24.36       11.25     54.67 o 
   1   9  18        5.85      -11.12     25.90 o 
   2   9  18       61.06       26.06     80.61 o 
   3   9  18       48.49       79.12     50.49 o 
   4   9  18       49.94      164.35     57.54 o 
   5   9  18        0.37       27.71     54.22 o 
   6   9  18        6.82       -9.67     60.45 o 
  -3  10  18       28.07      134.61    107.05 o 
  -2  10  18       13.47      -30.90    103.27 o 
  -1  10  18       10.60      -94.59     94.59 o 
   0  10  18        9.31      120.61    106.71 o 
   1  10  18       50.76        6.03    113.13 o 
 -17   0  19      332.70       21.88     46.20 o 
 -15   0  19        0.10       26.76     58.76 o 
 -13   0  19        0.22       -6.68     42.06 o 
 -11   0  19       52.36       19.44     54.82 o 
  -9   0  19      277.34      362.18     82.63 o 
  -7   0  19      306.99      302.63     51.47 o 
  -5   0  19       82.90      131.43     42.49 o 
  -3   0  19        4.06        4.20     23.72 o 
  -1   0  19     1432.36     1302.51     82.42 o 
   1   0  19       65.21       79.07     31.33 o 
   3   0  19      742.61      757.27     84.80 o 
   5   0  19       13.48       71.41     37.70 o 
   7   0  19      216.79      234.90     48.24 o 
   9   0  19       49.75       37.52     56.94 o 
  11   0  19       13.66       46.79     33.27 o 
  13   0  19       12.60       13.86     53.58 o 
 -18   1  19        0.08      -18.04     74.71 o 
 -17   1  19       27.52       11.68     37.88 o 
 -16   1  19       15.90        5.16     52.51 o 
 -15   1  19      164.85       63.49     31.06 o 
 -14   1  19        6.30       19.84     33.78 o 
 -13   1  19       27.75      -16.92     30.18 o 
 -12   1  19        4.93      -10.95     37.89 o 
 -11   1  19       18.75        4.27     34.46 o 
 -10   1  19      200.93      249.70     64.52 o 
  -9   1  19        0.61      -35.80     35.80 o 
  -8   1  19       99.21       78.69     31.72 o 
  -7   1  19       84.55       72.48     27.94 o 
  -6   1  19        5.47       -6.53     17.02 o 
  -5   1  19        8.93        9.37     18.78 o 
  -4   1  19        8.98       12.27     17.29 o 
  -3   1  19      219.23      270.58     33.19 o 
  -2   1  19      175.06      180.55     29.07 o 
  -1   1  19      168.16      116.76     25.17 o 
   0   1  19      209.58      218.77     32.02 o 
   1   1  19      181.35      133.16     26.49 o 
   2   1  19      174.37      121.12     25.30 o 
   3   1  19      241.60      234.07     38.35 o 
   4   1  19       79.37       84.85     25.19 o 
   5   1  19       79.81       62.82     23.46 o 
   6   1  19        0.02       18.36     20.53 o 
   7   1  19       58.48       33.06     21.45 o 
   8   1  19      187.97      205.19     30.34 o 
   9   1  19       41.11       37.86     22.78 o 
  10   1  19        7.99       -6.47     22.99 o 
  11   1  19        0.38       26.61     26.44 o 
  12   1  19        0.57      -23.67     23.67 o 
  13   1  19        8.44      -25.41     25.41 o 
  14   1  19       61.06       65.14     67.53 o 
 -18   2  19        6.50        6.64     40.63 o 
 -17   2  19       34.15       59.07     30.97 o 
 -16   2  19       37.69      -40.07     40.07 o 
 -15   2  19        1.79       24.50     33.82 o 
 -14   2  19       12.74      -37.64     37.64 o 
 -13   2  19        1.67      -34.84     34.84 o 
 -12   2  19      139.60      132.70     45.48 o 
 -11   2  19       12.93        3.96     39.16 o 
 -10   2  19        9.95       -2.92     90.73 o 
  -9   2  19      398.54      383.51     49.05 o 
  -8   2  19       16.99        0.36     43.14 o 
  -7   2  19       11.91       59.76     26.61 o 
  -6   2  19      177.51      221.45     38.97 o 
  -5   2  19      191.31      218.53     39.17 o 
  -4   2  19       47.86       64.61     22.78 o 
  -3   2  19      374.50      362.89     36.31 o 
  -2   2  19       11.86       11.71     16.88 o 
  -1   2  19       29.88       44.99     20.49 o 
   0   2  19       16.59       27.98     18.96 o 
   1   2  19      102.96       79.52     23.31 o 
   2   2  19        0.35       15.99     19.66 o 
   3   2  19      185.33      148.84     30.31 o 
   4   2  19      139.40      143.67     28.17 o 
   5   2  19       16.15       -8.08     20.27 o 
   6   2  19       73.79       77.03     25.66 o 
   7   2  19       26.69       47.41     26.16 o 
   8   2  19       59.46       47.21     27.51 o 
   9   2  19       15.84       10.06     26.72 o 
  10   2  19       62.68       44.80     27.10 o 
  11   2  19        1.67        8.71     29.24 o 
  12   2  19       66.41       70.21     36.38 o 
  13   2  19        9.23      -34.04     74.81 o 
 -18   3  19       19.50       96.69     68.73 o 
 -17   3  19        2.77       71.47     59.91 o 
 -16   3  19        0.11       47.29     79.09 o 
 -15   3  19        9.24       15.10     59.91 o 
 -14   3  19       22.87       62.00     61.40 o 
 -13   3  19       18.01       82.73     69.58 o 
 -12   3  19       33.47        1.05     61.50 o 
 -11   3  19       17.06       65.71     44.48 o 
 -10   3  19       11.86       57.09     39.43 o 
  -9   3  19        0.53       12.02     35.20 o 
  -8   3  19      387.81      540.00     73.51 o 
  -7   3  19       67.09       86.49     40.99 o 
  -6   3  19      343.37      329.72     58.26 o 
  -4   3  19       55.91       44.36     73.44 o 
  -3   3  19       29.96       45.17     23.06 o 
  -2   3  19      259.42      295.84     43.19 o 
  -1   3  19        6.28       -8.84     20.41 o 
   0   3  19       38.06       69.47     26.30 o 
   1   3  19       73.76       93.40     29.81 o 
   2   3  19      180.35      171.18     37.63 o 
   3   3  19       66.29       88.23     31.66 o 
   4   3  19       28.05       28.51     25.82 o 
   5   3  19        0.53        1.54     22.40 o 
   6   3  19       28.16       39.17     25.78 o 
   7   3  19        1.62      -15.56     19.10 o 
   8   3  19      167.84      177.45     47.89 o 
   9   3  19       34.34        4.92     21.07 o 
  10   3  19       60.85       32.89     26.89 o 
  11   3  19       66.62       45.00     30.14 o 
  12   3  19       60.37      -23.14     37.17 o 
 -17   4  19        0.03       53.03     70.32 o 
 -16   4  19       23.62       94.06     58.20 o 
 -15   4  19       15.66     -104.01    104.01 o 
 -14   4  19       19.58      -10.17    103.22 o 
 -13   4  19        0.62       69.13     94.20 o 
 -12   4  19       14.33       53.41     50.45 o 
 -11   4  19       10.30        4.71     43.00 o 
 -10   4  19       21.63        9.61     38.80 o 
  -9   4  19        8.76       14.75     36.01 o 
  -8   4  19        5.16       -2.17     32.56 o 
  -7   4  19       16.05       11.85     32.05 o 
  -6   4  19      630.62      699.05     82.16 o 
  -5   4  19        0.08      -17.15     28.56 o 
  -4   4  19      125.17      138.50     46.27 o 
  -3   4  19        3.40      -11.09     33.49 o 
  -2   4  19      216.27      256.99     57.68 o 
  -1   4  19      230.33      338.21     47.58 o 
   0   4  19       26.24        2.02     24.09 o 
   1   4  19        7.98       31.61     26.41 o 
   2   4  19       18.47       34.93     28.89 o 
   3   4  19        5.83       21.39     25.86 o 
   4   4  19       19.18        8.25     22.15 o 
   5   4  19       25.70       23.83     24.20 o 
   6   4  19       25.75       17.52     22.21 o 
   7   4  19       45.49       51.85     29.96 o 
   8   4  19       19.78        7.36     26.00 o 
   9   4  19       22.17       60.61     25.99 o 
  10   4  19       16.87      -21.11     25.66 o 
  11   4  19        3.79       -4.02     30.04 o 
  12   4  19        2.42       43.66     55.02 o 
 -16   5  19        2.21       92.45     79.44 o 
 -15   5  19       35.53       76.73     59.77 o 
 -14   5  19        9.73      -92.90     92.90 o 
 -13   5  19       84.25      129.00     63.57 o 
 -12   5  19       14.87       73.11     57.33 o 
 -11   5  19        8.48       67.61     47.96 o 
 -10   5  19        9.39        6.79     44.58 o 
  -9   5  19       57.46       98.24     80.49 o 
  -8   5  19       95.65       79.09     43.55 o 
  -7   5  19        4.25      -33.80     33.80 o 
  -6   5  19       20.17       19.65     36.72 o 
  -5   5  19        1.22       15.74     33.38 o 
  -4   5  19       26.70       62.90     37.46 o 
  -3   5  19        3.62       15.11     51.33 o 
  -2   5  19       60.65      127.95    106.11 o 
  -1   5  19       21.03       15.40     39.42 o 
   0   5  19       30.86       90.68     33.69 o 
   1   5  19       36.76       31.89     29.32 o 
   2   5  19        6.31       -3.78     28.42 o 
   3   5  19       98.08       85.50     30.32 o 
   4   5  19      151.62      142.21     37.48 o 
   5   5  19       87.48      106.29     36.24 o 
   6   5  19        4.73      -26.56     31.90 o 
   7   5  19        3.40       -4.31     29.13 o 
   8   5  19       70.41       42.26     41.29 o 
   9   5  19       27.18       12.14     28.47 o 
  10   5  19        1.81        5.27     36.94 o 
  11   5  19       12.54      -41.37     41.37 o 
 -15   6  19        0.81       -3.79     80.09 o 
 -14   6  19        7.65      -26.14     62.82 o 
 -13   6  19        2.93      -13.28     56.38 o 
 -12   6  19       10.36        9.10     50.63 o 
 -11   6  19        0.21       -1.55     62.57 o 
 -10   6  19        7.45        4.19     85.77 o 
  -9   6  19       12.65        3.59     44.53 o 
  -8   6  19        1.10       23.99     41.81 o 
  -7   6  19        0.27      -26.92     33.65 o 
  -6   6  19       16.28       20.71     65.09 o 
  -5   6  19       10.15       55.31     46.24 o 
  -4   6  19        4.87       15.55     39.24 o 
  -3   6  19       19.49       66.28     45.15 o 
  -2   6  19        2.39      -18.45     35.76 o 
  -1   6  19      228.37      235.12     63.20 o 
   0   6  19        5.41       17.41     34.38 o 
   1   6  19      127.53      121.94     35.22 o 
   2   6  19        8.82       11.80     26.76 o 
   3   6  19       62.43       67.13     32.78 o 
   4   6  19       32.47       28.41     30.95 o 
   5   6  19       26.40       24.24     38.67 o 
   6   6  19       30.91       43.07     29.40 o 
   7   6  19        8.33        8.03     28.38 o 
   8   6  19        6.37      -39.04     45.76 o 
   9   6  19        0.01      -28.75     29.16 o 
  10   6  19        1.71       -7.48     56.52 o 
 -14   7  19        0.01       60.29     59.22 o 
 -13   7  19        9.38      162.92     96.09 o 
 -12   7  19        1.82       -1.24     57.40 o 
 -11   7  19        5.58       13.19     54.45 o 
 -10   7  19        0.04      -37.09     54.94 o 
  -9   7  19        0.87      -20.51     63.79 o 
  -8   7  19       28.41       70.24     52.33 o 
  -7   7  19      109.48      124.63     52.41 o 
  -6   7  19        2.72       45.71     44.86 o 
  -5   7  19       25.61       24.24     43.84 o 
  -4   7  19       16.84       -5.81     57.96 o 
  -3   7  19        9.31        5.54     50.51 o 
  -2   7  19       28.70      -40.04     40.04 o 
  -1   7  19        0.08      -13.85     30.50 o 
   0   7  19        0.01        6.87     30.67 o 
   1   7  19        0.22       17.45     37.58 o 
   2   7  19        4.12       14.75     34.37 o 
   3   7  19        0.79      -10.37     27.63 o 
   4   7  19        7.80      -16.27     28.44 o 
   5   7  19      135.37      126.25     48.81 o 
   6   7  19       13.70      -25.03     28.83 o 
   7   7  19       22.95       19.75     41.84 o 
   8   7  19        4.12        2.42     40.87 o 
   9   7  19       14.99       15.65     53.38 o 
 -11   8  19        3.84       93.46     71.52 o 
 -10   8  19       27.78       23.73     60.57 o 
  -9   8  19       27.56       12.95     55.36 o 
  -8   8  19        0.00       56.44     62.30 o 
  -7   8  19       74.49      164.34     63.14 o 
  -6   8  19        7.51      -27.72     57.56 o 
  -5   8  19       19.15       25.41     46.94 o 
  -4   8  19       69.33       57.26     50.93 o 
  -3   8  19       13.24       12.09     44.58 o 
  -2   8  19        1.01       -7.70     32.33 o 
  -1   8  19        0.06      -10.42     30.35 o 
   0   8  19       15.83      -24.03     40.80 o 
   1   8  19       32.48       -6.55     43.71 o 
   2   8  19       33.72      -31.89     38.86 o 
   3   8  19        5.05      -38.86     38.86 o 
   4   8  19       58.42      150.63     68.95 o 
   5   8  19        0.64       40.31     58.85 o 
   6   8  19        6.51       36.42     41.90 o 
   7   8  19       79.60      132.47     69.23 o 
  -8   9  19       21.47       64.04    103.71 o 
  -7   9  19        7.64       14.80     98.43 o 
  -6   9  19       28.72       10.92     59.80 o 
  -5   9  19        7.61        9.45     56.76 o 
  -4   9  19        3.72      -36.30     36.30 o 
  -3   9  19       11.96       23.27     43.27 o 
  -2   9  19        4.72      -22.32     30.98 o 
  -1   9  19        5.60      -18.97     67.26 o 
   0   9  19        0.50       60.93    133.74 o 
   1   9  19        0.17      542.50    148.82 o 
   2   9  19       19.35       97.53     51.95 o 
 -16   0  20       31.09        3.14     53.18 o 
 -14   0  20       26.04      -25.52     44.11 o 
 -12   0  20      283.52       92.55     51.98 o 
 -10   0  20        0.10      -14.30     54.62 o 
  -8   0  20      104.32      156.94     67.33 o 
  -6   0  20      757.06      680.11     68.74 o 
  -4   0  20       16.42        9.01     26.75 o 
  -2   0  20      639.05      552.66     65.21 o 
   0   0  20       44.95       26.27     28.64 o 
   2   0  20        0.15       28.22     86.35 o 
   4   0  20      163.58      133.12     43.11 o 
   6   0  20        3.90       -6.35     27.79 o 
   8   0  20      108.76       77.00     51.23 o 
  10   0  20        2.15       -3.84     28.35 o 
  12   0  20       13.90       62.50     41.69 o 
 -17   1  20       11.37      -37.31     37.31 o 
 -16   1  20        2.11      -18.86     36.09 o 
 -15   1  20       36.63      -20.34     31.60 o 
 -14   1  20       83.05       22.24     32.26 o 
 -13   1  20       32.23       -2.79     33.80 o 
 -12   1  20       35.23       26.58     40.96 o 
 -11   1  20        0.03      -13.46     36.09 o 
 -10   1  20       12.20       27.92     37.57 o 
  -9   1  20        7.13       -5.66     39.10 o 
  -8   1  20     1327.92     1275.83    133.87 o 
  -7   1  20        3.73      -10.69     24.98 o 
  -6   1  20        0.53      -20.74     39.22 o 
  -5   1  20        8.16       38.62     21.61 o 
  -4   1  20      398.62      398.09     46.51 o 
  -3   1  20       20.56        4.62     26.79 o 
  -2   1  20      107.91       96.62     36.43 o 
  -1   1  20      119.49      113.11     26.12 o 
   0   1  20      604.96      625.25     59.07 o 
   1   1  20       65.06       70.82     23.50 o 
   2   1  20      193.71      145.13     28.81 o 
   3   1  20      200.70      218.32     38.59 o 
   4   1  20        0.01       11.64     20.11 o 
   5   1  20        1.12       -8.75     19.80 o 
   6   1  20        2.97      -19.19     19.19 o 
   7   1  20       10.39       20.33     21.88 o 
   8   1  20       73.99       73.77     25.69 o 
   9   1  20      172.20      153.28     54.20 o 
  10   1  20      128.41       66.34     46.33 o 
  11   1  20        0.01        8.43     25.37 o 
  12   1  20       54.97       21.90     40.68 o 
  13   1  20        0.69       53.78     62.45 o 
 -18   2  20        9.86       34.09     78.05 o 
 -17   2  20       18.71       23.87     59.91 o 
 -16   2  20        0.82      -28.55     38.41 o 
 -15   2  20       62.06       40.91     39.56 o 
 -14   2  20        0.38      -13.86     33.02 o 
 -13   2  20       12.58        6.70     40.15 o 
 -12   2  20        6.69      -38.70     38.70 o 
 -11   2  20       27.77        9.47     37.61 o 
 -10   2  20       75.43       91.23     44.41 o 
  -9   2  20      294.85      295.28     55.16 o 
  -8   2  20       28.77       70.35     30.29 o 
  -7   2  20      280.24      319.54     43.90 o 
  -6   2  20       80.28      112.01     32.94 o 
  -5   2  20       22.97       10.76     26.16 o 
  -4   2  20       27.46       52.25     22.00 o 
  -3   2  20       12.12       42.88     22.18 o 
  -2   2  20      506.40      479.11     43.34 o 
  -1   2  20      210.66      221.06     47.28 o 
   0   2  20       98.86      106.07     29.81 o 
   1   2  20      189.61      236.70     33.07 o 
   2   2  20        0.10       -4.70     20.56 o 
   3   2  20      288.42      258.35     61.46 o 
   4   2  20        3.03       -3.20     21.36 o 
   5   2  20        1.48       24.09     24.06 o 
   6   2  20        1.76        6.68     34.84 o 
   7   2  20        2.32       -6.78     22.85 o 
   8   2  20       71.85       56.17     28.38 o 
   9   2  20       39.44       37.80     26.77 o 
  10   2  20        0.15       28.52     29.38 o 
  11   2  20       12.61       26.87     33.28 o 
  12   2  20        0.18      -44.26     54.42 o 
 -16   3  20        0.00      -63.89     71.32 o 
 -15   3  20       49.34       23.47     75.90 o 
 -14   3  20       18.68       10.02     56.42 o 
 -13   3  20       86.31      119.66     67.28 o 
 -12   3  20       11.58        9.97     59.71 o 
 -11   3  20      361.34      361.93     84.53 o 
 -10   3  20       44.96       29.12     45.48 o 
  -9   3  20      110.26       82.30     41.12 o 
  -8   3  20       39.47       69.81     38.03 o 
  -7   3  20       57.33       51.59     39.79 o 
  -6   3  20        2.68       -4.15     31.70 o 
  -5   3  20       35.39       40.40     33.77 o 
  -4   3  20       10.32       18.20     33.24 o 
  -3   3  20        3.53        1.86     31.15 o 
  -2   3  20       32.50       35.59     24.16 o 
  -1   3  20       13.31       -0.73     22.33 o 
   0   3  20      106.86       77.47     31.46 o 
   1   3  20       28.12       20.23     25.18 o 
   2   3  20       25.47      -24.00     25.63 o 
   3   3  20        7.11       17.34     27.03 o 
   4   3  20       29.16       21.99     27.21 o 
   5   3  20      217.59      211.83     46.40 o 
   6   3  20       26.29       -7.68     29.73 o 
   7   3  20       55.86       63.24     26.34 o 
   8   3  20       46.86       78.88     31.26 o 
   9   3  20        7.35       18.79     25.84 o 
  10   3  20        0.80       10.08     27.45 o 
  11   3  20       64.20       26.77     30.93 o 
 -15   4  20       31.63       49.84    111.44 o 
 -14   4  20        0.95        1.30     96.59 o 
 -13   4  20       59.76       34.89     97.14 o 
 -11   4  20        1.02      -17.58     40.13 o 
 -10   4  20       18.39      -35.45     60.08 o 
  -9   4  20       38.51       19.60     39.15 o 
  -8   4  20       61.11      123.56     46.77 o 
  -7   4  20       50.12       29.62     74.66 o 
  -6   4  20      157.17      150.02     48.18 o 
  -5   4  20       23.56       48.83     46.28 o 
  -4   4  20        0.01        2.90     44.63 o 
  -3   4  20       48.62      104.48     43.86 o 
  -2   4  20      209.34      241.84     72.89 o 
  -1   4  20      223.84      188.70     38.40 o 
   0   4  20       22.13       19.31     25.77 o 
   1   4  20      122.52      205.41     41.17 o 
   2   4  20        0.16        2.30     25.03 o 
   3   4  20      135.83      171.79     38.03 o 
   4   4  20       14.02       36.73     26.41 o 
   5   4  20        1.82      -20.91     20.91 o 
   6   4  20       60.30       64.01     33.18 o 
   7   4  20       83.53      106.25     49.94 o 
   8   4  20       14.02       -6.52     22.89 o 
   9   4  20       46.14       75.48     34.17 o 
  10   4  20        1.07       23.91     31.50 o 
  11   4  20        5.02       45.00     51.78 o 
 -14   5  20        0.99       57.02    131.62 o 
 -13   5  20        3.93      -25.84     56.24 o 
 -12   5  20        8.72        2.05     80.71 o 
 -11   5  20        2.85      -44.03     46.33 o 
 -10   5  20       13.45       32.86     48.89 o 
  -9   5  20        0.02      -23.26     41.78 o 
  -8   5  20       63.31      102.84     50.41 o 
  -7   5  20        0.00      -44.93     45.83 o 
  -6   5  20       86.77       91.88     60.88 o 
  -5   5  20        8.73       19.34     40.72 o 
  -4   5  20      209.78      136.62     55.05 o 
  -3   5  20        0.00       12.38     43.56 o 
  -2   5  20       67.98       78.54     45.90 o 
  -1   5  20       13.58       12.40     80.32 o 
   0   5  20        1.82      -26.95     28.21 o 
   1   5  20      104.91      122.22     37.72 o 
   2   5  20        0.52      -14.49     34.35 o 
   3   5  20       41.70       41.29     32.79 o 
   4   5  20        1.85       19.07     27.68 o 
   5   5  20       86.63      123.74     69.15 o 
   6   5  20        4.27       44.91     50.86 o 
   7   5  20       19.31       37.89     35.51 o 
   8   5  20       15.99        7.20     28.60 o 
   9   5  20        0.03       11.08     33.43 o 
  10   5  20       11.57        4.44     49.74 o 
 -14   6  20        0.66      -40.52     78.15 o 
 -13   6  20        9.36       -5.33     81.09 o 
 -12   6  20        0.03       96.54    188.91 o 
 -11   6  20       47.23       95.32     64.99 o 
 -10   6  20       33.45       72.90     56.39 o 
  -9   6  20        2.92        1.05     41.49 o 
  -8   6  20       50.17       82.99     51.24 o 
  -7   6  20       33.69       59.46     47.06 o 
  -6   6  20      166.48      117.66     83.36 o 
  -5   6  20        1.44      -19.05     41.29 o 
  -4   6  20      128.40       97.75     56.79 o 
  -3   6  20        3.21       21.98     47.54 o 
  -2   6  20      243.32      252.85     73.39 o 
  -1   6  20        2.10       76.23     55.20 o 
   0   6  20        9.69      -19.88     43.33 o 
   1   6  20       13.58       32.30     35.70 o 
   2   6  20        6.25        1.56     30.44 o 
   3   6  20        0.06       32.79     29.68 o 
   4   6  20       24.23        8.88     35.53 o 
   5   6  20       16.09        0.26     32.66 o 
   6   6  20       46.83       34.17     33.91 o 
   7   6  20       18.65       77.61     36.41 o 
   8   6  20        0.00      -24.77     31.91 o 
 -13   7  20       29.78      105.41     98.38 o 
 -12   7  20        1.30        2.79     77.50 o 
 -11   7  20        1.38      113.25     73.06 o 
 -10   7  20       18.44       55.46     63.34 o 
  -9   7  20       18.60       72.28     62.13 o 
  -8   7  20       89.02      116.43     62.33 o 
  -7   7  20       39.50      102.85     62.72 o 
  -6   7  20       41.83       87.97     52.77 o 
  -5   7  20       45.41      -38.00     41.10 o 
  -4   7  20        8.25      -13.10     46.19 o 
  -3   7  20       26.93      101.27     54.62 o 
  -2   7  20        2.26       20.45     49.63 o 
  -1   7  20        6.91      117.61     55.47 o 
   0   7  20      148.78      142.74     53.39 o 
   1   7  20        9.67        3.63     37.89 o 
   2   7  20        3.98      -53.26     64.57 o 
   3   7  20        0.34        0.06     31.86 o 
   4   7  20        5.88      -18.01     27.94 o 
   5   7  20        6.53       11.76     45.82 o 
   6   7  20       21.70        4.56     33.71 o 
   7   7  20        2.47       26.86     86.27 o 
  -9   8  20        8.69      -57.19     58.46 o 
  -8   8  20        2.87       21.17    126.64 o 
  -7   8  20       35.49       -6.32     62.14 o 
  -6   8  20        1.02      -19.91     55.76 o 
  -5   8  20        3.18       16.09     49.01 o 
  -4   8  20       61.52       55.74     53.60 o 
  -3   8  20        9.73      -45.48     45.48 o 
  -2   8  20       22.08       -4.23     35.76 o 
  -1   8  20        0.26      -40.12     40.12 o 
   0   8  20        0.30      -27.11     43.35 o 
   1   8  20       20.98       50.74     53.79 o 
   2   8  20        5.29       62.16     51.53 o 
   3   8  20       19.42       -4.45     43.39 o 
   4   8  20       10.16        4.29     62.05 o 
   5   8  20        1.01       -8.32     51.23 o 
  -5   9  20       16.06      231.15    112.39 o 
  -4   9  20        2.68       37.73    103.27 o 
  -3   9  20       17.48       47.70     95.89 o 
  -2   9  20        6.06       -4.64     92.65 o 
  -1   9  20       42.43      -64.94     87.17 o 
 -17   0  21       71.20      -12.31     63.54 o 
 -15   0  21       33.66       -8.52     57.36 o 
 -13   0  21      179.25       24.52     39.12 o 
 -11   0  21       56.62        0.25     46.25 o 
  -9   0  21      377.38      248.70     65.79 o 
  -7   0  21       67.91       40.32     54.57 o 
  -5   0  21      494.28      412.34     64.49 o 
  -3   0  21        5.80       37.64     34.41 o 
  -1   0  21     1140.34     1101.79    134.42 o 
   1   0  21        0.14       55.02     51.93 o 
   3   0  21       91.70       89.79     35.25 o 
   5   0  21      517.65      680.75    110.99 o 
   7   0  21       25.15       38.54     31.91 o 
   9   0  21       64.10       65.54     62.85 o 
  11   0  21        3.00       24.07     49.14 o 
 -17   1  21        0.16        0.05     57.76 o 
 -16   1  21       22.25       18.46     43.94 o 
 -15   1  21       10.78       -8.83     34.58 o 
 -14   1  21        4.84      -18.12     32.42 o 
 -13   1  21      137.97       64.57     43.11 o 
 -12   1  21       52.30      -15.21     31.72 o 
 -11   1  21      170.45       86.14     40.50 o 
 -10   1  21       36.76       16.99     38.37 o 
  -9   1  21       41.89       26.10     34.03 o 
  -8   1  21        0.01       16.97     34.70 o 
  -7   1  21        5.32      -22.87     22.87 o 
  -6   1  21       41.32       54.47     29.88 o 
  -5   1  21      410.86      368.08     52.89 o 
  -4   1  21       28.81       34.13     23.04 o 
  -3   1  21        1.18      -13.90     20.29 o 
  -2   1  21      103.18      131.38     30.52 o 
  -1   1  21       95.67       68.14     33.68 o 
   0   1  21      141.08      114.08     29.14 o 
   1   1  21        2.48      -14.20     21.51 o 
   2   1  21       21.95       30.98     21.87 o 
   3   1  21       16.37        0.75     19.81 o 
   4   1  21       29.66       55.39     21.25 o 
   5   1  21      112.50       93.41     27.37 o 
   6   1  21       29.76       22.11     21.50 o 
   7   1  21      431.45      512.81    147.14 o 
   8   1  21       51.64        3.44     29.10 o 
   9   1  21       29.13       12.96     29.07 o 
  10   1  21       15.42       11.98     24.38 o 
  11   1  21        6.73      -10.59     30.54 o 
 -17   2  21       10.23       66.88     64.59 o 
 -16   2  21       45.00        3.34     40.69 o 
 -15   2  21        0.76       42.24     41.69 o 
 -14   2  21        9.18       20.97     45.48 o 
 -13   2  21        0.43       -8.93     33.78 o 
 -12   2  21        5.80       57.76     43.07 o 
 -11   2  21       27.28       28.35     38.47 o 
 -10   2  21       24.82       42.57     37.00 o 
  -9   2  21       10.46       27.51     30.90 o 
  -8   2  21       14.28        5.29     42.12 o 
  -7   2  21       15.91       13.50     26.88 o 
  -6   2  21      203.84      161.54     35.65 o 
  -5   2  21      141.33      181.10     39.37 o 
  -4   2  21       25.45       21.15     33.77 o 
  -3   2  21      415.69      427.80     43.15 o 
  -2   2  21      654.56      708.31     76.38 o 
  -1   2  21      148.64      120.56     37.02 o 
   0   2  21       58.15       64.73     28.09 o 
   1   2  21        7.75       13.96     23.59 o 
   2   2  21        2.96      -21.34     21.34 o 
   3   2  21       13.97      -20.91     21.61 o 
   4   2  21       18.06       15.70     23.47 o 
   5   2  21        0.00      -20.04     20.04 o 
   6   2  21        0.42        6.94     23.91 o 
   7   2  21       12.91       26.16     30.75 o 
   8   2  21       37.29       40.19     28.52 o 
   9   2  21       22.75      -12.58     27.05 o 
  10   2  21        4.16       17.99     30.55 o 
 -15   3  21       12.51       -9.22     63.94 o 
 -14   3  21        4.52       70.72     60.26 o 
 -13   3  21       13.63       38.53     63.79 o 
 -12   3  21        8.43        8.32     55.07 o 
 -11   3  21        5.35       33.19     54.17 o 
 -10   3  21        7.37        2.61     35.29 o 
  -9   3  21       15.14       -4.31     40.39 o 
  -8   3  21      242.76      238.03     91.78 o 
  -7   3  21       23.72       41.34     36.71 o 
  -6   3  21       60.12       63.60     39.47 o 
  -5   3  21       47.48       38.89     37.52 o 
  -4   3  21      106.27      -11.96     33.77 o 
  -3   3  21       14.78       34.19     37.26 o 
  -2   3  21        1.95       -2.71     21.89 o 
  -1   3  21       55.67       59.85     28.38 o 
   0   3  21       70.95       86.02     32.40 o 
   1   3  21        0.07      -21.34     22.94 o 
   2   3  21       15.18       36.80     26.90 o 
   3   3  21        8.65        8.38     22.43 o 
   4   3  21       29.49       44.91     28.39 o 
   5   3  21       16.63       26.30     23.51 o 
   6   3  21       39.96       13.59     23.70 o 
   7   3  21       43.15       -5.13     26.68 o 
   8   3  21      139.43      102.31     64.69 o 
   9   3  21       25.97       -2.56     26.41 o 
  10   3  21        0.13       -0.85     29.59 o 
 -14   4  21        0.08      108.90     92.30 o 
 -13   4  21       42.33       59.01     95.49 o 
 -12   4  21        0.64        2.59     74.66 o 
 -11   4  21       12.33      -26.69     49.17 o 
 -10   4  21        4.68      -24.50     65.51 o 
  -9   4  21        8.73       53.96     40.59 o 
  -8   4  21      133.20      188.12     50.75 o 
  -7   4  21      113.78        6.73     39.66 o 
  -6   4  21        7.68       37.48     37.68 o 
  -5   4  21        8.71      -11.88     31.87 o 
  -4   4  21       59.37       65.96     39.18 o 
  -3   4  21        0.12       14.92     35.98 o 
  -2   4  21      398.98      426.63     70.68 o 
  -1   4  21       82.08       94.10     45.70 o 
   0   4  21       37.23       -8.50     27.04 o 
   1   4  21       31.92       42.64     30.51 o 
   2   4  21       51.32      104.23     68.44 o 
   3   4  21       30.52        3.67     28.79 o 
   4   4  21       11.82       -3.84     26.63 o 
   5   4  21       29.03       43.12     26.84 o 
   6   4  21        0.10       39.52     26.07 o 
   7   4  21        0.69       12.46     26.17 o 
   8   4  21       85.50       10.34     30.09 o 
   9   4  21       18.74      -29.72     29.72 o 
 -13   5  21       24.68        9.37    119.36 o 
 -12   5  21       16.52       14.57     57.34 o 
 -11   5  21       35.60      107.77     77.23 o 
 -10   5  21        1.84       22.84     54.91 o 
  -9   5  21       25.19       -3.86     49.67 o 
  -8   5  21       29.04       90.60     67.01 o 
  -7   5  21        8.70       -9.09     46.27 o 
  -6   5  21      158.80      214.90     64.41 o 
  -5   5  21       16.32       25.22     41.85 o 
  -4   5  21       25.66      -39.22     41.02 o 
  -3   5  21        5.86      -37.43     37.43 o 
  -2   5  21       19.47       -6.70     42.48 o 
  -1   5  21        4.30      -21.65     49.01 o 
   0   5  21        0.68       -4.67     39.82 o 
   1   5  21       28.90       34.52     33.22 o 
   2   5  21        2.53        8.51     30.65 o 
   3   5  21       25.11      109.86     38.84 o 
   4   5  21       53.03      118.85     41.32 o 
   5   5  21       44.72       50.93     35.17 o 
   6   5  21       26.76       28.09     31.04 o 
   7   5  21       25.82       49.72     31.79 o 
   8   5  21        0.66       33.18     39.11 o 
 -13   6  21        2.49      -23.47     76.50 o 
 -12   6  21        0.68       35.44     67.88 o 
 -11   6  21        0.38       30.08     58.94 o 
 -10   6  21        0.78       47.35     59.24 o 
  -9   6  21       33.74       76.44     60.13 o 
  -8   6  21        4.00       -1.09     46.16 o 
  -7   6  21       18.14      -37.19     42.57 o 
  -6   6  21        2.56       -0.16     50.94 o 
  -5   6  21        0.60       84.65     52.35 o 
  -4   6  21       41.11      106.87     55.86 o 
  -3   6  21       22.10       12.71     49.01 o 
  -2   6  21       20.68       65.46     46.40 o 
  -1   6  21        1.22       30.96     92.03 o 
   0   6  21        1.71      -36.88     45.64 o 
   1   6  21      130.50       66.34     88.96 o 
   2   6  21       27.88       33.00     31.42 o 
   3   6  21        0.34      -26.56     26.56 o 
   4   6  21       78.14       66.90     63.82 o 
   5   6  21       21.78       34.06     33.43 o 
   6   6  21        0.63      -33.09     33.09 o 
   7   6  21       16.33        8.41     37.49 o 
 -12   7  21        3.10       38.67     75.61 o 
 -11   7  21        2.50       50.34     85.47 o 
 -10   7  21        8.48       43.66     59.08 o 
  -9   7  21       56.50       80.70     63.80 o 
  -8   7  21        7.72       16.61     51.90 o 
  -7   7  21        7.29       32.02     56.85 o 
  -6   7  21       10.97      -10.42     50.60 o 
  -5   7  21        1.99        9.96     52.36 o 
  -4   7  21        6.41       26.50     51.13 o 
  -3   7  21        1.22       -9.56     49.34 o 
  -2   7  21        2.26      -45.26     45.26 o 
  -1   7  21       24.96       22.84     49.42 o 
   0   7  21        1.12       27.11     42.87 o 
   1   7  21        4.50       22.41     45.18 o 
   2   7  21       35.65      146.30    101.17 o 
   3   7  21       20.94      169.03     81.01 o 
   4   7  21        0.48       40.49     35.68 o 
   5   7  21       33.84       13.66     37.67 o 
   6   7  21        1.11        5.68     57.26 o 
  -7   8  21        3.37      -15.35     61.90 o 
  -6   8  21        1.60      -73.49    119.59 o 
  -5   8  21        0.17       17.62     51.16 o 
  -4   8  21      184.99      195.10     72.45 o 
  -3   8  21       18.98       37.89     50.74 o 
  -2   8  21       27.55       17.19     52.06 o 
  -1   8  21       10.67       29.69     46.31 o 
   0   8  21        0.38      -21.98     45.68 o 
 -16   0  22      326.97       49.19     59.21 o 
 -14   0  22        0.34       45.40     50.84 o 
 -12   0  22       48.78      -22.48     44.36 o 
 -10   0  22       10.27      -40.52     42.91 o 
  -8   0  22       11.20       79.04     53.98 o 
  -6   0  22       16.36      -21.57     30.25 o 
  -4   0  22      192.77      189.66     53.23 o 
  -2   0  22       29.80       29.99     37.33 o 
   0   0  22      269.98      282.83     97.46 o 
   2   0  22        0.00      -17.59     59.66 o 
   4   0  22       35.20        8.51     29.94 o 
   6   0  22       77.03       28.07     31.38 o 
   8   0  22        2.77       42.68     60.93 o 
  10   0  22        1.84       31.98     42.58 o 
 -16   1  22       32.33       11.81     62.15 o 
 -15   1  22        6.10      -23.05     35.27 o 
 -14   1  22       96.98       -4.15     35.00 o 
 -13   1  22       65.44       34.33     59.71 o 
 -12   1  22        7.46      -12.16     31.64 o 
 -11   1  22      129.93       71.62     37.29 o 
 -10   1  22        0.70      -13.13     34.68 o 
  -9   1  22       99.86       31.27     35.13 o 
  -8   1  22      112.75      109.68     40.82 o 
  -7   1  22        2.09       40.78     28.29 o 
  -6   1  22        3.61      -24.41     24.41 o 
  -5   1  22       25.76      -21.81     28.87 o 
  -4   1  22      114.89       70.60     27.41 o 
  -3   1  22       79.92       57.57     24.81 o 
  -2   1  22      231.92      225.52     34.40 o 
  -1   1  22       45.83       60.39     26.66 o 
   0   1  22      101.60      146.03     30.47 o 
   1   1  22       13.17        9.21     21.43 o 
   2   1  22      147.14      145.79     51.35 o 
   3   1  22       28.62       35.93     22.06 o 
   4   1  22        0.15       -9.31     20.16 o 
   5   1  22        4.00       29.37     21.20 o 
   6   1  22        9.46      -16.51     23.47 o 
   7   1  22        1.37      -10.37     19.08 o 
   8   1  22       10.36      -16.63     26.08 o 
   9   1  22        0.26       -9.14     30.65 o 
  10   1  22        5.52      191.38     77.80 o 
 -16   2  22       22.61       59.51     69.67 o 
 -15   2  22       43.99        8.38     42.10 o 
 -14   2  22       15.68       24.87     37.29 o 
 -13   2  22      165.20       70.03     41.29 o 
 -12   2  22       15.07      -59.05     77.70 o 
 -11   2  22       40.54       29.95     86.84 o 
 -10   2  22       36.12       54.41     40.04 o 
  -9   2  22        1.48        1.39     52.01 o 
  -8   2  22       41.58       49.11     32.00 o 
  -7   2  22        4.32        1.15     41.17 o 
  -6   2  22       42.93       -3.14     38.67 o 
  -5   2  22       34.09       39.42     34.91 o 
  -4   2  22       88.16       77.75     42.09 o 
  -3   2  22        8.35       15.11     25.59 o 
  -2   2  22      156.13       43.18     74.63 o 
  -1   2  22       88.70       71.37     30.32 o 
   0   2  22        0.10       -4.44     22.72 o 
   1   2  22        5.61        5.30     23.23 o 
   2   2  22        6.31       -6.86     23.88 o 
   3   2  22       91.14       75.65     30.20 o 
   4   2  22        4.38       -9.69     19.92 o 
   5   2  22       97.70       75.90     28.42 o 
   6   2  22        2.00        4.18     24.88 o 
   7   2  22        2.95       23.91     24.14 o 
   8   2  22        3.68       28.45     24.85 o 
   9   2  22        2.71      -33.27     33.27 o 
 -14   3  22        1.20       93.05     69.53 o 
 -13   3  22       40.03      101.17     66.83 o 
 -12   3  22       22.70       75.56     65.89 o 
 -11   3  22      152.63       53.03     43.36 o 
 -10   3  22       27.01      447.85    118.47 o 
  -9   3  22       11.21       54.50     71.05 o 
  -8   3  22       20.17      -26.42     34.72 o 
  -7   3  22        5.49       25.03     32.59 o 
  -6   3  22        3.65      -33.22     33.22 o 
  -5   3  22        3.61      -31.62     31.62 o 
  -4   3  22       51.94       45.87     34.33 o 
  -3   3  22        1.78        6.77     31.60 o 
  -2   3  22       18.69        7.92     31.72 o 
  -1   3  22       17.22        5.23     25.55 o 
   0   3  22       47.19       53.98     28.89 o 
   1   3  22        7.16      -21.68     23.86 o 
   2   3  22        5.86       20.63     32.42 o 
   3   3  22       16.78       17.13     23.79 o 
   4   3  22        0.35      -11.84     22.63 o 
   5   3  22       49.93       27.52     34.47 o 
   6   3  22       21.03      -14.37     22.88 o 
   7   3  22      150.86       77.92     38.21 o 
   8   3  22       15.64       28.11     30.98 o 
   9   3  22       19.31       49.97     50.59 o 
 -13   4  22        1.44        2.04     92.20 o 
 -12   4  22        0.00      -25.62     63.30 o 
 -11   4  22        7.82       41.22     72.86 o 
 -10   4  22       10.03       46.82     39.87 o 
  -9   4  22       31.83       19.03     42.40 o 
  -8   4  22       33.92       43.06     39.91 o 
  -7   4  22       32.24       45.61     43.50 o 
  -6   4  22       18.28       32.75     37.43 o 
  -5   4  22        0.05      -30.35     35.10 o 
  -4   4  22        0.21       -5.08     48.89 o 
  -3   4  22        0.20       -2.43     35.66 o 
  -2   4  22        0.13       15.00     35.55 o 
  -1   4  22        7.89       34.01     37.13 o 
   0   4  22       39.85      110.45     32.99 o
[truncated: 25,553 more chars]
