# Supplementary material for: Crystal structures of two isomeric 2-aryl-3-phenyl-1,3-thia­zepan-4-ones
Source: Acta Crystallogr E Crystallogr Commun. 2019 Jul 26;75(Pt 8):1270–3. doi: 10.1107/S2056989019010429 (PMC6690465; doi:10.1107/S2056989019010429)
Supplement: Supplementary file 3 [file e-75-01270-1sup5.mol]

ljs50.mol
  ChemDraw07051910002D

 25 28  0  0  0  0  0  0  0  0999 V2000
   -1.8162    0.7248    0.0000 C   0  0  0  0  0  0  0  0  0  0  0  0
   -1.9917   -0.0813    0.0000 C   0  0  0  0  0  0  0  0  0  0  0  0
   -1.4709   -0.7212    0.0000 C   0  0  0  0  0  0  0  0  0  0  0  0
   -0.6459   -0.7129    0.0000 S   0  0  0  0  0  0  0  0  0  0  0  0
   -0.1380   -0.0627    0.0000 C   0  0  0  0  0  0  0  0  0  0  0  0
   -0.3297    0.7397    0.0000 N   0  0  0  0  0  0  0  0  0  0  0  0
   -1.0765    1.0902    0.0000 C   0  0  0  0  0  0  0  0  0  0  0  0
   -1.0848    1.9151    0.0000 O   0  0  0  0  0  0  0  0  0  0  0  0
    0.3101    1.2605    0.0000 C   0  0  0  0  0  0  0  0  0  0  0  0
    0.6681   -0.2382    0.0000 C   0  0  0  0  0  0  0  0  0  0  0  0
   -2.7824    0.1539    0.0000 C   0  0  0  0  0  0  0  0  0  0  0  0
   -2.5908   -0.6485    0.0000 C   0  0  0  0  0  0  0  0  0  0  0  0
    1.0811    0.9668    0.0000 C   0  0  0  0  0  0  0  0  0  0  0  0
    1.7209    1.4877    0.0000 C   0  0  0  0  0  0  0  0  0  0  0  0
    1.5898    2.3022    0.0000 C   0  0  0  0  0  0  0  0  0  0  0  0
    0.8188    2.5959    0.0000 C   0  0  0  0  0  0  0  0  0  0  0  0
    0.1790    2.0750    0.0000 C   0  0  0  0  0  0  0  0  0  0  0  0
    0.9191   -1.0241    0.0000 C   0  0  0  0  0  0  0  0  0  0  0  0
    1.7253   -1.1996    0.0000 C   0  0  0  0  0  0  0  0  0  0  0  0
    2.2803   -0.5893    0.0000 C   0  0  0  0  0  0  0  0  0  0  0  0
    2.0292    0.1966    0.0000 C   0  0  0  0  0  0  0  0  0  0  0  0
    1.2231    0.3721    0.0000 C   0  0  0  0  0  0  0  0  0  0  0  0
    1.9763   -1.9855    0.0000 N   0  3  0  0  0  0  0  0  0  0  0  0
    1.4213   -2.5959    0.0000 O   0  0  0  0  0  0  0  0  0  0  0  0
    2.7824   -2.1610    0.0000 O   0  5  0  0  0  0  0  0  0  0  0  0
 23 24  2  0      
 23 25  1  0      
 19 23  1  0      
  1  2  1  0      
  2  3  1  0      
  3  4  1  0      
  4  5  1  0      
  5  6  1  0      
  6  7  1  0      
  7  1  1  0      
  7  8  2  0      
  6  9  1  0      
  5 10  1  0      
  2 11  1  0      
 11 12  1  0      
 12  2  1  0      
  9 13  2  0      
 13 14  1  0      
 14 15  2  0      
 15 16  1  0      
 16 17  2  0      
 17  9  1  0      
 10 18  2  0      
 18 19  1  0      
 19 20  2  0      
 20 21  1  0      
 21 22  2  0      
 22 10  1  0      
M  CHG  2  23   1  25  -1
M  STY  1   1 SUP
M  SLB  1   1   1
M  SAL   1  3  23  24  25
M  SBL   1  1   3
M  SMT   1 NO2
M  SBV   1   3   -0.2511    0.7859
M  END
