# Supplementary material for: Crystal structures of two isomeric 2-aryl-3-phenyl-1,3-thia­zepan-4-ones
Source: Acta Crystallogr E Crystallogr Commun. 2019 Jul 26;75(Pt 8):1270–3. doi: 10.1107/S2056989019010429 (PMC6690465; doi:10.1107/S2056989019010429)
Supplement: Supplementary file 4 [file e-75-01270-2sup4.hkl]

# 
# h,k,l, Fc-squared, Fo-squared, sigma(Fo-squared) and status flag 
# 
data_2
_shelx_title ' ljs51o in Pca21 #  29' 
_shelx_refln_list_code          4 
_shelx_F_calc_maximum      146.08 
_exptl_crystal_F_000       744.00 
_reflns_d_resolution_high  0.7490 
 
loop_ 
 _symmetry_equiv_pos_as_xyz 
 'x, y, z' 
 '-x, -y, z+1/2' 
 '-x+1/2, y, z+1/2' 
 'x+1/2, -y, z' 
 
_cell_length_a    17.4775 
_cell_length_b    10.4125 
_cell_length_c     9.7129 
_cell_angle_alpha  90.000 
_cell_angle_beta   90.000 
_cell_angle_gamma  90.000 
 
_shelx_F_squared_multiplier     1.000 
 
loop_ 
 _refln_index_h 
 _refln_index_k 
 _refln_index_l 
 _refln_F_squared_calc 
 _refln_F_squared_meas 
 _refln_F_squared_sigma 
 _refln_observed_status 
   2   0 -12       25.30       16.16      6.78 o 
   4   0 -12        5.44       -0.35      5.08 o 
   6   0 -12        0.71       22.26     12.97 o 
   0   1 -12       10.17        5.67      5.47 o 
   1   1 -12        7.60        1.36      3.54 o 
   2   1 -12        7.55        6.15      4.02 o 
   3   1 -12        9.14        6.98      4.07 o 
   4   1 -12        3.16        3.01      5.82 o 
   5   1 -12        1.58        0.39      5.70 o 
   6   1 -12        0.51       -2.96      4.22 o 
   0   2 -12        0.77        1.24      6.06 o 
   1   2 -12        2.71        3.37      3.75 o 
   2   2 -12        1.33        6.69      6.99 o 
   3   2 -12        1.22       -1.38      5.32 o 
   4   2 -12        4.39       -0.48      5.37 o 
   5   2 -12        2.10        7.11      5.95 o 
   0   3 -12        2.72        4.08      5.64 o 
   1   3 -12        5.01        3.26      4.23 o 
   2   3 -12        2.94       -4.93      4.93 o 
   3   3 -12        2.61       -0.55      6.85 o 
   4   3 -12        0.66        1.98     11.44 o 
   5   3 -12        6.80       23.14     14.62 o 
   6   3 -12        1.47       -1.44     11.11 o 
   0   4 -12        9.48       14.27      9.08 o 
   1   4 -12        3.33        3.48      9.96 o 
   2   4 -12        5.21       -2.21     10.55 o 
   3   4 -12        0.70       -5.40     12.47 o 
   4   4 -12        0.28       -6.24      8.51 o 
   5   4 -12        3.02        4.75     12.26 o 
   1   5 -12       11.36       23.38     15.21 o 
   2   0 -11        1.49        3.42      5.05 o 
   4   0 -11       10.47       14.50      6.56 o 
   6   0 -11       14.42        8.96      9.40 o 
   8   0 -11        2.13        2.27      7.16 o 
  10   0 -11        5.00        7.05      9.26 o 
   1   1 -11        1.10        2.56      3.32 o 
   2   1 -11        1.37        2.59      3.48 o 
   3   1 -11        0.07       -1.11      3.11 o 
   4   1 -11        5.78        6.63      4.05 o 
   5   1 -11        9.08        2.80      5.22 o 
   6   1 -11        3.95        2.77      6.06 o 
   7   1 -11       11.90        9.90     11.03 o 
   8   1 -11        0.54       -0.78      5.67 o 
   9   1 -11        0.66        0.06      4.32 o 
  10   1 -11        3.06        3.85      5.36 o 
  11   1 -11        0.43       -1.24      8.20 o 
  12   1 -11        5.74        5.51      8.67 o 
   1   2 -11        5.76        2.87      3.66 o 
   2   2 -11        4.69        4.61      3.98 o 
   3   2 -11        0.77        2.66      4.60 o 
   4   2 -11        0.81        9.59     16.07 o 
   5   2 -11        8.37       12.15      5.88 o 
   6   2 -11        0.09        1.69      5.34 o 
   7   2 -11       11.24        7.15      5.68 o 
   8   2 -11        0.42       -6.84     10.20 o 
   9   2 -11        0.46       -2.53      4.13 o 
  10   2 -11        0.51       -0.01      5.40 o 
  11   2 -11        0.14       10.58     10.35 o 
   1   3 -11       11.23       15.48      5.79 o 
   2   3 -11        3.53        6.54      4.92 o 
   3   3 -11        2.71       -0.72      5.79 o 
   4   3 -11        2.09        0.64      5.65 o 
   5   3 -11        3.12        8.90      5.80 o 
   6   3 -11        3.16        9.32      5.03 o 
   7   3 -11        0.56        1.33      4.79 o 
   8   3 -11        0.82        1.86      4.74 o 
   9   3 -11        2.08        6.12      6.34 o 
  10   3 -11        1.13       -0.97      4.69 o 
   1   4 -11        3.29       16.18      8.08 o 
   2   4 -11        3.59       -0.89      5.01 o 
   3   4 -11        3.08        1.50      5.77 o 
   4   4 -11        1.14       -3.96      4.77 o 
   5   4 -11        0.14       -2.89      4.14 o 
   6   4 -11        4.54        7.02      4.71 o 
   7   4 -11        2.04        6.66      5.82 o 
   8   4 -11        1.50        5.93      4.68 o 
   9   4 -11        0.51        1.52      6.38 o 
   1   5 -11        3.33        8.85     11.38 o 
   2   5 -11        0.41        6.13      7.85 o 
   3   5 -11       12.80       30.44     13.25 o 
   4   5 -11        2.30       -1.79      8.07 o 
   5   5 -11       12.61       18.62     17.00 o 
   6   5 -11        5.61       10.73      7.90 o 
   7   5 -11        0.18       -2.29      3.42 o 
   8   5 -11        4.76       16.48     12.85 o 
   9   5 -11        2.49       15.57     11.56 o 
   1   6 -11        0.89       -2.56      4.53 o 
   2   6 -11        2.15       -4.96     14.31 o 
   3   6 -11        7.83       17.54     17.11 o 
   4   6 -11        0.19        7.92      7.73 o 
   5   6 -11        5.15        2.15      7.16 o 
   6   6 -11        1.11       22.67     14.48 o 
   3   7 -11        1.51      -13.59     15.86 o 
   4   0 -10       10.78       13.99      5.88 o 
   6   0 -10       10.49       18.43     12.88 o 
   8   0 -10       17.92       24.65      8.02 o 
  10   0 -10       24.15       23.51      7.78 o 
  12   0 -10        0.84       -4.10      5.79 o 
  14   0 -10       11.89        8.72      6.20 o 
   0   1 -10       85.12       49.81      8.72 o 
   1   1 -10        5.02        3.55      3.69 o 
   2   1 -10       64.14       60.69      7.71 o 
   3   1 -10        6.75       10.84      4.11 o 
   4   1 -10       14.61       14.19      4.64 o 
   5   1 -10       13.05       12.55      5.60 o 
   6   1 -10        7.61       15.27      5.96 o 
   7   1 -10       34.29       37.82      9.85 o 
   8   1 -10       17.06       22.60      6.27 o 
   9   1 -10       17.67       18.53     10.71 o 
  10   1 -10       18.04        9.94      4.21 o 
  11   1 -10        0.98       -1.30      2.82 o 
  12   1 -10        0.90        1.77      4.16 o 
  13   1 -10        4.23        6.01      4.20 o 
  14   1 -10        1.83        0.08      4.27 o 
   0   2 -10        2.90       -0.87      4.92 o 
   1   2 -10       31.31       31.78      5.14 o 
   2   2 -10       18.57       16.76      4.80 o 
   3   2 -10       12.43       12.16      4.16 o 
   4   2 -10       13.15       15.03      4.94 o 
   5   2 -10       11.17        9.21      4.94 o 
   6   2 -10        5.76       -0.21      4.65 o 
   7   2 -10        7.57        5.74      9.98 o 
   8   2 -10       11.98       11.57      5.23 o 
   9   2 -10        2.67       13.00     14.68 o 
  10   2 -10       10.08        9.80      4.46 o 
  11   2 -10        3.47        1.64      3.49 o 
  12   2 -10        3.64        1.42      4.32 o 
  13   2 -10        2.52        3.82      3.49 o 
  14   2 -10        0.82       -1.82      3.47 o 
   0   3 -10       12.51       30.70     11.16 o 
   1   3 -10       19.26       21.32      4.85 o 
   2   3 -10        9.74        8.10      5.16 o 
   3   3 -10       16.57       27.02      6.92 o 
   4   3 -10       10.58        5.51      6.09 o 
   5   3 -10       15.67       15.64      5.80 o 
   6   3 -10        6.10        6.52      4.22 o 
   7   3 -10        4.28        6.18      4.40 o 
   8   3 -10        7.65       11.14      7.81 o 
   9   3 -10        1.40       -0.83      3.07 o 
  10   3 -10        2.92       -2.00      2.74 o 
  11   3 -10        8.70        1.89      5.06 o 
  12   3 -10        1.03        2.80      3.47 o 
  13   3 -10        5.43        4.16      5.25 o 
   0   4 -10       25.96       39.73     10.54 o 
   1   4 -10        9.27        9.55      5.18 o 
   2   4 -10        2.99       -1.02      4.20 o 
   3   4 -10        3.25        8.10      4.62 o 
   4   4 -10        2.94        2.27      4.38 o 
   5   4 -10        3.34        2.81      4.35 o 
   6   4 -10        5.45        6.37      6.60 o 
   7   4 -10        0.41        1.08      3.43 o 
   8   4 -10        1.26        0.25      4.13 o 
   9   4 -10        1.91        3.11      4.31 o 
  10   4 -10        0.86        6.34      4.72 o 
  11   4 -10        4.07        0.36      4.80 o 
  12   4 -10        0.08       -0.91      3.86 o 
  13   4 -10        5.51       -2.30      6.34 o 
   0   5 -10        1.08        2.46      6.54 o 
   1   5 -10        4.32        7.37      4.93 o 
   2   5 -10        0.48        2.58      5.01 o 
   3   5 -10        0.23        2.71      7.81 o 
   4   5 -10        2.46        2.49      3.79 o 
   5   5 -10        1.45       -1.65      2.93 o 
   6   5 -10        1.86        1.18      3.13 o 
   7   5 -10        3.69        4.38      6.65 o 
   8   5 -10        1.20       -1.54      3.93 o 
   9   5 -10        1.47        3.78      4.28 o 
  10   5 -10        1.03        4.38     10.23 o 
  11   5 -10        0.97       11.04     10.63 o 
  12   5 -10        1.54        5.95     16.29 o 
   0   6 -10       12.58        2.98      6.87 o 
   1   6 -10        4.76        7.66      4.88 o 
   2   6 -10        6.50        9.76      5.34 o 
   3   6 -10        0.19       -2.31      5.48 o 
   4   6 -10        1.15        2.07      6.02 o 
   5   6 -10        1.74        4.82      6.74 o 
   6   6 -10        1.61       -5.61      7.14 o 
   7   6 -10        0.57        2.85      9.09 o 
   8   6 -10        2.99        6.57      8.13 o 
   9   6 -10        0.17        6.94     10.56 o 
  10   6 -10        1.45        2.59      7.59 o 
   0   7 -10        5.01        0.18      5.40 o 
   1   7 -10        6.21        1.87      4.01 o 
   2   7 -10        5.44        0.75      4.37 o 
   3   7 -10        2.01        0.60      3.61 o 
   4   7 -10        5.67        7.17      5.95 o 
   5   7 -10        9.59       13.69     16.57 o 
   6   7 -10        2.05       -1.22      5.83 o 
   7   7 -10        0.79        3.23      6.30 o 
   0   8 -10        0.73        0.38      5.40 o 
   1   8 -10        0.80       -2.06      3.58 o 
   2   8 -10        1.61        4.78      7.67 o 
   3   8 -10        1.71       -2.56     13.62 o 
   4   8 -10        6.83       12.56     16.13 o 
   5   8 -10        0.34       -7.13     14.50 o 
   6   8 -10        3.04       13.80     15.54 o 
   2   0  -9      136.64      152.60     12.69 o 
   4   0  -9       28.10       45.43     19.69 o 
   6   0  -9       85.57      117.88      8.95 o 
   8   0  -9        6.94       14.07      6.63 o 
  10   0  -9        0.81        9.43      5.76 o 
  12   0  -9        4.64       10.94      6.75 o 
  14   0  -9        2.64       -1.23      4.72 o 
  16   0  -9        0.61       -0.70      5.92 o 
   1   1  -9       31.17       21.88      4.76 o 
   2   1  -9      185.69      184.19      9.84 o 
   3   1  -9       87.48      140.09     10.46 o 
   4   1  -9      102.22      103.94      7.75 o 
   5   1  -9       16.26       22.98      4.54 o 
   6   1  -9        1.32        4.48      3.00 o 
   7   1  -9       22.89       18.50      4.51 o 
   8   1  -9        0.32        1.57      3.66 o 
   9   1  -9        3.01        6.54      4.50 o 
  10   1  -9        1.39        0.62      3.32 o 
  11   1  -9        6.28        9.33      4.33 o 
  12   1  -9        4.58        2.57      4.02 o 
  13   1  -9        5.77        7.28      4.64 o 
  14   1  -9        5.50        4.25      4.30 o 
  15   1  -9        2.18        8.40      4.75 o 
  16   1  -9        6.28        9.26      4.75 o 
   1   2  -9       44.67       40.88      5.97 o 
   2   2  -9      118.05      140.85     12.27 o 
   3   2  -9       23.92       29.33      5.06 o 
   4   2  -9       11.99       12.63      4.47 o 
   5   2  -9       34.60       50.87      6.61 o 
   6   2  -9        0.86        5.94      4.75 o 
   7   2  -9        0.21       -0.23      3.35 o 
   8   2  -9        5.76        4.11      3.11 o 
   9   2  -9       10.99       17.17      4.45 o 
  10   2  -9       10.71        5.88      3.79 o 
  11   2  -9        0.82       -0.49      3.08 o 
  12   2  -9        7.38       10.62      3.74 o 
  13   2  -9       14.64       12.00      4.15 o 
  14   2  -9        5.72        2.54      3.71 o 
  15   2  -9        0.90        8.44      4.49 o 
  16   2  -9        2.54       -1.48      4.52 o 
   1   3  -9       19.30       33.02      4.83 o 
   2   3  -9       35.93       57.10      7.52 o 
   3   3  -9        1.69        2.10      3.87 o 
   4   3  -9        2.11        6.12      3.97 o 
   5   3  -9        4.88        7.31      4.65 o 
   6   3  -9        1.72        2.20      3.82 o 
   7   3  -9        0.13       -0.95      3.82 o 
   8   3  -9        2.15        1.87      3.72 o 
   9   3  -9        9.78        7.78      3.86 o 
  10   3  -9        3.39        4.17      3.47 o 
  11   3  -9        6.33        2.97      3.17 o 
  12   3  -9        3.02        0.02      3.29 o 
  13   3  -9        7.30        0.46      3.24 o 
  14   3  -9        3.07       -1.68      3.23 o 
  15   3  -9        0.08        1.61      4.11 o 
   1   4  -9       16.53       21.12      4.73 o 
   2   4  -9        8.78        7.03      3.73 o 
   3   4  -9        0.56        1.17      3.64 o 
   4   4  -9       34.00       27.29     12.11 o 
   5   4  -9        3.17        3.75      3.73 o 
   6   4  -9       13.79       13.58      8.62 o 
   7   4  -9        1.65        0.13      2.67 o 
   8   4  -9        3.67        5.16      4.04 o 
   9   4  -9        2.89        2.48      3.19 o 
  10   4  -9       14.98        7.56      4.33 o 
  11   4  -9        2.66        2.13      4.10 o 
  12   4  -9        1.84        3.43      3.56 o 
  13   4  -9        2.14        1.19      3.63 o 
  14   4  -9        4.18        3.11      3.04 o 
  15   4  -9        2.60      280.10     28.60 o 
   1   5  -9        3.84        4.05      5.10 o 
   2   5  -9        8.98       10.13      4.39 o 
   3   5  -9        0.58        0.29      4.44 o 
   4   5  -9       24.68       12.17      7.39 o 
   5   5  -9       10.44       12.51      8.64 o 
   6   5  -9       15.14       18.22     10.84 o 
   7   5  -9        3.42        1.62      4.29 o 
   8   5  -9        5.50        5.04      3.75 o 
   9   5  -9        2.98       17.69      7.85 o 
  10   5  -9        0.78       -1.85      2.73 o 
  11   5  -9        0.43        2.86      3.41 o 
  12   5  -9        0.14        1.18      3.62 o 
  13   5  -9        3.13        2.15      7.44 o 
   1   6  -9        2.22        1.48      3.69 o 
   2   6  -9        3.45        2.28      4.05 o 
   3   6  -9        1.26       -1.57      4.34 o 
   4   6  -9        1.41        3.81      4.54 o 
   5   6  -9        4.99        4.19      5.89 o 
   6   6  -9        4.75        1.63      7.54 o 
   7   6  -9        7.76       13.44     10.01 o 
   8   6  -9        0.70        2.17      3.41 o 
   9   6  -9        5.90        9.69      9.87 o 
  10   6  -9        0.97        0.74      2.61 o 
  11   6  -9        2.14       -2.91      2.91 o 
  12   6  -9        0.10       -2.21      2.98 o 
  13   6  -9        1.65       15.39     11.53 o 
   1   7  -9        3.74        3.83      3.71 o 
   2   7  -9        1.88       -0.23      3.18 o 
   3   7  -9        1.08       -0.22      3.85 o 
   4   7  -9        1.72        1.56      3.89 o 
   5   7  -9        0.23       -1.00      5.32 o 
   6   7  -9        0.12       -1.17      4.82 o 
   7   7  -9        3.02        0.25      5.78 o 
   8   7  -9        3.29        6.97      7.37 o 
   9   7  -9        6.92        4.64      7.46 o 
  10   7  -9        1.98       -0.79      7.68 o 
  11   7  -9        0.71        0.83      8.96 o 
   1   8  -9        1.06       -2.66      3.00 o 
   2   8  -9        2.46        2.31      3.34 o 
   3   8  -9        3.04       -1.32      3.50 o 
   4   8  -9        3.65        2.85      4.07 o 
   5   8  -9        1.71        3.60     11.79 o 
   6   8  -9        2.34        0.06      4.93 o 
   7   8  -9        0.05        7.76     11.98 o 
   8   8  -9        2.39        0.98      5.00 o 
   1   9  -9        0.45       -3.18      3.30 o 
   2   9  -9        1.11        2.86      4.00 o 
   3   9  -9        0.95       -0.28      3.69 o 
   4   9  -9        7.09        1.80      6.09 o 
   5   9  -9        1.29        2.19      8.17 o 
   6   9  -9        7.78       38.56     16.39 o 
   0   0  -8      191.54      309.08     24.97 o 
   2   0  -8        5.12        8.86      5.51 o 
   4   0  -8       25.77       34.10      5.27 o 
   6   0  -8      228.85      235.60     10.57 o 
   8   0  -8      128.02      200.01     21.96 o 
  10   0  -8       10.89        9.64      5.74 o 
  12   0  -8       43.81       45.92      9.33 o 
  14   0  -8       42.58       42.58     12.47 o 
  16   0  -8        2.62       -1.30      6.40 o 
  18   0  -8        3.97       -9.23     10.32 o 
   0   1  -8      409.64      615.93     27.79 o 
   1   1  -8       46.82       65.54      7.16 o 
   2   1  -8      151.68      146.80      7.26 o 
   3   1  -8       50.80       75.67      6.85 o 
   4   1  -8       18.37       30.98      4.28 o 
   5   1  -8       26.22       20.97      3.74 o 
   6   1  -8       61.19       96.48      6.64 o 
   7   1  -8       16.33       15.47      3.53 o 
   8   1  -8       53.13       62.26      6.27 o 
   9   1  -8       85.07       99.27      7.72 o 
  10   1  -8       20.18       19.19      4.95 o 
  11   1  -8        1.30        4.62      4.33 o 
  12   1  -8        5.38        5.92      3.96 o 
  13   1  -8       14.13       11.66      4.43 o 
  14   1  -8        3.91        4.12      4.47 o 
  15   1  -8        0.86        2.30      4.55 o 
  16   1  -8        0.24        1.34      4.14 o 
  17   1  -8        3.89        2.99      4.23 o 
  18   1  -8       11.25       35.38     16.04 o 
   0   2  -8      147.30      151.45     11.43 o 
   1   2  -8       61.61       57.02      6.13 o 
   2   2  -8       72.49      110.15      7.67 o 
   3   2  -8      105.64      118.02      8.40 o 
   4   2  -8       13.46       15.06      4.50 o 
   5   2  -8       14.55       24.73      4.23 o 
   6   2  -8       80.48       91.54      6.99 o 
   7   2  -8        0.86        1.22      2.75 o 
   8   2  -8       59.15       51.97      7.78 o 
   9   2  -8       58.19       56.87      6.25 o 
  10   2  -8       15.07       10.83      3.62 o 
  11   2  -8        0.38       -1.72      3.42 o 
  12   2  -8       10.19        7.64      3.96 o 
  13   2  -8        2.02       -1.45      3.74 o 
  14   2  -8       14.71       10.85      4.46 o 
  15   2  -8        1.05       -0.41      3.67 o 
  16   2  -8        2.07        2.58      4.33 o 
  17   2  -8        3.47       -0.05      6.65 o 
  18   2  -8        5.92        7.16     11.47 o 
   0   3  -8       96.72      125.42     10.72 o 
   1   3  -8       22.96       23.22      4.19 o 
   2   3  -8        2.07        7.89      3.70 o 
   3   3  -8       68.78      105.13      8.52 o 
   4   3  -8       22.22       33.44      5.55 o 
   5   3  -8       48.90       37.58     10.20 o 
   6   3  -8       20.27       23.18      6.65 o 
   7   3  -8       17.41       16.66      4.15 o 
   8   3  -8       35.22       36.14      6.94 o 
   9   3  -8       40.65       46.30      6.14 o 
  10   3  -8        2.91        1.80      3.47 o 
  11   3  -8        8.21        4.58      3.19 o 
  12   3  -8       14.97       13.70      3.97 o 
  13   3  -8        9.55        7.93      4.07 o 
  14   3  -8       10.09        7.42      3.63 o 
  15   3  -8        2.74        4.71      3.67 o 
  16   3  -8        1.07       -2.28      4.57 o 
  17   3  -8        2.96        5.18      6.24 o 
   0   4  -8        8.78        8.00     11.08 o 
   1   4  -8       19.80       25.34      4.52 o 
   2   4  -8       41.50       47.46      5.75 o 
   3   4  -8       47.20       67.48      6.21 o 
   4   4  -8       49.79       70.45     14.35 o 
   5   4  -8       12.70        9.54      4.49 o 
   6   4  -8       13.58        6.49      6.60 o 
   7   4  -8        3.70       -1.95      3.71 o 
   8   4  -8       46.98       34.02     19.06 o 
   9   4  -8        9.37        7.97      4.25 o 
  10   4  -8        2.60        4.09      2.96 o 
  11   4  -8       15.38       12.21      4.96 o 
  12   4  -8       15.37        9.77      3.29 o 
  13   4  -8        6.97        3.76      3.17 o 
  14   4  -8        1.45        3.78      3.58 o 
  15   4  -8        3.41        5.01      4.96 o 
  16   4  -8        0.59        4.26      4.97 o 
   0   5  -8        8.00       14.32     10.39 o 
   1   5  -8       42.71       47.47      8.47 o 
   2   5  -8        5.70        3.47      3.69 o 
   3   5  -8        0.47        3.70      4.03 o 
   4   5  -8       18.26        8.59      3.05 o 
   5   5  -8       21.07       13.51      7.66 o 
   6   5  -8       21.23       15.62      7.82 o 
   7   5  -8       25.36       20.70     11.80 o 
   8   5  -8        8.70        8.72      6.12 o 
   9   5  -8        7.74        6.75      3.90 o 
  10   5  -8        3.85       -0.98      2.80 o 
  11   5  -8        7.45       10.29      4.60 o 
  12   5  -8        2.12        2.16      3.49 o 
  13   5  -8        3.80        0.91      2.86 o 
  14   5  -8        1.26        1.13      4.39 o 
  15   5  -8        5.77        3.91      4.72 o 
  16   5  -8        0.23       -2.00      5.75 o 
   0   6  -8       10.31       21.71     16.70 o 
   1   6  -8       15.96       17.97      4.27 o 
   2   6  -8        8.88        7.10      4.22 o 
   3   6  -8        6.06        5.44      4.54 o 
   4   6  -8        4.46        9.55      4.59 o 
   5   6  -8       29.91       29.93      6.19 o 
   6   6  -8       15.59       14.17      6.51 o 
   7   6  -8        0.77       -1.49      8.61 o 
   8   6  -8       12.83       10.33      6.62 o 
   9   6  -8        2.64        3.07      3.57 o 
  10   6  -8        7.93        8.26      3.81 o 
  11   6  -8        5.58        5.66      3.76 o 
  12   6  -8        1.48        2.02      4.13 o 
  13   6  -8        4.29        3.66      5.30 o 
  14   6  -8        1.60       -2.63      4.58 o 
  15   6  -8        3.42        9.38      6.97 o 
   0   7  -8       13.51        9.39      7.30 o 
   1   7  -8       12.88        8.55      5.41 o 
   2   7  -8        9.58       10.25      5.14 o 
   3   7  -8        5.88        8.84      5.21 o 
   4   7  -8        0.05        1.13      3.48 o 
   5   7  -8       18.79       21.24      6.01 o 
   6   7  -8        1.68        5.18      5.92 o 
   7   7  -8        4.09       -3.17      5.47 o 
   8   7  -8       12.86       13.85     13.93 o 
   9   7  -8       16.85       22.05      7.94 o 
  10   7  -8        6.51       13.83      7.47 o 
  11   7  -8       15.72       20.45      8.35 o 
  12   7  -8        2.57       -0.14      9.33 o 
  13   7  -8        1.63        0.03      8.70 o 
  14   7  -8        1.34        6.25      9.91 o 
   0   8  -8        0.41       -3.69      3.69 o 
   1   8  -8        0.71        0.93      3.37 o 
   2   8  -8        2.21        2.79      3.28 o 
   3   8  -8        6.55        6.57      3.55 o 
   4   8  -8       12.36        5.67      5.08 o 
   5   8  -8        3.51        5.36      5.21 o 
   6   8  -8       11.89       10.57      6.78 o 
   7   8  -8        5.98        1.75      3.82 o 
   8   8  -8        4.65       13.22      5.52 o 
   9   8  -8        5.40       20.74     25.50 o 
  10   8  -8       11.91       19.93     26.95 o 
  11   8  -8        2.89        9.76      6.27 o 
   0   9  -8        4.30        2.06      4.95 o 
   1   9  -8        3.30        0.96      3.61 o 
   2   9  -8        2.47        4.56      4.47 o 
   3   9  -8        4.95        3.97      3.63 o 
   4   9  -8        8.95        5.73      3.61 o 
   5   9  -8        8.02        9.34      4.36 o 
   6   9  -8        5.66        2.89      3.50 o 
   7   9  -8        0.00        0.43      4.26 o 
   8   9  -8        3.95        2.34      3.86 o 
   9   9  -8        0.16        4.22     11.14 o 
   0  10  -8       21.55       38.53      9.94 o 
   1  10  -8        1.53       -1.70      4.67 o 
   2  10  -8        0.10        4.15      4.47 o 
   3  10  -8        0.12       -1.54      3.91 o 
   4  10  -8        0.02        2.37      3.44 o 
   5  10  -8        3.05        4.69      9.85 o 
   6  10  -8        0.88        4.37      6.41 o 
   7  10  -8        4.80        2.29      6.61 o 
   2   0  -7      198.22      176.92     18.34 o 
   4   0  -7        1.82        7.50      2.90 o 
   6   0  -7      227.44      271.34     12.58 o 
   8   0  -7       29.94       33.36      5.69 o 
  10   0  -7       37.50       47.33      9.37 o 
  12   0  -7       41.97       49.90     14.74 o 
  14   0  -7       13.54        7.96      5.72 o 
  16   0  -7        4.54        0.62      5.41 o 
  18   0  -7        4.66       -0.88      7.58 o 
   1   1  -7       24.27       39.81      3.94 o 
   2   1  -7       18.07       29.91      3.59 o 
   3   1  -7       36.61       34.06      3.25 o 
   4   1  -7      180.90      172.90      6.11 o 
   5   1  -7      132.50      152.52      6.22 o 
   6   1  -7      368.57      419.25     10.72 o 
   7   1  -7       39.26       52.79      5.54 o 
   8   1  -7       99.88      122.75      7.82 o 
   9   1  -7       96.06      114.81      7.82 o 
  10   1  -7       37.47       38.22      4.91 o 
  11   1  -7       14.15        9.42      4.14 o 
  12   1  -7       47.59       39.66      6.24 o 
  13   1  -7       44.04       40.78      7.43 o 
  14   1  -7        5.60        6.47      4.36 o 
  15   1  -7        3.38        3.45      4.06 o 
  16   1  -7        9.77        7.10      4.96 o 
  17   1  -7        7.85        5.69      5.32 o 
  18   1  -7        0.22        0.63      5.13 o 
   1   2  -7       53.94       71.53      5.56 o 
   2   2  -7       10.27        9.00      2.59 o 
   3   2  -7      230.16      216.46      7.35 o 
   4   2  -7      118.82      144.14      7.60 o 
   5   2  -7      462.31      383.24     17.20 o 
   6   2  -7       60.41       71.65      5.30 o 
   7   2  -7       57.35       79.64      6.45 o 
   8   2  -7       31.48       31.47      4.68 o 
   9   2  -7       13.73       12.22      3.57 o 
  10   2  -7       60.86       58.11      5.88 o 
  11   2  -7       32.26       32.00      4.81 o 
  12   2  -7       41.58       57.79     10.23 o 
  13   2  -7       37.09       28.52      5.52 o 
  14   2  -7       18.76       11.55      4.24 o 
  15   2  -7       11.73       20.41      5.48 o 
  16   2  -7        3.51        1.29      4.57 o 
  17   2  -7        7.50        7.85      5.12 o 
  18   2  -7        1.21        8.91      5.67 o 
  19   2  -7        0.77        6.75     10.35 o 
   1   3  -7       47.29       71.58      5.61 o 
   2   3  -7        2.51       -2.55      2.55 o 
   3   3  -7       42.55       41.13      4.79 o 
   4   3  -7      142.63      116.43      9.15 o 
   5   3  -7       81.51       88.61      7.00 o 
   6   3  -7       28.94       21.23      3.89 o 
   7   3  -7       17.49       24.70      4.04 o 
   8   3  -7       44.37       45.50      4.93 o 
   9   3  -7       61.54       46.74      5.08 o 
  10   3  -7        0.12        0.43      2.68 o 
  11   3  -7        3.71        1.95      2.99 o 
  12   3  -7       17.73       16.43      3.84 o 
  13   3  -7       11.61       12.69      4.05 o 
  14   3  -7        5.50        1.24      3.42 o 
  15   3  -7        4.47        4.47      4.87 o 
  16   3  -7        2.40       -1.40      4.31 o 
  17   3  -7        2.03       -0.26      4.88 o 
  18   3  -7        1.07        4.38      5.86 o 
   1   4  -7       59.20       65.00      5.92 o 
   2   4  -7       28.96       33.92      4.20 o 
   3   4  -7       25.81       28.58      4.27 o 
   4   4  -7       12.77       10.29      3.00 o 
   5   4  -7       16.56       17.32      3.62 o 
   6   4  -7        9.22       13.58      3.52 o 
   7   4  -7       24.89       27.96      7.03 o 
   8   4  -7        9.41       13.36      3.73 o 
   9   4  -7       32.74       28.40      5.74 o 
  10   4  -7        5.21        1.44      2.89 o 
  11   4  -7       10.57        8.97      3.43 o 
  12   4  -7        1.93        1.59      2.80 o 
  13   4  -7        1.34       -0.40      2.91 o 
  14   4  -7        1.99        3.66      3.95 o 
  15   4  -7        2.78        1.23      4.41 o 
  16   4  -7        0.29        2.20      5.15 o 
  17   4  -7       13.07        5.17      5.63 o 
  18   4  -7        0.12        6.10      9.79 o 
   1   5  -7        0.91        4.94      3.27 o 
   2   5  -7       97.55       96.38      7.63 o 
   3   5  -7        1.64       -0.08      3.20 o 
   4   5  -7        6.19        6.75      3.44 o 
   5   5  -7       28.17       37.24      5.07 o 
   6   5  -7        6.48        5.35      3.50 o 
   7   5  -7       35.76       40.00      8.07 o 
   8   5  -7       31.05       24.28      6.10 o 
   9   5  -7       14.16        9.54      3.73 o 
  10   5  -7       17.64       15.60      3.83 o 
  11   5  -7        2.89       -0.20      2.71 o 
  12   5  -7        9.84       14.04      3.77 o 
  13   5  -7        7.33        7.82      4.32 o 
  14   5  -7       32.21       26.94      5.65 o 
  15   5  -7        1.89        2.91      3.57 o 
  16   5  -7        1.10       23.52     24.93 o 
  17   5  -7        4.72        3.03      6.54 o 
   1   6  -7       15.66       24.64      4.53 o 
   2   6  -7      104.27      102.92      9.22 o 
   3   6  -7       34.48       48.68      6.81 o 
   4   6  -7        4.45        2.01      4.15 o 
   5   6  -7       23.28       23.26      5.40 o 
   6   6  -7       19.64       18.97      5.49 o 
   7   6  -7       20.09       32.95     12.49 o 
   8   6  -7        0.08       -1.99      2.60 o 
   9   6  -7        2.04        7.14      3.72 o 
  10   6  -7        6.19        4.12      2.87 o 
  11   6  -7        0.21       -0.91      3.21 o 
  12   6  -7        7.39       11.69      5.39 o 
  13   6  -7        6.70        9.18      4.85 o 
  14   6  -7        7.39        2.51      4.98 o 
  15   6  -7        0.93        1.53      4.48 o 
  16   6  -7        4.81       11.07      6.25 o 
   1   7  -7        6.08        0.12      3.22 o 
   2   7  -7        9.39       12.97      4.49 o 
   3   7  -7       47.34       51.40     13.49 o 
   4   7  -7        0.06        3.75      3.84 o 
   5   7  -7        1.51        2.88      3.88 o 
   6   7  -7       27.49       30.95      9.73 o 
   7   7  -7       10.64        7.40      6.53 o 
   8   7  -7        5.78        8.75      6.29 o 
   9   7  -7        3.14        5.11      5.16 o 
  10   7  -7        6.51       12.65      6.40 o 
  11   7  -7        0.92        1.38      4.62 o 
  12   7  -7        1.74       -1.55      4.19 o 
  13   7  -7        0.38        1.57      4.94 o 
  14   7  -7        3.61        2.87      5.07 o 
  15   7  -7        0.04        3.41      5.42 o 
   1   8  -7        4.74        4.71      4.13 o 
   2   8  -7        1.30        9.42      3.81 o 
   3   8  -7       27.00       18.35      7.73 o 
   4   8  -7        2.50        1.74      3.04 o 
   5   8  -7        4.76        5.29      5.46 o 
   6   8  -7       25.53       19.38      6.46 o 
   7   8  -7        4.03        6.88      4.76 o 
   8   8  -7        0.40       -1.62      3.94 o 
   9   8  -7        3.65        2.85      5.37 o 
  10   8  -7        9.91       12.28      9.67 o 
  11   8  -7        0.72        3.51      5.42 o 
  12   8  -7        0.38        2.41      5.68 o 
  13   8  -7        2.15        6.84      7.55 o 
  14   8  -7        4.92        1.95      8.14 o 
   1   9  -7        1.60       -0.95      4.09 o 
   2   9  -7        1.28       -0.29      3.76 o 
   3   9  -7        1.98        7.17      4.29 o 
   4   9  -7        9.00       12.68      6.81 o 
   5   9  -7        1.15        0.36      2.64 o 
   6   9  -7        3.11        7.13      3.27 o 
   7   9  -7        1.79        0.04      3.75 o 
   8   9  -7        0.18        1.53      3.91 o 
   9   9  -7        3.05       -0.56      3.64 o 
  10   9  -7        0.79        5.14     11.82 o 
  11   9  -7        1.25       -0.52      4.08 o 
   1  10  -7        2.85        0.96      4.90 o 
   2  10  -7        2.44        1.10      9.71 o 
   3  10  -7        1.37        5.11      4.05 o 
   4  10  -7        8.94       13.67      7.15 o 
   5  10  -7        0.40       -2.44      4.92 o 
   6  10  -7        0.44       -0.44      2.39 o 
   7  10  -7        1.87        1.52      3.12 o 
   8  10  -7        0.15        1.25      3.94 o 
   9  10  -7        1.88       17.36     13.62 o 
   1  11  -7        0.30        3.21      5.84 o 
   2  11  -7        5.35        4.34      7.59 o 
   3  11  -7        1.44        0.07      4.66 o 
   4  11  -7        2.76        6.02      6.93 o 
   5  11  -7        1.79        0.61      5.89 o 
   6  11  -7        0.20       -3.39     11.94 o 
   0   0  -6     1003.68     1045.48     57.28 o 
   2   0  -6      309.68      364.18     21.26 o 
   4   0  -6      168.10      196.30      8.07 o 
   6   0  -6      105.62       85.85     23.24 o 
   8   0  -6      302.47      266.53     11.88 o 
  10   0  -6      133.44      148.26     12.76 o 
  12   0  -6       45.71       54.61     16.32 o 
  14   0  -6       11.20       20.45      7.26 o 
  16   0  -6        1.90        2.77      5.65 o 
  18   0  -6       12.87        5.51      9.94 o 
   0   1  -6       65.25       66.44      5.00 o 
   1   1  -6      222.49      237.51      6.86 o 
   2   1  -6      183.77      202.51      6.17 o 
   3   1  -6       58.44       73.99      4.84 o 
   4   1  -6      148.47      161.82      5.45 o 
   5   1  -6      149.31      155.25      5.33 o 
   6   1  -6       38.25       40.62      3.88 o 
   7   1  -6       97.62       98.59      5.42 o 
   8   1  -6       72.57       80.26      6.22 o 
   9   1  -6      118.66      118.13      8.04 o 
  10   1  -6       22.05       20.06      4.68 o 
  11   1  -6       49.96       60.25      8.30 o 
  12   1  -6        2.54       -0.98      3.48 o 
  13   1  -6       31.79       27.29      5.54 o 
  14   1  -6       10.19        8.76      4.77 o 
  15   1  -6        3.11        3.49      3.89 o 
  16   1  -6       10.05        6.39      4.52 o 
  17   1  -6       12.76        9.28      5.21 o 
  18   1  -6        8.57       13.92      6.48 o 
  19   1  -6        5.27        4.41      6.76 o 
   0   2  -6      152.54      178.88      7.25 o 
   1   2  -6      154.81      171.33      5.60 o 
   2   2  -6      301.57      312.55      8.15 o 
   3   2  -6      241.38      241.51      7.58 o 
   4   2  -6      127.30      132.52      6.97 o 
   5   2  -6      119.68      127.51      5.27 o 
   6   2  -6       70.79       67.11      4.42 o 
   7   2  -6       11.44       16.30      2.60 o 
   8   2  -6       14.77       19.24      3.51 o 
   9   2  -6      115.95      123.43      7.19 o 
  10   2  -6       33.07       33.31      4.71 o 
  11   2  -6       35.42       59.13      5.85 o 
  12   2  -6        0.17       -1.27      2.70 o 
  13   2  -6       77.37       70.38      7.66 o 
  14   2  -6       81.18       91.28      8.89 o 
  15   2  -6        2.19        7.82      4.30 o 
  16   2  -6       14.43       18.38      6.11 o 
  17   2  -6        0.06        2.60      7.12 o 
  18   2  -6        1.55        1.73      5.10 o 
  19   2  -6        2.85        1.75      4.61 o 
   0   3  -6      377.51      375.80     14.57 o 
   1   3  -6       21.30       35.36      3.22 o 
   2   3  -6       54.60       57.41      4.22 o 
   3   3  -6      115.00      138.52      6.26 o 
   4   3  -6      153.02      121.50     10.69 o 
   5   3  -6       33.66       43.87      4.20 o 
   6   3  -6       60.34       61.87      4.60 o 
   7   3  -6       65.75       64.75      5.62 o 
   8   3  -6       84.52      100.97      6.49 o 
   9   3  -6       25.06       29.96      4.38 o 
  10   3  -6      160.27      197.27      8.48 o 
  11   3  -6       54.73       67.73      6.11 o 
  12   3  -6       33.59       30.27      6.25 o 
  13   3  -6      133.83      154.03     11.90 o 
  14   3  -6       37.21       26.61      4.42 o 
  15   3  -6       16.56        9.97      7.05 o 
  16   3  -6        0.26       -0.06      4.04 o 
  17   3  -6        7.03       -1.70      4.49 o 
  18   3  -6        4.53        5.26      4.63 o 
  19   3  -6        8.77       10.03      5.20 o 
  20   3  -6        0.86       -1.39     10.97 o 
   0   4  -6      131.03       99.67      9.72 o 
   1   4  -6        2.94        1.22      2.30 o 
   2   4  -6        4.08        8.10      2.84 o 
   3   4  -6      102.50      105.05      5.69 o 
   4   4  -6       25.79       35.55      3.57 o 
   5   4  -6       38.49       50.42      4.90 o 
   6   4  -6       96.48      107.65      6.36 o 
   7   4  -6       50.42       51.08      5.80 o 
   8   4  -6      182.95      247.59      9.47 o 
   9   4  -6       59.70       68.28      5.94 o 
  10   4  -6      289.40      338.82     12.02 o 
  11   4  -6       44.52       42.23      5.19 o 
  12   4  -6       49.80       56.90      5.87 o 
  13   4  -6        5.46        0.44      2.93 o 
  14   4  -6        0.64        3.43      4.35 o 
  15   4  -6       13.85       12.66      5.65 o 
  16   4  -6        0.90        3.25      5.20 o 
  17   4  -6        4.00        9.62      5.46 o 
  18   4  -6        5.69        5.14      4.73 o 
  19   4  -6       17.26       23.56     14.03 o 
   0   5  -6       90.01      102.61      9.90 o 
   1   5  -6       20.61       26.18      4.11 o 
   2   5  -6       73.31       88.93      6.59 o 
   3   5  -6       54.18       60.74      5.91 o 
   4   5  -6       18.26       20.05      3.30 o 
   5   5  -6       13.02       19.70      4.04 o 
   6   5  -6        7.99        8.73      2.74 o 
   7   5  -6      231.23      243.09     11.48 o 
   8   5  -6       59.62       78.79      6.85 o 
   9   5  -6      152.45      172.91      8.62 o 
  10   5  -6       15.51       19.43      3.78 o 
  11   5  -6        3.58        7.75      3.38 o 
  12   5  -6       17.82       10.01      3.46 o 
  13   5  -6        7.00        7.47      3.86 o 
  14   5  -6        7.40        8.96      4.81 o 
  15   5  -6        9.80        6.05      4.04 o 
  16   5  -6       15.56       18.09      5.35 o 
  17   5  -6        1.09        3.86      4.34 o 
  18   5  -6        5.02        3.06      5.30 o 
   0   6  -6       94.14      102.79     10.30 o 
   1   6  -6       22.75       22.75      4.11 o 
   2   6  -6       35.19       42.03     10.72 o 
   3   6  -6      123.56      135.40      8.44 o 
   4   6  -6       20.74       30.37      5.66 o 
   5   6  -6      105.09      137.01      9.17 o 
   6   6  -6      100.26      116.65      7.51 o 
   7   6  -6      132.16      157.77     11.73 o 
   8   6  -6       87.45       70.10      7.95 o 
   9   6  -6       85.41       98.91      8.80 o 
  10   6  -6        6.00       11.39      3.70 o 
  11   6  -6       31.10       35.43      5.09 o 
  12   6  -6       12.24        7.78      4.35 o 
  13   6  -6        1.52        2.95      3.75 o 
  14   6  -6        1.35        8.23      4.43 o 
  15   6  -6        4.50        9.79      4.53 o 
  16   6  -6       10.99       19.15      5.50 o 
  17   6  -6        2.62        2.96      4.87 o 
  18   6  -6        0.03        8.11      8.20 o 
   0   7  -6       31.65       59.22      8.85 o 
   1   7  -6       69.91      107.37     10.84 o 
   2   7  -6        9.73       17.21      4.69 o 
   3   7  -6       53.16       48.06      6.54 o 
   4   7  -6       41.59       42.70      7.46 o 
   5   7  -6       59.09       68.63      9.68 o 
   6   7  -6       21.41       27.83      5.31 o 
   7   7  -6       30.16       47.80      8.40 o 
   8   7  -6       30.93       39.41      6.00 o 
   9   7  -6       14.40       14.47      4.55 o 
  10   7  -6        2.46        4.63      9.85 o 
  11   7  -6       28.54       34.48      6.90 o 
  12   7  -6        5.53       10.62      4.40 o 
  13   7  -6        1.83        1.11      4.32 o 
  14   7  -6        8.76       14.32      5.44 o 
  15   7  -6        0.50        0.89      4.20 o 
  16   7  -6        7.15       17.98      5.53 o 
  17   7  -6        5.89        4.42      8.34 o 
   0   8  -6       10.86       28.46      6.88 o 
   1   8  -6      101.97      105.71     12.12 o 
   2   8  -6        0.17       -0.88      3.08 o 
   3   8  -6        8.76        5.23      3.80 o 
   4   8  -6        8.14        6.50      3.40 o 
   5   8  -6        4.98        7.74      3.42 o 
   6   8  -6        4.26        4.01      5.26 o 
   7   8  -6        1.66        1.85      3.50 o 
   8   8  -6       11.53       12.32      9.91 o 
   9   8  -6       19.45       16.07     10.57 o 
  10   8  -6       12.31        8.61      3.60 o 
  11   8  -6        2.26        4.29      4.07 o 
  12   8  -6        0.76        2.96      4.81 o 
  13   8  -6        0.17        4.61      3.99 o 
  14   8  -6        0.87       -3.32      4.42 o 
  15   8  -6        2.14        9.02      6.31 o 
   0   9  -6        0.64       -1.44      5.63 o 
   1   9  -6        5.93        8.61      3.97 o 
   2   9  -6        4.94        7.24      5.45 o 
   3   9  -6       19.98       18.29      6.17 o 
   4   9  -6        2.07       -1.42      2.58 o 
   5   9  -6       10.73        5.06      3.39 o 
   6   9  -6        5.84        5.11      3.18 o 
   7   9  -6        1.00        1.47      3.36 o 
   8   9  -6        2.33        1.99      4.49 o 
   9   9  -6        0.90       -0.52      3.66 o 
  10   9  -6       11.32       14.94     16.33 o 
  11   9  -6       10.13        5.70     13.99 o 
  12   9  -6        0.60       -1.30      2.90 o 
  13   9  -6        0.11        4.76      4.31 o 
   0  10  -6       16.61       15.09      7.72 o 
   1  10  -6        7.29        9.77      5.40 o 
   2  10  -6        7.65       20.30      4.94 o 
   3  10  -6        2.27        4.63      4.11 o 
   4  10  -6        2.45        5.30      3.90 o 
   5  10  -6        1.58        1.01      3.10 o 
   6  10  -6        8.89        6.74      6.06 o 
   7  10  -6        3.26        3.04     10.89 o 
   8  10  -6        2.89        3.56      6.19 o 
   9  10  -6        6.16       -0.09      5.09 o 
  10  10  -6        2.62        0.53      2.87 o 
   0  11  -6        0.20        5.54      6.69 o 
   1  11  -6        0.37        2.18      5.20 o 
   2  11  -6        2.40        9.04      6.15 o 
   3  11  -6        0.36        1.98      5.37 o 
   4  11  -6        0.51        7.45      6.96 o 
   5  11  -6        0.37       -0.85      4.23 o 
   6  11  -6        6.82        2.42      4.88 o 
   7  11  -6        4.28       10.52      7.19 o 
   8  11  -6        0.70       16.48     11.53 o 
   0  12  -6       18.87       29.57      9.94 o 
   1  12  -6        2.56       -0.32      5.84 o 
   2  12  -6        3.33        7.60      6.73 o 
   3  12  -6        0.16        8.46     11.23 o 
   2   0  -5     1075.01     1155.16     29.31 o 
   4   0  -5      219.86      187.44      7.30 o 
   6   0  -5      630.33      698.99     40.51 o 
   8   0  -5       15.42       16.96      3.61 o 
  10   0  -5      108.52      126.01      8.91 o 
  12   0  -5      119.06      142.38     12.99 o 
  14   0  -5      136.45      137.43     14.62 o 
  16   0  -5       23.60       27.20      8.62 o 
  18   0  -5        7.16       11.67     11.41 o 
  20   0  -5        0.62       -2.06     12.38 o 
   1   1  -5        4.85        2.84      1.49 o 
   2   1  -5       56.32       36.46      2.89 o 
   3   1  -5      204.28      276.30      8.97 o 
   4   1  -5      318.76      326.93      7.52 o 
   5   1  -5       53.04       57.59      3.96 o 
   6   1  -5      338.17      323.63      8.14 o 
   7   1  -5      379.64      328.14      9.02 o 
   8   1  -5       11.21       13.09      2.29 o 
   9   1  -5      139.89      119.81      8.54 o 
  10   1  -5       14.69       24.40      4.49 o 
  11   1  -5        3.41        0.82      1.66 o 
  12   1  -5       56.26       48.77      5.01 o 
  13   1  -5       33.03       32.37      5.65 o 
  14   1  -5       32.66       25.68      5.62 o 
  15   1  -5       62.33       60.69      7.62 o 
  16   1  -5        3.09        2.01      4.56 o 
  17   1  -5       11.48       13.31      5.44 o 
  18   1  -5       26.55       35.73      9.60 o 
  19   1  -5        2.71        1.49      6.22 o 
  20   1  -5        2.80       11.62      8.94 o 
   1   2  -5      279.74      347.33      7.69 o 
   2   2  -5      310.23      278.01      7.13 o 
   3   2  -5      869.75     1051.08     22.76 o 
   4   2  -5      128.66      110.32      4.47 o 
   5   2  -5      723.69      808.85     18.23 o 
   6   2  -5       21.82       22.54      2.77 o 
   7   2  -5      567.78      444.56     11.35 o 
   8   2  -5       12.35       15.91      3.03 o 
   9   2  -5       69.84       62.26      5.34 o 
  10   2  -5      187.33      155.45      6.87 o 
  11   2  -5       31.58       40.36      4.72 o 
  12   2  -5      123.46      124.98      9.98 o 
  13   2  -5       43.32       52.16      5.51 o 
  14   2  -5       14.65       16.03      4.76 o 
  15   2  -5       58.45       53.65      8.04 o 
  16   2  -5        3.35       13.50      5.21 o 
  17   2  -5       18.31       22.59      6.26 o 
  18   2  -5       19.23       25.10      6.54 o 
  19   2  -5        3.26        4.71      7.35 o 
  20   2  -5        1.06       -3.74      7.17 o 
   1   3  -5       18.82       20.27      2.04 o 
   2   3  -5      446.98      435.07     10.60 o 
   3   3  -5      201.59      242.81      7.98 o 
   4   3  -5      402.57      343.66     11.47 o 
   5   3  -5      149.51      179.57      6.07 o 
   6   3  -5        4.81        3.76      2.06 o 
   7   3  -5      129.20      143.49      6.25 o 
   8   3  -5       31.04       40.24      4.36 o 
   9   3  -5       20.88       25.02      3.79 o 
  10   3  -5        9.91       15.01      3.32 o 
  11   3  -5      186.66      163.63      7.35 o 
  12   3  -5      154.27      146.19      9.24 o 
  13   3  -5       39.62       49.19      5.47 o 
  14   3  -5        1.59        1.57      3.18 o 
  15   3  -5       16.92       19.75      4.59 o 
  16   3  -5        8.44        9.45      4.80 o 
  17   3  -5        0.79        0.47      4.42 o 
  18   3  -5        5.54       10.07      5.21 o 
  19   3  -5        4.34        4.83      5.28 o 
  20   3  -5        4.84       15.76      8.34 o 
   1   4  -5       98.40       89.87      4.89 o 
   2   4  -5       73.43       73.20      4.55 o 
   3   4  -5       44.84       45.20      3.62 o 
   4   4  -5        1.60       11.47      2.61 o 
   5   4  -5      133.61      120.34      4.86 o 
   6   4  -5       23.83       27.23      3.85 o 
   7   4  -5      150.73      149.50      6.53 o 
   8   4  -5       64.25       60.55      5.30 o 
   9   4  -5      146.54      136.95      6.71 o 
  10   4  -5       61.26       65.47      5.79 o 
  11   4  -5      142.45      137.81      8.25 o 
  12   4  -5       31.79       41.88      4.97 o 
  13   4  -5        4.03        5.52      3.54 o 
  14   4  -5        3.83        0.10      3.27 o 
  15   4  -5       12.14       17.77      6.74 o 
  16   4  -5        2.81        2.63      3.41 o 
  17   4  -5       17.54       17.78      5.71 o 
  18   4  -5        3.60        6.01      5.10 o 
  19   4  -5        6.05        1.95      4.56 o 
  20   4  -5        0.86       16.48     11.53 o 
   1   5  -5       91.16      102.84      4.79 o 
   2   5  -5        9.27        5.19      1.61 o 
   3   5  -5       17.85       20.59      3.06 o 
   4   5  -5      367.29      319.13     13.29 o 
   5   5  -5       88.38      100.70      7.97 o 
   6   5  -5      199.78      197.33      7.50 o 
   7   5  -5       42.51       39.55      4.84 o 
   8   5  -5       13.88        7.32      3.04 o 
   9   5  -5       61.82       71.05      6.56 o 
  10   5  -5       82.15       90.55      6.60 o 
  11   5  -5       87.89      101.40      7.98 o 
  12   5  -5       74.02       79.42      7.39 o 
  13   5  -5        6.36        9.44      3.91 o 
  14   5  -5        6.63        6.52      3.87 o 
  15   5  -5       23.45       15.43      5.18 o 
  16   5  -5       10.46        8.82      4.00 o 
  17   5  -5        6.52        7.43      4.37 o 
  18   5  -5        4.10        5.65      5.55 o 
  19   5  -5        2.39        5.88      5.39 o 
   1   6  -5       57.63       69.53      5.87 o 
   2   6  -5        3.51        3.67      3.30 o 
   3   6  -5       18.72       22.18      3.10 o 
   4   6  -5       61.33       72.91      7.44 o 
   5   6  -5      134.05      147.34      7.12 o 
   6   6  -5      147.38      143.05      8.31 o 
   7   6  -5       64.92       71.90      6.40 o 
   8   6  -5       70.30       83.93      8.79 o 
   9   6  -5       46.46       63.65      7.31 o 
  10   6  -5       18.00       14.83      4.43 o 
  11   6  -5       34.40       35.06      5.55 o 
  12   6  -5       23.57       28.22      5.65 o 
  13   6  -5        1.85       -0.22      3.30 o 
  14   6  -5        7.52       10.51      4.01 o 
  15   6  -5        5.73        7.81      3.94 o 
  16   6  -5        1.09        2.44      3.77 o 
  17   6  -5        1.16       -1.14      3.85 o 
  18   6  -5        0.11        1.90      3.92 o 
  19   6  -5        1.24        2.48      8.34 o 
   1   7  -5      177.82      182.48      8.06 o 
   2   7  -5      141.88      175.82     11.41 o 
   3   7  -5        3.59        4.19      3.65 o 
   4   7  -5       26.77       43.16      5.97 o 
   5   7  -5       71.42       86.63      6.80 o 
   6   7  -5       43.31       61.40      7.44 o 
   7   7  -5       57.11       69.48      8.04 o 
   8   7  -5        0.92        7.09      3.58 o 
   9   7  -5       15.43       12.95      4.36 o 
  10   7  -5        0.07       -1.33      3.37 o 
  11   7  -5       26.82       30.98      5.86 o 
  12   7  -5       11.01       12.54      4.54 o 
  13   7  -5       10.22        9.09      4.05 o 
  14   7  -5        2.68        6.69      4.14 o 
  15   7  -5        8.45       10.70      5.07 o 
  16   7  -5        5.10        7.12      4.97 o 
  17   7  -5        0.65        0.58      4.71 o 
  18   7  -5        0.64       17.45     10.05 o 
   1   8  -5       19.23       29.55      4.58 o 
   2   8  -5       69.79       85.68      7.89 o 
   3   8  -5       45.08       51.22      7.98 o 
   4   8  -5       37.43       35.94     12.88 o 
   5   8  -5       10.72        9.53      3.73 o 
   6   8  -5        0.13        1.37      2.83 o 
   7   8  -5       79.52       86.64     16.14 o 
   8   8  -5       21.35       32.27      5.05 o 
   9   8  -5        1.52        0.50      3.22 o 
  10   8  -5        5.89        8.24      3.68 o 
  11   8  -5        9.75       10.94      5.88 o 
  12   8  -5       24.19       23.36      5.44 o 
  13   8  -5       12.69        8.50      5.89 o 
  14   8  -5        4.84        1.18      3.90 o 
  15   8  -5        0.24       -0.25      4.06 o 
  16   8  -5        1.22       -1.46      4.41 o 
   1   9  -5       15.09       18.58      4.40 o 
   2   9  -5        6.05       13.23      4.84 o 
   3   9  -5       27.63       34.11     10.42 o 
   4   9  -5        2.04        2.37      3.90 o 
   5   9  -5       35.84       42.19     14.09 o 
   6   9  -5        5.83        7.30      3.71 o 
   7   9  -5        9.51       18.71      5.39 o 
   8   9  -5        3.70        3.25      2.60 o 
   9   9  -5       15.02       12.71     16.21 o 
  10   9  -5        0.08        0.82      3.07 o 
  11   9  -5        1.51        1.19      3.39 o 
  12   9  -5        5.60        1.33      3.26 o 
  13   9  -5        2.30        7.72      4.86 o 
  14   9  -5        0.43        0.79      3.51 o 
  15   9  -5        0.51       -5.28      5.31 o 
   1  10  -5       10.81       19.42      5.04 o 
   2  10  -5        2.96        3.84      3.80 o 
   3  10  -5        6.50        8.76      4.56 o 
   4  10  -5        9.99       20.56      4.98 o 
   5  10  -5        2.29        2.17      3.74 o 
   6  10  -5        0.22       -0.24      2.73 o 
   7  10  -5        1.42        4.96      3.64 o 
   8  10  -5        0.51        2.16      3.81 o 
   9  10  -5        2.11        1.90      6.96 o 
  10  10  -5        0.20        1.01      3.70 o 
  11  10  -5        0.16       -2.98      2.98 o 
  12  10  -5        4.27        8.40      5.70 o 
  13  10  -5        0.51       13.24     10.35 o 
   1  11  -5        1.70        9.09      6.09 o 
   2  11  -5        6.75        9.11      7.49 o 
   3  11  -5        5.19       16.47      4.46 o 
   4  11  -5        3.43        7.07      4.23 o 
   5  11  -5        0.41       -2.42      4.07 o 
   6  11  -5        2.60        0.14      3.54 o 
   7  11  -5        1.98        2.45      9.52 o 
   8  11  -5        3.65        4.91      4.22 o 
   9  11  -5        0.18        0.94      3.24 o 
   1  12  -5        1.78        8.11      5.11 o 
   2  12  -5        1.55        3.53      4.91 o 
   3  12  -5        0.02       -4.01      6.16 o 
   4  12  -5        0.99        4.88      5.69 o 
   5  12  -5        1.07        6.82      5.97 o 
   6  12  -5        3.74       17.75      9.79 o 
   7  12  -5        0.18       12.97     10.32 o 
   0   0  -4     1445.95     1505.61     57.75 o 
   2   0  -4     1536.74     1186.09     29.15 o 
   4   0  -4      456.43      405.56     19.44 o 
   6   0  -4      657.27      579.44     34.00 o 
   8   0  -4       36.51       37.07      4.30 o 
  10   0  -4      325.64      235.23     10.15 o 
  12   0  -4       71.55       74.56      9.89 o 
  14   0  -4       35.52       52.82      9.55 o 
  16   0  -4       94.06      130.52     13.99 o 
  18   0  -4       27.69       25.97     11.67 o 
  20   0  -4        4.78       -4.33      7.22 o 
   0   1  -4      773.95      809.06     20.84 o 
   1   1  -4      561.09      623.05     12.79 o 
   2   1  -4     1028.95     1318.14     38.14 o 
   3   1  -4      646.68      708.09     14.21 o 
   4   1  -4       57.65       68.69      3.54 o 
   5   1  -4      125.69      117.42      3.91 o 
   6   1  -4       88.44       80.95      5.06 o 
   7   1  -4      135.69      116.21      4.37 o 
   8   1  -4        8.90        8.73      1.88 o 
   9   1  -4       64.14       80.55      5.66 o 
  10   1  -4      291.27      278.37     12.51 o 
  11   1  -4      170.55      136.96      7.49 o 
  12   1  -4        7.00        7.26      2.48 o 
  13   1  -4       25.01       37.66      4.34 o 
  14   1  -4        5.10        2.06      3.43 o 
  15   1  -4        3.84        4.02      3.39 o 
  16   1  -4        0.45       -0.27      4.04 o 
  17   1  -4       20.52       30.82      6.93 o 
  18   1  -4        0.86       -0.55      5.15 o 
  19   1  -4       24.02       37.46      9.97 o 
  20   1  -4       16.24       28.87      9.49 o 
  21   1  -4       24.65       25.06     11.84 o 
   0   2  -4      135.15      117.64      4.92 o 
   1   2  -4      752.22      683.84     12.53 o 
   2   2  -4      357.13      362.97      8.92 o 
   3   2  -4      463.84      558.45     18.05 o 
   4   2  -4      290.75      323.87      8.41 o 
   5   2  -4      114.29       93.98      3.89 o 
   6   2  -4      607.95      503.15     12.37 o 
   7   2  -4       25.84       47.80      3.42 o 
   8   2  -4      921.26      797.45     32.12 o 
   9   2  -4       93.93      101.52      5.51 o 
  10   2  -4       18.11       18.79      3.24 o 
  11   2  -4      210.79      154.46      6.60 o 
  12   2  -4        3.93        3.78      2.19 o 
  13   2  -4       95.58       84.98      6.31 o 
  14   2  -4       23.08       28.08      4.16 o 
  15   2  -4       24.43       29.69      4.89 o 
  16   2  -4       98.84      121.18     11.44 o 
  17   2  -4       10.15        8.18      4.81 o 
  18   2  -4        4.55        1.90      4.48 o 
  19   2  -4       12.29       13.73     12.37 o 
  20   2  -4       18.47       36.59     11.20 o 
  21   2  -4        0.47       -3.75      8.69 o 
   0   3  -4      248.35      283.62     10.09 o 
   1   3  -4      355.91      451.57     10.36 o 
   2   3  -4     2021.16     1732.93     36.99 o 
   3   3  -4      246.79      270.90      9.25 o 
   4   3  -4      646.40      646.16     13.37 o 
   5   3  -4      471.68      487.10     11.59 o 
   6   3  -4      334.66      272.76      7.56 o 
   7   3  -4      323.22      293.11      9.21 o 
   8   3  -4      125.36      112.52      5.30 o 
   9   3  -4       41.55       43.54      4.35 o 
  10   3  -4      112.40       95.51      5.64 o 
  11   3  -4       74.36       74.91      5.82 o 
  12   3  -4       71.42       79.70      6.19 o 
  13   3  -4       81.34       84.31      6.34 o 
  14   3  -4       54.02       64.68      6.55 o 
  15   3  -4       40.72       46.78      5.93 o 
  16   3  -4       35.44       39.40      5.74 o 
  17   3  -4       22.50       20.67      6.93 o 
  18   3  -4       43.08       55.39      8.55 o 
  19   3  -4        9.05       16.70      6.66 o 
  20   3  -4       11.03       20.13      8.86 o 
  21   3  -4       15.69        9.17     12.35 o 
   0   4  -4     1478.37     1451.26     40.28 o 
   1   4  -4      102.81       95.80      3.55 o 
   2   4  -4      254.03      255.21      7.23 o 
   3   4  -4      209.32      142.13      5.34 o 
   4   4  -4      295.70      313.74      8.22 o 
   5   4  -4      296.64      275.19      7.57 o 
   6   4  -4      112.57      119.31      5.31 o 
   7   4  -4       16.53       14.21      2.66 o 
   8   4  -4      272.14      232.73      8.31 o 
   9   4  -4      192.80      218.17      8.07 o 
  10   4  -4       61.80       67.46      5.56 o 
  11   4  -4      203.42      208.81      8.27 o 
  12   4  -4       84.15       81.34      7.02 o 
  13   4  -4       76.16       68.25      6.61 o 
  14   4  -4      110.29      100.54      7.96 o 
  15   4  -4        4.52        2.79      3.32 o 
  16   4  -4       12.33       15.26      5.27 o 
  17   4  -4        0.83        3.37      4.41 o 
  18   4  -4        7.06        8.74      5.20 o 
  19   4  -4       16.47       19.13      6.61 o 
  20   4  -4        2.44       -0.48      4.81 o 
   0   5  -4      166.08      167.25      7.16 o 
   1   5  -4        5.83        6.05      1.52 o 
   2   5  -4      217.25      211.56      7.72 o 
   3   5  -4       63.01       70.18      4.56 o 
   4   5  -4      199.61      166.17      5.90 o 
   5   5  -4      180.90      151.28      6.62 o 
   6   5  -4       62.64       82.56      6.00 o 
   7   5  -4      151.74      153.38      7.24 o 
   8   5  -4       43.83       50.52      5.17 o 
   9   5  -4      336.05      373.45     11.63 o 
  10   5  -4       37.65       57.74      5.11 o 
  11   5  -4      131.80      122.99      8.66 o 
  12   5  -4       16.76       19.90      4.16 o 
  13   5  -4       30.44       22.43      4.52 o 
  14   5  -4       83.95       72.52      7.72 o 
  15   5  -4        0.90        0.89      3.07 o 
  16   5  -4       67.59       69.82      8.70 o 
  17   5  -4        1.11        2.44      3.77 o 
  18   5  -4        3.51        8.29      4.24 o 
  19   5  -4        0.46       10.14      5.26 o 
  20   5  -4        1.74        4.75      7.50 o 
   0   6  -4      318.23      280.63     10.58 o 
   1   6  -4      276.37      246.02      7.53 o 
   2   6  -4        8.73        7.88      2.02 o 
   3   6  -4      125.28      117.13      5.59 o 
   4   6  -4        7.89        6.30      2.14 o 
   5   6  -4        0.28       -0.16      2.19 o 
   6   6  -4       35.25       40.36      4.88 o 
   7   6  -4      238.20      222.38      8.92 o 
   8   6  -4       92.04      103.76      9.08 o 
   9   6  -4      373.46      354.06     15.29 o 
  10   6  -4       43.31       51.49      6.51 o 
  11   6  -4       39.88       32.43      5.64 o 
  12   6  -4       33.69       33.41      4.95 o 
  13   6  -4       13.00       19.56      4.35 o 
  14   6  -4       11.48        8.53      3.94 o 
  15   6  -4       14.67       17.91      4.51 o 
  16   6  -4        0.45       -1.11      3.37 o 
  17   6  -4        9.74        8.87      4.45 o 
  18   6  -4        4.06        4.52      4.05 o 
  19   6  -4        0.78       -2.46      4.70 o 
   0   7  -4      356.52      433.31     49.90 o 
   1   7  -4      376.34      363.84     11.75 o 
   2   7  -4       45.94       52.62      4.20 o 
   3   7  -4        8.64       12.00      2.59 o 
   4   7  -4      189.62      167.18      7.36 o 
   5   7  -4      125.11      129.56      6.62 o 
   6   7  -4       31.63       47.13      5.12 o 
   7   7  -4      299.04      282.75     10.75 o 
   8   7  -4       78.54      107.41      8.33 o 
   9   7  -4      183.96      163.23      9.17 o 
  10   7  -4       67.56       60.87     11.61 o 
  11   7  -4       27.91       26.11      9.23 o 
  12   7  -4        7.87        7.16      3.56 o 
  13   7  -4       14.13       12.50      4.01 o 
  14   7  -4       10.53        7.92      4.12 o 
  15   7  -4        5.12        7.08      4.12 o 
  16   7  -4        5.66        9.86      4.94 o 
  17   7  -4        7.42       14.80      5.12 o 
  18   7  -4        3.78        1.74      3.89 o 
   0   8  -4      136.39      123.27      8.89 o 
   1   8  -4      126.47      142.92      6.65 o 
   2   8  -4       69.71       87.84     13.51 o 
   3   8  -4       37.84       40.19      5.22 o 
   4   8  -4       77.15      113.00      6.72 o 
   5   8  -4        2.82       -0.36      2.52 o 
   6   8  -4       40.20       37.73      4.93 o 
   7   8  -4       10.14       11.15      3.15 o 
   8   8  -4       47.61       48.21      9.53 o 
   9   8  -4        6.70        6.54      4.04 o 
  10   8  -4        5.20        5.20      4.62 o 
  11   8  -4        8.90        6.36      3.69 o 
  12   8  -4        4.17       -1.00      2.72 o 
  13   8  -4        7.49       10.66      4.08 o 
  14   8  -4        4.16        4.47      3.82 o 
  15   8  -4        3.99        1.85      4.03 o 
  16   8  -4        4.53        4.06      4.59 o 
  17   8  -4        5.03       10.20      7.90 o 
   0   9  -4       11.53       23.38      5.35 o 
   1   9  -4        2.59        7.24      2.82 o 
   2   9  -4        4.05       13.18      3.90 o 
   3   9  -4       89.26      108.90     11.30 o 
   4   9  -4       23.98       32.93      4.60 o 
   5   9  -4        3.26        4.73      2.95 o 
   6   9  -4        2.00        2.93      2.85 o 
   7   9  -4        0.92        2.93      3.13 o 
   8   9  -4        2.69        3.34      2.87 o 
   9   9  -4        2.56        1.67      2.44 o 
  10   9  -4       11.13       16.03     11.32 o 
  11   9  -4       14.16        8.46      5.84 o 
  12   9  -4        3.32        2.17      3.01 o 
  13   9  -4       15.46        8.06      4.98 o 
  14   9  -4        2.61        4.54      8.05 o 
  15   9  -4        2.96        0.14      4.15 o 
   0  10  -4       24.77       37.77     10.14 o 
   1  10  -4        9.88       13.12      4.19 o 
   2  10  -4       18.70       28.94      5.12 o 
   3  10  -4        8.72       12.53      4.12 o 
   4  10  -4        0.48        1.89      3.28 o 
   5  10  -4       15.64       22.77      8.10 o 
   6  10  -4        7.49        7.05      7.16 o 
   7  10  -4        1.85        2.71      3.19 o 
   8  10  -4        3.36        3.57      3.57 o 
   9  10  -4        2.03       -1.45      2.37 o 
  10  10  -4        8.48        8.11      3.74 o 
  11  10  -4        5.76        4.58      3.38 o 
  12  10  -4        1.37        4.93      2.96 o 
  13  10  -4        8.91        5.89      3.79 o 
  14  10  -4        1.45        5.90      6.46 o 
   0  11  -4       21.43       27.86      8.90 o 
   1  11  -4        2.17        0.99      3.72 o 
   2  11  -4        1.19        5.53      4.32 o 
   3  11  -4        3.36        5.90      3.64 o 
   4  11  -4        4.24        4.94      4.95 o 
   5  11  -4        3.53        6.82      7.89 o 
   6  11  -4        1.24        1.46      4.69 o 
   7  11  -4        1.66        3.89      3.87 o 
   8  11  -4       11.94       13.86      5.40 o 
   9  11  -4        3.26        1.75      3.79 o 
  10  11  -4        2.18        1.85      2.61 o 
  11  11  -4        4.29        7.61      6.63 o 
  12  11  -4        0.21        0.68     11.03 o 
   0  12  -4        6.71       18.19      8.73 o 
   1  12  -4        2.21        8.05      7.05 o 
   2  12  -4        5.11       17.51      8.23 o 
   3  12  -4        4.60       13.05     11.87 o 
   4  12  -4        1.40       10.14      8.21 o 
   5  12  -4        1.56       17.33     11.03 o 
   6  12  -4        8.42       11.91      5.69 o 
   7  12  -4        1.35        9.87     18.10 o 
   8  12  -4        1.20        4.16      9.11 o 
   1  13  -4        4.04       13.86      8.93 o 
   2  13  -4        0.05       29.95     11.67 o 
   3  13  -4        1.71       -0.09      6.75 o 
   2   0  -3     2986.36     3086.84     70.49 o 
   4   0  -3      149.82       85.08      9.29 o 
   6   0  -3      914.12      785.80     22.98 o 
   8   0  -3      239.62      222.75      9.38 o 
  10   0  -3       70.19       65.29      5.53 o 
  12   0  -3      272.94      257.64     10.69 o 
  14   0  -3      207.11      162.60     12.04 o 
  16   0  -3       28.58       34.46     11.56 o 
  18   0  -3        2.73        3.12      8.02 o 
  20   0  -3        2.01        5.19      9.61 o 
  22   0  -3        1.99       -2.71      8.37 o 
   1   1  -3     2193.85     2565.12     42.11 o 
   2   1  -3      859.05      964.53     56.01 o 
   3   1  -3      640.00      673.36     18.46 o 
   4   1  -3      372.31      375.00      8.49 o 
   5   1  -3      517.84      437.36      9.17 o 
   6   1  -3       52.97       57.73      5.09 o 
   7   1  -3     2610.04     2579.89     49.59 o 
   8   1  -3       54.02       45.68      3.05 o 
   9   1  -3      188.50      151.51      5.01 o 
  10   1  -3       67.71       64.04      5.91 o 
  11   1  -3      114.74      109.73      6.35 o 
  12   1  -3      211.73      257.80     10.51 o 
  13   1  -3      114.17      107.37      7.19 o 
  14   1  -3       87.20       90.00      7.59 o 
  15   1  -3      156.89      165.38     11.82 o 
  16   1  -3       53.79       58.25      8.31 o 
  17   1  -3       39.53       41.32      9.52 o 
  18   1  -3        5.74        5.45      5.52 o 
  19   1  -3        5.37        7.58      7.05 o 
  20   1  -3        4.00        7.42      6.62 o 
  21   1  -3        2.76        5.38      6.67 o 
  22   1  -3        3.70       11.96      8.57 o 
   1   2  -3      550.87      678.68     13.02 o 
   2   2  -3       57.95       56.44      3.87 o 
   3   2  -3     1762.48     1976.06     35.09 o 
   4   2  -3      267.62      183.91      5.22 o 
   5   2  -3      258.13      246.86      6.61 o 
   6   2  -3      342.84      314.57      8.20 o 
   7   2  -3     1572.19     1469.81     29.04 o 
   8   2  -3       21.41       14.18      2.13 o 
   9   2  -3       59.88       53.86      5.05 o 
  10   2  -3      693.05      708.29     18.68 o 
  11   2  -3       84.46       82.61      5.62 o 
  12   2  -3      398.16      277.59     15.41 o 
  13   2  -3       41.72       42.53      4.30 o 
  14   2  -3       81.63       96.02      9.72 o 
  15   2  -3      145.28      146.92      7.89 o 
  16   2  -3       49.08       57.95      5.99 o 
  17   2  -3       46.74       47.59      7.71 o 
  18   2  -3        2.37        5.95      5.36 o 
  19   2  -3       21.74       26.36      8.13 o 
  20   2  -3        3.68       11.72      6.92 o 
  21   2  -3        1.64       -5.51      5.51 o 
  22   2  -3        1.17        7.87     11.23 o 
   1   3  -3       24.78       21.69      1.82 o 
   2   3  -3      978.36      824.32     16.96 o 
   3   3  -3      840.76      844.85     17.56 o 
   4   3  -3      447.27      471.21      9.94 o 
   5   3  -3      931.20     1030.88     19.63 o 
   6   3  -3      819.33      922.38     15.89 o 
   7   3  -3      836.68      835.47     20.03 o 
   8   3  -3       94.11       85.74      4.61 o 
   9   3  -3      314.54      329.85     14.67 o 
  10   3  -3       70.17       77.98      5.17 o 
  11   3  -3       90.33       87.87      7.13 o 
  12   3  -3      256.46      212.61      8.03 o 
  13   3  -3      106.58      101.58      6.79 o 
  14   3  -3       24.59       35.57      4.95 o 
  15   3  -3       24.59       22.54      4.43 o 
  16   3  -3        7.48       12.48      3.87 o 
  17   3  -3       21.21       21.97      4.61 o 
  18   3  -3       19.77       33.44      7.09 o 
  19   3  -3        0.32       -0.11      4.90 o 
  20   3  -3        9.64        7.01      6.73 o 
  21   3  -3        7.34       19.24      8.75 o 
  22   3  -3        0.69        7.67     13.80 o 
   1   4  -3      123.05       90.52      3.18 o 
   2   4  -3       41.44       34.20      2.50 o 
   3   4  -3      995.63     1001.68     25.08 o 
   4   4  -3       43.46       46.46      2.49 o 
   5   4  -3      845.86      705.75     13.76 o 
   6   4  -3      331.46      345.38      7.42 o 
   7   4  -3      378.57      371.93      8.23 o 
   8   4  -3      164.36      112.37      5.03 o 
   9   4  -3      155.87      145.14      6.01 o 
  10   4  -3       86.41       84.77      5.52 o 
  11   4  -3      327.23      279.74      9.33 o 
  12   4  -3      102.76      102.85      7.31 o 
  13   4  -3       78.49      101.59      6.98 o 
  14   4  -3       20.99       32.70      4.93 o 
  15   4  -3       10.89       10.49      3.82 o 
  16   4  -3       10.86       13.16      3.99 o 
  17   4  -3       12.59       12.27      4.03 o 
  18   4  -3       17.09       17.69      4.65 o 
  19   4  -3        7.74       14.85      6.10 o 
  20   4  -3        1.37        1.84      6.20 o 
  21   4  -3       11.77       29.81     15.83 o 
   1   5  -3      241.18      251.99      6.51 o 
   2   5  -3      133.04      100.06      3.89 o 
   3   5  -3      336.92      354.76      8.49 o 
   4   5  -3      827.65      913.30     23.68 o 
   5   5  -3       77.19       60.78      3.15 o 
   6   5  -3      242.94      231.65      8.41 o 
   7   5  -3      340.15      362.00     11.74 o 
   8   5  -3      189.25      191.50      8.01 o 
   9   5  -3       14.27       15.33      2.98 o 
  10   5  -3      152.99      150.24      6.84 o 
  11   5  -3       99.41      102.66      6.49 o 
  12   5  -3      235.11      258.12     10.54 o 
  13   5  -3       24.51       21.73      4.68 o 
  14   5  -3        3.26        3.05      2.94 o 
  15   5  -3        9.25       12.16      3.93 o 
  16   5  -3        4.84        5.98      3.59 o 
  17   5  -3        7.02        5.32      3.64 o 
  18   5  -3        2.69        5.19      3.98 o 
  19   5  -3       23.16       32.52      6.86 o 
  20   5  -3        9.91       15.05      4.93 o 
  21   5  -3        3.09       -5.07     11.59 o 
   1   6  -3      106.51       88.66      3.50 o 
   2   6  -3      138.06      139.60      4.96 o 
   3   6  -3       16.66       22.21      2.35 o 
   4   6  -3       17.87       29.96      2.94 o 
   5   6  -3       32.62       55.83      4.88 o 
   6   6  -3      104.45       90.47      5.88 o 
   7   6  -3      111.51      105.72      5.93 o 
   8   6  -3       43.66       45.98      5.71 o 
   9   6  -3      205.94      218.72     10.20 o 
  10   6  -3       80.14       78.31      7.01 o 
  11   6  -3        4.83        7.12      3.25 o 
  12   6  -3       78.21       87.40      9.32 o 
  13   6  -3       12.81       14.83      3.76 o 
  14   6  -3       12.31       15.94      4.06 o 
  15   6  -3       22.03       28.11      5.28 o 
  16   6  -3        2.95        5.24      3.60 o 
  17   6  -3       22.45       23.93      7.46 o 
  18   6  -3        0.75        3.28      3.71 o 
  19   6  -3        7.48        9.46      4.64 o 
  20   6  -3        3.59       13.85      5.73 o 
   1   7  -3      189.70      183.72      7.12 o 
   2   7  -3      259.11      259.55      7.96 o 
   3   7  -3       48.40       53.84      3.77 o 
   4   7  -3       36.31       60.71      5.15 o 
   5   7  -3       96.97      108.41      5.64 o 
   6   7  -3        9.31       17.87      3.27 o 
   7   7  -3       70.19       88.83      6.34 o 
   8   7  -3       90.84       97.16      6.61 o 
   9   7  -3       50.91       61.47      6.27 o 
  10   7  -3        2.12        2.98      3.21 o 
  11   7  -3        5.69        4.78      3.96 o 
  12   7  -3        7.12        4.72      3.16 o 
  13   7  -3        9.67        8.60      3.69 o 
  14   7  -3        6.58        7.22      3.30 o 
  15   7  -3       12.35        8.63      4.14 o 
  16   7  -3        0.67        2.25      4.00 o 
  17   7  -3       13.21       23.64      4.91 o 
  18   7  -3        2.51       16.82     15.78 o 
  19   7  -3        1.07        7.74      5.04 o 
   1   8  -3      163.44      154.37      5.83 o 
   2   8  -3       24.24       33.58      4.06 o 
   3   8  -3       43.47       52.39      5.11 o 
   4   8  -3      412.08      535.79     15.83 o 
   5   8  -3       88.00      103.94      7.84 o 
   6   8  -3       63.60       79.59      6.84 o 
   7   8  -3       83.70       95.98      8.21 o 
   8   8  -3        3.84        3.94      2.78 o 
   9   8  -3        9.44        7.83      3.39 o 
  10   8  -3       23.91       18.40      3.72 o 
  11   8  -3        2.11       -0.26      3.24 o 
  12   8  -3       28.30       31.50      6.67 o 
  13   8  -3        4.34        4.90      3.21 o 
  14   8  -3       12.96        8.42      3.62 o 
  15   8  -3        2.49        1.46      3.26 o 
  16   8  -3        4.70        4.45      3.70 o 
  17   8  -3        1.54        4.18      3.93 o 
   1   9  -3       12.21        8.61      2.61 o 
   2   9  -3       32.14       33.16      4.35 o 
   3   9  -3      115.40      106.23      6.66 o 
   4   9  -3      133.93      167.94      9.04 o 
   5   9  -3       36.12       47.83      5.12 o 
   6   9  -3       12.91       12.83      3.57 o 
   7   9  -3        8.67        7.33      4.57 o 
   8   9  -3        2.26        3.59      2.83 o 
   9   9  -3       29.65       28.57      8.46 o 
  10   9  -3        0.83        0.93      2.60 o 
  11   9  -3        6.20        8.68      4.13 o 
  12   9  -3       11.20        5.62      3.19 o 
  13   9  -3        9.16        2.97      2.78 o 
  14   9  -3        7.64        3.53      2.95 o 
  15   9  -3        1.45        0.89      3.04 o 
  16   9  -3        3.22        8.47      4.71 o 
   1  10  -3       11.10       14.57      4.08 o 
   2  10  -3       30.10       37.50      5.45 o 
   3  10  -3        1.09        0.52      2.68 o 
   4  10  -3       23.38       38.77      4.82 o 
   5  10  -3        3.01        7.63      3.41 o 
   6  10  -3        5.55        5.49      3.34 o 
   7  10  -3        0.63        0.97      2.57 o 
   8  10  -3        1.81        7.52      5.96 o 
   9  10  -3        1.32        3.76      3.04 o 
  10  10  -3        3.22        4.67      2.49 o 
  11  10  -3       16.51       13.17      4.33 o 
  12  10  -3        7.08        5.86      3.13 o 
  13  10  -3        5.97        3.35      4.97 o 
  14  10  -3        0.20        0.07      3.69 o 
   1  11  -3        0.07        1.75      3.29 o 
   2  11  -3        4.65        7.21      3.65 o 
   3  11  -3        3.92        4.25      4.35 o 
   4  11  -3       16.87       23.16      5.38 o 
   5  11  -3        2.45        4.56      3.38 o 
   6  11  -3        5.68        4.05      3.13 o 
   7  11  -3        8.89       11.90      6.79 o 
   8  11  -3        1.67        1.82      2.94 o 
   9  11  -3        0.18        4.83      4.88 o 
  10  11  -3        1.43        0.80      3.35 o 
  11  11  -3        1.68       -0.75      2.77 o 
  12  11  -3        1.50       -1.39      5.22 o 
   1  12  -3        2.29        8.40      5.93 o 
   2  12  -3        2.93        3.69      5.11 o 
   3  12  -3        0.67        4.31      4.40 o 
   4  12  -3        1.24        9.44     10.41 o 
   5  12  -3        0.24        3.81      4.21 o 
   6  12  -3        1.97        1.66      4.55 o 
   7  12  -3        4.61        9.09     10.64 o 
   8  12  -3        3.46        8.12      4.05 o 
   9  12  -3        6.37        9.87      4.26 o 
  10  12  -3        1.65       23.05     10.02 o 
   2  13  -3        1.04        2.30      6.22 o 
   3  13  -3        1.10       13.30      8.23 o 
   4  13  -3        1.26       -0.26      4.77 o 
   5  13  -3        0.36       -2.33      4.85 o 
   6  13  -3        5.35       17.22     10.26 o 
   0   0  -2    21338.59    29435.40    921.18 o 
   2   0  -2    11516.80    11299.81    453.12 o 
   4   0  -2     6063.17     4836.11    257.30 o 
   6   0  -2     4455.36     4850.36    157.31 o 
   8   0  -2     3319.30     2602.28    217.13 o 
  10   0  -2      754.83      659.46     20.74 o 
  12   0  -2       91.10       76.78     14.57 o 
  14   0  -2       39.08       47.82      7.05 o 
  16   0  -2      350.00      325.97     27.39 o 
  18   0  -2        5.43        7.46      7.78 o 
  20   0  -2       11.27       27.56     12.91 o 
  22   0  -2       13.66       15.42     12.62 o 
   0   1  -2     2521.86     2004.07     45.92 o 
   1   1  -2    11801.66    11830.44    216.69 o 
   2   1  -2     3877.72     4174.73     71.27 o 
   3   1  -2     1176.01      972.56     17.64 o 
   4   1  -2     5106.35     3863.87     66.15 o 
   5   1  -2     2106.45     2294.46     44.25 o 
   6   1  -2      271.71      256.71      6.27 o 
   7   1  -2      102.89       77.80      3.01 o 
   8   1  -2     1114.41      949.87     20.31 o 
   9   1  -2      372.50      363.55      8.87 o 
  10   1  -2      209.95      193.39      5.69 o 
  11   1  -2      337.91      274.56      7.53 o 
  12   1  -2       11.83       16.96      2.21 o 
  13   1  -2       77.81       72.10      6.67 o 
  14   1  -2       97.50       78.12     10.62 o 
  15   1  -2      186.28      203.52     11.50 o 
  16   1  -2       96.49      121.54     10.47 o 
  17   1  -2       91.81      103.55     13.40 o 
  18   1  -2       17.88       15.75      6.53 o 
  19   1  -2       26.96       32.07      8.63 o 
  20   1  -2        3.02        1.48      5.12 o 
  21   1  -2       63.16       70.38     13.90 o 
  22   1  -2        6.73       10.30      8.76 o 
   0   2  -2     1238.97     1047.46     28.83 o 
   1   2  -2     1430.88     1011.85     40.01 o 
   2   2  -2     2530.52     2245.95     38.91 o 
   3   2  -2     1575.26     1294.38     22.75 o 
   4   2  -2     1064.77     1103.83     22.17 o 
   5   2  -2      200.24      164.72      5.22 o 
   6   2  -2      916.46      855.81     19.60 o 
   7   2  -2      123.26      100.01      3.67 o 
   8   2  -2      448.23      445.68     10.20 o 
   9   2  -2      138.10      125.77      4.06 o 
  10   2  -2      367.00      314.44      8.01 o 
  11   2  -2      268.29      267.90      8.65 o 
  12   2  -2      148.68      163.38      6.61 o 
  13   2  -2       43.96       52.18      5.07 o 
  14   2  -2       63.88       64.77      5.77 o 
  15   2  -2       88.84      102.23      9.14 o 
  16   2  -2       92.40      104.61      9.87 o 
  17   2  -2       26.49       25.98      4.45 o 
  18   2  -2       34.65       34.64      8.58 o 
  19   2  -2       39.23       46.58      9.93 o 
  20   2  -2       17.46       23.24      7.81 o 
  21   2  -2       24.35       32.48      9.80 o 
  22   2  -2        4.72        9.92      8.05 o 
   0   3  -2     1245.48     1091.21     28.78 o 
   1   3  -2     1215.82     1048.59     28.38 o 
   2   3  -2       51.37       62.24      3.33 o 
   3   3  -2     2335.06     1691.18     30.07 o 
   4   3  -2      430.17      323.78      6.50 o 
   5   3  -2     1376.92     1268.05     21.93 o 
   6   3  -2      794.13      832.06     19.38 o 
   7   3  -2      879.54      705.98     20.93 o 
   8   3  -2      256.65      238.12      8.39 o 
   9   3  -2      316.04      236.45      7.58 o 
  10   3  -2     1285.17     1434.89     42.55 o 
  11   3  -2       63.94       69.10      4.77 o 
  12   3  -2       68.34       82.45      8.11 o 
  13   3  -2       10.92       12.69      3.13 o 
  14   3  -2       91.14       89.41      6.13 o 
  15   3  -2       59.30       55.53      5.82 o 
  16   3  -2       29.19       25.17      4.51 o 
  17   3  -2       26.54       22.67      4.66 o 
  18   3  -2       19.05       21.47      4.52 o 
  19   3  -2       46.90       39.21     10.10 o 
  20   3  -2        1.81        6.80      5.34 o 
  21   3  -2       10.40       16.61     11.19 o 
  22   3  -2        9.52       -1.83     11.08 o 
   0   4  -2     1467.58     1047.34     29.07 o 
   1   4  -2       19.59       24.03      3.10 o 
   2   4  -2      958.19      887.86     17.76 o 
   3   4  -2     1425.05     1443.99     27.80 o 
   4   4  -2      893.65      826.43     16.45 o 
   5   4  -2     2757.10     3138.37     66.62 o 
   6   4  -2      256.43      268.66      5.87 o 
   7   4  -2       29.62       31.00      2.44 o 
   8   4  -2       44.46       48.42      3.76 o 
   9   4  -2       21.60       32.44      3.37 o 
  10   4  -2       44.69       60.18      4.43 o 
  11   4  -2      501.62      485.76     15.05 o 
  12   4  -2       13.44       12.04      3.05 o 
  13   4  -2       62.32       82.96      6.55 o 
  14   4  -2       32.31       35.66      5.90 o 
  15   4  -2       61.12       62.04      6.30 o 
  16   4  -2        3.44        1.69      3.23 o 
  17   4  -2        9.61        8.52      3.33 o 
  18   4  -2       14.64       13.64      4.02 o 
  19   4  -2       28.74       32.29      5.18 o 
  20   4  -2       13.35       16.06      7.41 o 
  21   4  -2       12.83       20.82      9.15 o 
   0   5  -2      179.75      140.73      7.38 o 
   1   5  -2      249.13      288.47      8.61 o 
   2   5  -2      730.76      711.34     14.83 o 
   3   5  -2      146.65      167.47      4.79 o 
   4   5  -2       91.56      102.47      3.81 o 
   5   5  -2       79.01       61.54      3.52 o 
   6   5  -2      117.36      113.57      4.55 o 
   7   5  -2       83.86       72.14      3.78 o 
   8   5  -2      407.32      447.20     10.54 o 
   9   5  -2       62.28       60.78      4.05 o 
  10   5  -2       70.96       86.63      6.35 o 
  11   5  -2        6.87       15.50      3.42 o 
  12   5  -2       25.08       35.16      4.62 o 
  13   5  -2       26.11       32.12      4.65 o 
  14   5  -2       56.03       42.44      5.25 o 
  15   5  -2       22.98       26.25      4.59 o 
  16   5  -2       85.32       89.77      7.47 o 
  17   5  -2       14.59       17.68      4.11 o 
  18   5  -2       32.70       39.29      5.55 o 
  19   5  -2        0.49       11.41      5.89 o 
  20   5  -2        3.62        4.75      7.25 o 
  21   5  -2        2.82       14.36     11.63 o 
   0   6  -2      194.86      156.68      8.15 o 
   1   6  -2      171.61      202.53      6.16 o 
   2   6  -2       76.76       68.71      4.47 o 
   3   6  -2      261.04      208.68      5.78 o 
   4   6  -2        3.33        6.66      1.56 o 
   5   6  -2        2.48        2.71      1.24 o 
   6   6  -2       67.41       65.69      4.36 o 
   7   6  -2      446.55      522.34     13.58 o 
   8   6  -2      503.09      557.82     18.62 o 
   9   6  -2       19.79       23.17      4.06 o 
  10   6  -2       34.78       33.12      5.00 o 
  11   6  -2       39.33       44.55      5.01 o 
  12   6  -2       35.40       49.88      5.30 o 
  13   6  -2       50.23       57.82      5.94 o 
  14   6  -2        5.08        3.02      2.85 o 
  15   6  -2       22.61       26.30      4.68 o 
  16   6  -2       21.50       36.14      5.24 o 
  17   6  -2       33.26       46.89      5.96 o 
  18   6  -2       22.06       30.15      5.39 o 
  19   6  -2        8.88       12.23      4.57 o 
  20   6  -2        0.45       -3.68      3.68 o 
   0   7  -2      843.30      845.40     25.99 o 
   1   7  -2      476.52      519.87     15.14 o 
   2   7  -2      321.70      260.61     11.29 o 
   3   7  -2      126.36      146.31      4.76 o 
   4   7  -2       25.48       36.15      2.69 o 
   5   7  -2       49.21       52.82      4.17 o 
   6   7  -2       10.27        8.52      2.15 o 
   7   7  -2      135.46      141.39      6.40 o 
   8   7  -2       25.48       25.56      4.24 o 
   9   7  -2       77.54       90.74      6.33 o 
  10   7  -2        7.26        5.49      3.02 o 
  11   7  -2       19.52       15.91      3.92 o 
  12   7  -2       12.58       17.41      3.98 o 
  13   7  -2       85.34       77.22      7.03 o 
  14   7  -2       23.11       18.50      4.53 o 
  15   7  -2        5.15        7.99      3.52 o 
  16   7  -2        8.52        7.54      3.77 o 
  17   7  -2        2.09        2.92      3.51 o 
  18   7  -2        2.66        0.84      3.54 o 
  19   7  -2        5.68        8.13      5.55 o 
   0   8  -2      503.92      575.16     18.86 o 
   1   8  -2        4.54        6.58      1.89 o 
   2   8  -2      181.50      216.89      8.11 o 
   3   8  -2        6.97       15.79      2.26 o 
   4   8  -2      224.79      234.68      7.84 o 
   5   8  -2       52.74       63.90      6.34 o 
   6   8  -2       26.43       29.68      4.44 o 
   7   8  -2       46.00       51.75      5.41 o 
   8   8  -2      193.69      191.83      9.42 o 
   9   8  -2        0.76       -0.30      2.57 o 
  10   8  -2        2.83        1.34      2.47 o 
  11   8  -2        4.73        7.57      3.06 o 
  12   8  -2        4.87        3.98      2.77 o 
  13   8  -2        4.87        5.56      3.21 o 
  14   8  -2       32.32       26.31      4.30 o 
  15   8  -2        1.45        1.19      3.21 o 
  16   8  -2       11.70        9.95      3.87 o 
  17   8  -2        0.66        1.04      3.19 o 
  18   8  -2        4.90        6.68      5.17 o 
   0   9  -2       24.08       22.24      4.03 o 
   1   9  -2      103.79      108.49      4.49 o 
   2   9  -2       54.08       61.12      4.75 o 
   3   9  -2      168.55      197.70      8.14 o 
   4   9  -2       61.62       63.05      6.04 o 
   5   9  -2        6.15       11.14      3.16 o 
   6   9  -2        7.91        7.01      3.10 o 
   7   9  -2        4.33        4.72      3.03 o 
   8   9  -2        3.85        2.53      2.81 o 
   9   9  -2        2.12        1.65      2.51 o 
  10   9  -2        8.12        8.23      3.06 o 
  11   9  -2        6.01        4.28      2.70 o 
  12   9  -2        4.15        5.34      3.21 o 
  13   9  -2       25.66       14.81      4.94 o 
  14   9  -2        8.86        4.34      5.01 o 
  15   9  -2        0.19        1.35      3.33 o 
  16   9  -2        0.26       -0.89      3.14 o 
   0  10  -2        4.48       11.77      4.09 o 
   1  10  -2       38.33       46.45      4.18 o 
   2  10  -2       47.50       82.90      8.19 o 
   3  10  -2       26.20       29.33      4.62 o 
   4  10  -2        1.65        8.45      3.45 o 
   5  10  -2        5.49        5.92      3.27 o 
   6  10  -2       40.49       32.92      6.97 o 
   7  10  -2       15.81       18.88      3.88 o 
   8  10  -2       25.58       18.87      4.70 o 
   9  10  -2        6.07       11.70      7.78 o 
  10  10  -2        0.54        2.33      2.61 o 
  11  10  -2        0.10        1.13      2.52 o 
  12  10  -2        0.49       -2.28      2.28 o 
  13  10  -2       28.05       19.34      9.87 o 
  14  10  -2        1.64        3.24      2.78 o 
   0  11  -2        4.07        6.91      3.88 o 
   1  11  -2       18.77       33.61      5.16 o 
   2  11  -2       44.28       62.01      7.74 o 
   3  11  -2        4.34        7.18      3.90 o 
   4  11  -2        1.60        5.09      3.47 o 
   5  11  -2        5.17       13.21      3.79 o 
   6  11  -2        1.89        2.52      2.82 o 
   7  11  -2        1.79        0.04      3.11 o 
   8  11  -2       15.90        8.94      5.76 o 
   9  11  -2        1.87       -1.93      2.83 o 
  10  11  -2        1.14       -1.09      2.92 o 
  11  11  -2        8.49        5.07      3.15 o 
  12  11  -2        0.68        1.51      2.63 o 
  13  11  -2        1.26        4.42      5.10 o 
   1  12  -2        0.11       -1.00      5.51 o 
   2  12  -2        1.30       -1.05      3.87 o 
   3  12  -2        9.29       11.46      4.21 o 
   4  12  -2        0.01       -0.37      2.76 o 
   5  12  -2        0.47        3.71      3.49 o 
   6  12  -2        0.16       -0.39      3.26 o 
   7  12  -2        8.08       12.02      3.90 o 
   8  12  -2        1.10       -0.38      3.52 o 
   9  12  -2       10.54       11.29      4.20 o 
  10  12  -2        1.82        0.91      5.54 o 
   3  13  -2        0.45       -1.94      4.25 o 
   4  13  -2        0.06        3.25      7.38 o 
   5  13  -2        2.03        2.14      6.52 o 
   6  13  -2        0.11       -0.41      3.12 o 
   7  13  -2        0.12        1.63      4.36 o 
   2   0  -1    12872.81    12110.40    572.37 o 
   4   0  -1     5530.67     4086.35    221.73 o 
   6   0  -1     4008.97     3826.57    129.16 o 
   8   0  -1     2368.83     2298.77    106.34 o 
  10   0  -1      184.37      201.85     10.89 o 
  12   0  -1        2.05        2.08      2.35 o 
  14   0  -1      379.35      367.46     35.23 o 
  16   0  -1       14.23       22.29      9.26 o 
  18   0  -1       66.00      110.58     19.84 o 
  20   0  -1       27.93       30.04     12.18 o 
  22   0  -1        2.25        9.26     10.82 o 
   1   1  -1      707.80      380.74      7.75 o 
   2   1  -1     2007.33     2172.88     37.73 o 
   3   1  -1    11514.40    10539.10    213.94 o 
   4   1  -1     6827.22     7685.60    142.29 o 
   5   1  -1     3987.71     3336.46     62.10 o 
   6   1  -1     1015.19      955.53     19.05 o 
   7   1  -1      367.32      320.28      7.43 o 
   8   1  -1      268.50      189.75      9.99 o 
   9   1  -1      996.34     1003.89     20.34 o 
  10   1  -1      341.79      330.55      8.10 o 
  11   1  -1      417.36      448.81     10.55 o 
  12   1  -1       81.86       63.96      6.24 o 
  13   1  -1       78.91       66.77      8.62 o 
  14   1  -1       10.68       13.74      4.54 o 
  15   1  -1      157.76      165.10      7.59 o 
  16   1  -1        5.44        4.54      3.29 o 
  17   1  -1      121.08      128.43     13.79 o 
  18   1  -1       26.02       27.01      7.74 o 
  19   1  -1       13.21       15.92      6.38 o 
  20   1  -1        3.28        6.99      5.60 o 
  21   1  -1        4.62       12.11      6.39 o 
  22   1  -1        1.59       19.32     18.41 o 
  23   1  -1        7.32       18.75     15.83 o 
   1   2  -1     1759.02     1306.45     35.54 o 
   2   2  -1     1110.04      787.84     13.99 o 
   3   2  -1     1051.03      984.04     17.74 o 
   4   2  -1     6490.68     6772.65    137.25 o 
   5   2  -1     5666.23     4487.12    123.42 o 
   6   2  -1       92.99       82.46      3.69 o 
   7   2  -1       94.94      118.27      3.46 o 
   8   2  -1      181.39      129.64      4.97 o 
   9   2  -1      904.45      867.79     18.02 o 
  10   2  -1      195.27      148.29      4.61 o 
  11   2  -1      330.40      393.12     10.67 o 
  12   2  -1      282.53      248.58      9.08 o 
  13   2  -1      110.51      119.80      5.86 o 
  14   2  -1       86.90       77.73      5.42 o 
  15   2  -1      118.54      133.80      7.05 o 
  16   2  -1        8.30       17.78      3.68 o 
  17   2  -1      100.68      119.88      8.60 o 
  18   2  -1       13.33        9.47      3.75 o 
  19   2  -1        6.10        9.46      8.68 o 
  20   2  -1       37.84       50.76     10.07 o 
  21   2  -1        0.43        3.02      5.17 o 
  22   2  -1        3.36       22.94     21.29 o 
   1   3  -1      950.75      821.72     28.28 o 
   2   3  -1      426.99      359.00      7.66 o 
   3   3  -1      622.16      582.17     14.25 o 
   4   3  -1     2121.06     1859.46     28.76 o 
   5   3  -1      778.13      844.94     18.99 o 
   6   3  -1      326.11      307.85     13.20 o 
   7   3  -1      783.27      826.37     19.04 o 
   8   3  -1        3.05        4.34      0.98 o 
   9   3  -1      646.87      657.17     14.06 o 
  10   3  -1       66.56       73.85      5.70 o 
  11   3  -1       36.81       40.34      4.23 o 
  12   3  -1      678.59      714.36     27.20 o 
  13   3  -1       21.69       22.02      3.67 o 
  14   3  -1       16.07       18.88      3.71 o 
  15   3  -1       78.90       89.90      6.27 o 
  16   3  -1       30.40       36.08      4.71 o 
  17   3  -1       31.56       37.11      5.03 o 
  19   3  -1        2.17       11.13      6.08 o 
  20   3  -1       38.59       56.20     20.73 o 
  21   3  -1        5.96        3.58      6.28 o 
  22   3  -1        2.02        1.33      9.74 o 
   1   4  -1      824.56      481.02     32.40 o 
   2   4  -1      881.64      637.31     17.70 o 
   3   4  -1     1208.58     1418.37     61.51 o 
   4   4  -1     1204.51      919.43     27.30 o 
   5   4  -1       28.08       31.47      1.81 o 
   6   4  -1       56.05       51.70      2.87 o 
   7   4  -1      519.10      552.88     15.26 o 
   8   4  -1       70.58       82.23      4.57 o 
   9   4  -1      656.82      688.63     18.87 o 
  10   4  -1       51.11       49.28      4.54 o 
  11   4  -1       25.16       25.11      3.80 o 
  12   4  -1       39.11       40.04      4.48 o 
  13   4  -1      271.11      283.63     10.59 o 
  14   4  -1       21.20       25.83      3.77 o 
  15   4  -1       12.96       31.59      4.73 o 
  16   4  -1        3.10        0.78      2.75 o 
  17   4  -1       31.33       34.17      5.41 o 
  18   4  -1        5.22        9.60      3.66 o 
  19   4  -1       14.16       24.03      5.71 o 
  20   4  -1        4.12        6.21      4.99 o 
  21   4  -1        2.56       21.20      9.05 o 
   1   5  -1      927.30      932.25     18.67 o 
   2   5  -1      904.85      643.45     24.43 o 
   3   5  -1     1191.45     1282.93     26.78 o 
   4   5  -1      139.19      101.27      5.20 o 
   5   5  -1      247.26      211.07      7.25 o 
   6   5  -1      379.06      318.15      8.38 o 
   7   5  -1      219.53      211.96     13.08 o 
   8   5  -1       95.99       89.36      5.51 o 
   9   5  -1      118.46      148.64      6.57 o 
  10   5  -1      448.23      462.26     14.45 o 
  11   5  -1       45.99       56.82      5.25 o 
  12   5  -1      306.54      271.47     12.31 o 
  13   5  -1       55.49       65.90      5.83 o 
  14   5  -1      289.23      334.25     12.36 o 
  15   5  -1       28.10       33.19      5.22 o 
  16   5  -1       11.52       12.65      3.67 o 
  17   5  -1       19.23       27.47      4.66 o 
  18   5  -1       10.93        9.38      3.68 o 
  19   5  -1        0.02        4.75      3.39 o 
  20   5  -1        5.39        4.73      5.83 o 
  21   5  -1        0.41        9.52      8.23 o 
   1   6  -1      911.96     1002.93     20.68 o 
   2   6  -1      397.89      440.84     11.22 o 
   3   6  -1       68.54       61.21      4.79 o 
   4   6  -1       24.08       22.80      2.34 o 
   5   6  -1        3.01        3.74      1.26 o 
   6   6  -1      132.43      123.79      5.37 o 
   7   6  -1      384.35      312.83     11.97 o 
   8   6  -1       28.20       21.13      5.49 o 
   9   6  -1      162.09      154.76     12.33 o 
  10   6  -1       13.73       14.10      2.69 o 
  11   6  -1        7.93        5.52      2.52 o 
  12   6  -1       66.84       60.27      8.46 o 
  13   6  -1       19.79       18.88      3.51 o 
  14   6  -1       37.36       59.26      5.78 o 
  15   6  -1       93.04      110.11      8.68 o 
  16   6  -1        8.31       14.25      3.98 o 
  17   6  -1        8.34        8.99      3.51 o 
  18   6  -1        0.90        1.75      3.53 o 
  19   6  -1        0.24        2.70      3.83 o 
  20   6  -1        5.43        8.61      4.73 o 
   1   7  -1      413.32      458.20     10.62 o 
   2   7  -1      282.56      287.34      8.50 o 
   3   7  -1       10.25       13.33      1.96 o 
   4   7  -1       36.10       35.93      2.84 o 
   5   7  -1       62.06       51.02      5.14 o 
   6   7  -1       63.10       76.18      5.34 o 
   7   7  -1      115.25      134.20      6.89 o 
   8   7  -1       50.22       60.48      5.77 o 
   9   7  -1        5.26       16.43      3.12 o 
  10   7  -1       52.98       61.47      5.94 o 
  11   7  -1       22.62       27.76      4.37 o 
  12   7  -1       12.07       15.75      3.77 o 
  13   7  -1       18.85       24.30      4.31 o 
  14   7  -1       17.29       16.41      4.07 o 
  15   7  -1       17.06       17.46      4.08 o 
  16   7  -1        5.46        2.52      2.91 o 
  17   7  -1       14.11       18.50      4.88 o 
  18   7  -1        6.74        4.81      3.81 o 
  19   7  -1        1.21        1.23      4.40 o 
  20   7  -1        1.97        4.69      6.43 o 
   1   8  -1       42.89       54.22      3.70 o 
   2   8  -1      319.72      385.69     11.12 o 
   3   8  -1       62.37       60.90      4.17 o 
   4   8  -1        1.89       -1.25      1.25 o 
   5   8  -1        5.99        8.86      2.66 o 
   6   8  -1      110.56      106.24      5.74 o 
   7   8  -1        4.96        8.82      3.53 o 
   8   8  -1       30.09       29.95      6.34 o 
   9   8  -1        9.43        8.03      2.92 o 
  10   8  -1       35.06       26.21      4.09 o 
  11   8  -1        6.56        5.17      2.63 o 
  12   8  -1       13.38       12.98      3.21 o 
  13   8  -1        0.85        1.87      2.43 o 
  14   8  -1       50.83       37.94      6.57 o 
  15   8  -1        0.51       -1.24      2.53 o 
  16   8  -1        0.60        0.72      2.88 o 
  17   8  -1        1.97        0.09      2.80 o 
  18   8  -1        9.23        9.75      4.50 o 
   1   9  -1       47.65       57.99      4.00 o 
   2   9  -1       94.86      143.58      5.39 o 
   3   9  -1       22.64       31.44      3.63 o 
   4   9  -1       57.76       53.29      5.03 o 
   5   9  -1      144.79      174.36      7.66 o 
   6   9  -1       73.02       76.28     11.10 o 
   7   9  -1       29.84       35.94      6.16 o 
   8   9  -1       24.85       14.22      3.63 o 
   9   9  -1       41.19       32.97      4.59 o 
  10   9  -1        6.32        4.43      2.63 o 
  11   9  -1        9.83       11.43      3.11 o 
  12   9  -1       32.76       20.74      5.04 o 
  13   9  -1        1.97        0.93      2.31 o 
  14   9  -1       12.93        4.21      2.77 o 
  15   9  -1       14.95        8.80      3.50 o 
  16   9  -1        5.57        4.49      3.82 o 
  17   9  -1       16.99       10.20      7.64 o 
   1  10  -1        9.12       16.91      2.69 o 
   2  10  -1       12.30       20.59      3.20 o 
   3  10  -1       11.88       28.01      7.55 o 
   4  10  -1      130.09      154.15      8.37 o 
   5  10  -1        0.88        4.27      2.77 o 
   6  10  -1       25.48       21.60      3.89 o 
   7  10  -1       13.96       13.33      3.41 o 
   8  10  -1        1.30        6.13      5.84 o 
   9  10  -1        3.26        1.56      2.37 o 
  10  10  -1        6.52       11.19      3.39 o 
  11  10  -1        9.92       10.95      7.17 o 
  12  10  -1       32.56       19.81      8.83 o 
  13  10  -1        2.43        3.56      2.46 o 
  14  10  -1        2.47        2.03      2.93 o 
  15  10  -1        0.01        5.13      6.69 o 
   1  11  -1        0.76       -1.83      2.46 o 
   2  11  -1        5.14        5.89      2.78 o 
   3  11  -1        3.02        3.36      2.84 o 
   4  11  -1       21.24       33.57      7.75 o 
   5  11  -1       17.04       22.65     12.70 o 
   6  11  -1       17.98       29.21     10.91 o 
   7  11  -1       17.32       20.05      5.66 o 
   8  11  -1       10.32        8.25      3.68 o 
   9  11  -1        4.30        5.25      3.24 o 
  10  11  -1        0.80        2.05      3.05 o 
  11  11  -1        1.10       -1.99      2.67 o 
  12  11  -1        5.22        3.41      3.14 o 
  13  11  -1       14.38        2.12      4.92 o 
   1  12  -1        4.64       11.47      4.48 o 
   2  12  -1        2.00        2.30      3.13 o 
   3  12  -1        4.23        8.19      3.45 o 
   4  12  -1        7.01        9.73      3.48 o 
   5  12  -1        3.47        7.13      4.02 o 
   6  12  -1        1.80        3.10      3.34 o 
   7  12  -1        3.97        7.31      3.59 o 
   8  12  -1        1.52        1.05      4.67 o 
   9  12  -1        6.96       14.38      8.33 o 
  10  12  -1        4.05        1.43      6.02 o 
   2  13  -1        5.54       22.61      9.20 o 
   3  13  -1        1.57        2.56      4.91 o 
   4  13  -1        0.18       -1.53      2.86 o 
   5  13  -1        0.03        6.02      4.49 o 
   6  13  -1        7.14       13.11     10.28 o 
   7  13  -1        1.56        0.79      3.39 o 
   2   0   0      151.22      119.31      6.13 o 
   4   0   0     1677.57     1676.17     54.94 o 
   6   0   0      107.45      135.45      5.08 o 
   8   0   0      892.49     1267.02     34.73 o 
  10   0   0      438.21      478.37     15.12 o 
  12   0   0        0.98        2.49      2.05 o 
  14   0   0      110.57       91.76     14.34 o 
  16   0   0      642.40      717.74     28.81 o 
  18   0   0      102.07      144.69     21.05 o 
  20   0   0       13.09       43.69     12.53 o 
  22   0   0       35.05       62.23     17.60 o 
   0   1   0     7699.96     7487.45    193.58 o 
   1   1   0     2366.45     2052.48     46.15 o 
   2   1   0     2507.85     2457.83     45.29 o 
   3   1   0      299.55      266.38      5.62 o 
   4   1   0     6104.39     6056.40    110.84 o 
   5   1   0     5796.86     5924.71    108.49 o 
   6   1   0      119.12      146.67      3.87 o 
   7   1   0      111.01      147.56      6.59 o 
   8   1   0       92.46       77.17      2.80 o 
   9   1   0        0.94        0.30      0.98 o 
  10   1   0      105.78      140.58      4.80 o 
  11   1   0      141.17      152.35      4.71 o 
  12   1   0       20.20       21.83      2.33 o 
  13   1   0       76.84       84.17      4.10 o 
  14   1   0        4.41        5.22      1.97 o 
  15   1   0      269.75      297.85     12.61 o 
  16   1   0      166.46      167.08      9.10 o 
  17   1   0       96.06       95.09      8.25 o 
  18   1   0       62.36       67.08     10.53 o 
  19   1   0       13.85        6.75     11.17 o 
  20   1   0        6.48        5.55      5.66 o 
  21   1   0       59.08       75.79     12.66 o 
  22   1   0        0.00        7.41      5.91 o 
  23   1   0        0.00       10.94     10.50 o 
   0   2   0        6.49        4.82      1.09 o 
   1   2   0     1937.76     1766.27     35.96 o 
   2   2   0      406.13      406.57      7.99 o 
   3   2   0     2469.73     2516.71     46.58 o 
   4   2   0      603.42      706.70     16.85 o 
   5   2   0      481.58      471.58     14.18 o 
   6   2   0     1054.58      877.80     17.31 o 
   7   2   0       34.38       24.26      1.81 o 
   8   2   0       86.02       54.02      3.30 o 
   9   2   0        2.85       12.79      2.03 o 
  10   2   0      361.24      324.78      7.84 o 
  11   2   0      751.86      840.62     19.34 o 
  12   2   0       77.38       76.35      3.98 o 
  13   2   0      195.62      198.00     10.51 o 
  14   2   0       23.37       28.97      3.91 o 
  15   2   0      194.64      172.56      7.65 o 
  16   2   0      137.75      159.79      9.04 o 
  17   2   0       63.27       73.05      7.32 o 
  18   2   0       93.56      110.95     11.87 o 
  19   2   0       10.67       29.31      5.52 o 
  20   2   0       21.52       23.84     10.83 o 
  21   2   0       51.28       61.65     10.85 o 
  22   2   0       30.65       35.41     12.59 o 
  23   2   0        1.58        2.39      9.17 o 
   0   3   0     4528.62     4503.40    133.87 o 
   1   3   0     3511.34     3661.03     71.17 o 
   2   3   0      602.32      688.67     19.79 o 
   3   3   0      696.46      677.33     12.13 o 
   4   3   0     3252.15     3478.29     64.36 o 
   5   3   0       70.24       67.41      2.45 o 
   6   3   0     1771.31     2302.64     43.35 o 
   7   3   0      839.70      939.34     18.76 o 
   8   3   0      130.86      119.75      5.67 o 
   9   3   0      228.41      290.20      7.05 o 
  10   3   0      332.95      371.11      9.77 o 
  11   3   0      243.19      249.88      7.36 o 
  12   3   0        4.26       10.55      2.67 o 
  13   3   0       20.07       42.60      4.45 o 
  14   3   0      142.41      131.58      6.42 o 
  15   3   0        0.12        9.27      3.16 o 
  16   3   0       31.15       29.53      4.45 o 
  17   3   0        3.63        6.62      3.77 o 
  18   3   0       30.56       35.58      6.15 o 
  19   3   0       22.65       31.22      7.14 o 
  20   3   0        8.38       14.39      7.96 o 
  21   3   0        0.13       -3.92      6.96 o 
  22   3   0       23.93       11.73      9.76 o 
   0   4   0      487.40      488.48     24.93 o 
   1   4   0      198.33      194.85      5.06 o 
   2   4   0      303.06      217.67      8.04 o 
   3   4   0     2975.71     3368.58     69.05 o 
   4   4   0      198.82      199.06      5.56 o 
   5   4   0     5560.12     6128.67    100.09 o 
   6   4   0      206.96      312.21     16.70 o 
   7   4   0      392.31      428.99     15.99 o 
   8   4   0        7.86       10.87      1.55 o 
   9   4   0        6.17       12.70      1.99 o 
  10   4   0      130.05      130.71      5.94 o 
  11   4   0      504.59      601.75     17.38 o 
  12   4   0      358.18      367.68     12.21 o 
  13   4   0        3.07        8.57      2.94 o 
  14   4   0      140.89      126.88      6.97 o 
  15   4   0       49.45       55.80      5.62 o 
  16   4   0       12.48       16.43      3.71 o 
  17   4   0       34.38       36.63      5.10 o 
  18   4   0       20.29       27.60      5.57 o 
  19   4   0       55.64       67.39     24.96 o 
  20   4   0        1.19       -1.54      4.40 o 
  21   4   0        2.91        4.99      5.37 o 
  22   4   0        2.24        2.36      8.61 o 
   0   5   0       15.14      109.46     15.02 o 
   1   5   0       29.62       40.58      2.37 o 
   2   5   0      119.53      124.75      4.34 o 
   3   5   0       42.46       45.74      3.54 o 
   4   5   0        2.71        6.31      1.28 o 
   5   5   0       63.77       68.06      3.22 o 
   6   5   0      111.87       94.72      3.11 o 
   7   5   0      173.12      228.84      5.75 o 
   8   5   0      713.58      847.66     25.55 o 
   9   5   0      104.26       99.67      5.34 o 
  10   5   0      445.70      474.48     14.64 o 
  11   5   0      121.51      162.23      7.13 o 
  12   5   0       24.24       26.84      4.30 o 
  13   5   0        0.04        7.69      2.83 o 
  14   5   0      101.79      119.30      9.65 o 
  15   5   0       20.49       28.91      4.28 o 
  16   5   0        5.96        8.27      3.10 o 
  17   5   0        0.65        2.42      3.05 o 
  18   5   0       19.49       19.05      4.39 o 
  19   5   0        0.59        4.57      4.25 o 
  20   5   0        1.81        8.99      5.86 o 
  21   5   0        0.82       12.01      5.75 o 
   0   6   0      241.60      272.37     15.99 o 
   1   6   0       61.27       80.75      3.29 o 
   2   6   0       21.13       33.12      2.53 o 
   3   6   0      467.73      485.31     13.79 o 
   4   6   0        1.09        1.21      1.10 o 
   5   6   0       71.32       75.62      3.19 o 
   6   6   0       27.73       31.49      3.01 o 
   7   6   0       52.31       71.36      4.13 o 
   8   6   0       60.42       55.24      4.16 o 
   9   6   0       33.41       34.85      3.56 o 
  10   6   0        7.34       10.82      2.38 o 
  11   6   0       13.58       12.07      3.12 o 
  12   6   0       43.88       30.94      4.06 o 
  13   6   0       40.34       40.72      5.24 o 
  14   6   0       27.89       26.05      4.52 o 
  15   6   0        4.53        8.11      3.35 o 
  16   6   0        2.37        4.43      2.81 o 
  17   6   0       11.60       12.79      3.56 o 
  18   6   0       46.92       54.04      6.67 o 
  19   6   0       25.60       25.60      5.49 o 
  20   6   0        9.94       15.17     11.95 o 
   0   7   0       70.78       78.12      4.95 o 
   1   7   0       33.26       36.30      2.83 o 
   2   7   0       13.69       16.16      2.57 o 
   3   7   0     1031.30     1188.53     62.74 o 
   4   7   0       34.00       30.98      2.80 o 
   5   7   0       34.44       39.90      3.99 o 
   6   7   0        1.38        4.08      2.04 o 
   7   7   0       45.10       55.72      4.94 o 
   8   7   0       12.82       16.90      3.07 o 
   9   7   0        8.84        4.93      2.30 o 
  10   7   0        9.28       15.53      2.91 o 
  11   7   0       10.05       15.69      2.89 o 
  12   7   0        0.69        1.24      2.30 o 
  13   7   0      118.48      121.71      7.50 o 
  14   7   0       18.02       12.52      3.19 o 
  15   7   0        2.68        1.27      2.53 o 
  16   7   0       28.64       25.67      4.51 o 
  17   7   0        0.13       -2.05      2.46 o 
  18   7   0        2.47        0.21      3.24 o 
  19   7   0       24.15       25.07      5.08 o 
  20   7   0        9.73       11.53      8.11 o 
   0   8   0       62.88       83.30      6.17 o 
   1   8   0      104.89       91.71      4.08 o 
   2   8   0      381.48      462.40     11.25 o 
   3   8   0        7.23        9.80      1.97 o 
   4   8   0      127.61      140.20      5.47 o 
   5   8   0       17.84       17.20      3.23 o 
   6   8   0       28.97       36.51      4.31 o 
   7   8   0        0.07        1.69      2.42 o 
   8   8   0      157.84      186.31     10.79 o 
   9   8   0       70.38       54.70      6.21 o 
  10   8   0        9.43        9.26      2.98 o 
  11   8   0        0.20        1.85      2.24 o 
  12   8   0        7.58        8.13      2.97 o 
  13   8   0        0.33        4.19      2.72 o 
  14   8   0       17.26       10.45      3.52 o 
  15   8   0        1.32       -1.31      2.04 o 
  16   8   0       11.62       13.65      3.06 o 
  17   8   0        4.37        1.15      2.87 o 
  18   8   0        7.40        5.31      3.30 o 
  19   8   0        6.81       -2.45      5.04 o 
   0   9   0        7.95       15.22      3.56 o 
   1   9   0        0.18        5.22      2.48 o 
   2   9   0        4.32        8.51      2.39 o 
   3   9   0      313.23      421.35     11.88 o 
   4   9   0        9.34       11.58      3.14 o 
   5   9   0        0.07        0.39      2.31 o 
   6   9   0        0.00        2.86      2.45 o 
   7   9   0       42.81       60.65      7.37 o 
   8   9   0       48.38       75.96      5.71 o 
   9   9   0       50.80       51.82      6.07 o 
  10   9   0       20.29       13.10      3.27 o 
  11   9   0        7.43        4.26      2.35 o 
  12   9   0        5.56        4.86      2.48 o 
  13   9   0       12.79       10.91      3.16 o 
  14   9   0        0.02        0.26      2.30 o 
  15   9   0        1.80        1.18      2.87 o 
  16   9   0        1.59        5.14      4.90 o 
  17   9   0        3.38        3.63      5.66 o 
   0  10   0        2.28       -0.47      2.38 o 
   1  10   0       38.85       59.14      6.33 o 
   2  10   0      114.22      154.91      6.94 o 
   3  10   0       51.98       67.29      8.78 o 
   4  10   0        0.45        7.83      2.50 o 
   5  10   0        7.07       10.45      3.09 o 
   6  10   0        1.43       -0.65      2.33 o 
   7  10   0        3.07        6.13      2.89 o 
   8  10   0        9.75        9.95      3.37 o 
   9  10   0        7.99       12.09      3.77 o 
  10  10   0       27.07       27.96      4.65 o 
  11  10   0       26.93       22.73      5.59 o 
  12  10   0        5.55        7.41      3.20 o 
  13  10   0       14.69       10.00      3.25 o 
  14  10   0       16.57       12.93      3.57 o 
  15  10   0        0.02       -2.24      2.58 o 
   0  11   0       10.17       14.21      4.66 o 
   1  11   0        2.81        6.45      2.51 o 
   2  11   0       46.33       54.09     11.17 o 
   3  11   0        0.09        2.53      6.83 o 
   4  11   0        2.19        4.38      2.77 o 
   5  11   0       29.98       38.11      7.50 o 
   6  11   0        0.03        1.61      2.56 o 
   7  11   0        0.78        2.69      2.65 o 
   8  11   0       10.31       14.65      4.31 o 
   9  11   0       30.31       27.95      8.34 o 
  10  11   0        8.08        9.89      4.16 o 
  11  11   0        1.84        6.39      3.43 o 
  12  11   0        3.69        2.44      2.92 o 
  13  11   0        3.11        5.25      5.03 o 
   0  12   0        1.02       -0.77      3.86 o 
   1  12   0        2.92        4.26      3.25 o 
   2  12   0        2.38        2.38      3.35 o 
   3  12   0       18.30       25.09      5.52 o 
   4  12   0        0.77        3.79      3.04 o 
   5  12   0        1.19        3.27      3.03 o 
   6  12   0        0.01        0.52      2.80 o 
   7  12   0        2.66        5.00      2.63 o 
   8  12   0        0.12        2.26      3.45 o 
   9  12   0       19.03       25.36     14.56 o 
  10  12   0        0.14        1.80      3.14 o 
   0  13   0       16.24       14.45      6.63 o 
   1  13   0        0.00        2.89      3.90 o 
   2  13   0        1.25        4.11      4.24 o 
   3  13   0        0.35       -3.38      4.37 o 
   4  13   0        1.33        3.63      3.96 o 
   5  13   0        0.78        1.24      3.12 o 
   6  13   0        0.53        2.14      3.27 o 
   7  13   0        0.25        3.89      3.37 o 
   8  13   0       22.84       27.92      9.05 o 
   2   0   1    12824.81    13008.22    400.11 o 
   4   0   1     5658.73     3846.90    254.92 o 
   6   0   1     3978.82     4082.23    103.98 o 
   8   0   1     2366.19     2266.57     60.88 o 
  10   0   1      187.96      217.31     10.42 o 
  12   0   1        0.87        4.43      1.96 o 
  14   0   1      380.02      444.95     29.33 o 
  16   0   1       14.39       24.35      5.81 o 
  18   0   1       66.30       92.72     16.98 o 
  20   0   1       29.17       43.99     12.88 o 
   1   1   1      668.90      386.64      9.32 o 
   2   1   1     2004.78     2230.57     57.92 o 
   3   1   1    11455.08    11029.14    217.30 o 
   4   1   1     6852.50     8025.00    157.86 o 
   5   1   1     3970.96     3425.72     63.00 o 
   6   1   1     1025.24      972.07     18.72 o 
   7   1   1      365.15      330.90      7.37 o 
   8   1   1      268.14      185.50      8.28 o 
   9   1   1     1000.15     1025.82     23.56 o 
  10   1   1      340.36      333.16      7.92 o 
  11   1   1      418.94      449.63     10.21 o 
  12   1   1       78.50       59.48      3.80 o 
  13   1   1       75.94       64.48      4.23 o 
  14   1   1        9.93       10.69      2.60 o 
  15   1   1      160.49      175.81     28.32 o 
  16   1   1        5.37        3.55      2.62 o 
  17   1   1      120.10      181.84     26.07 o 
  18   1   1       25.84       32.90      7.78 o 
  19   1   1       13.22       12.02      5.50 o 
  20   1   1        3.43        1.36      8.46 o 
  21   1   1        4.49        8.99      7.87 o 
  22   1   1        1.51       -2.21      6.54 o 
  23   1   1        7.37       15.18     12.12 o 
   1   2   1     1803.49     1240.37     25.69 o 
   2   2   1     1140.66      745.05     43.20 o 
   3   2   1     1046.85     1041.98     31.73 o 
   4   2   1     6533.33     7006.65    156.12 o 
   5   2   1     5643.95     4539.77    208.58 o 
   6   2   1       99.09       84.81      5.94 o 
   7   2   1       94.58      113.80      4.55 o 
   8   2   1      181.39      120.82     11.78 o 
   9   2   1      905.27      890.68     22.36 o 
  10   2   1      193.09      147.31      5.17 o 
  11   2   1      331.57      408.99     12.23 o 
  12   2   1      281.44      255.44      9.67 o 
  13   2   1      110.10      110.86      4.72 o 
  14   2   1       86.22       84.17      4.43 o 
  15   2   1      121.46      126.58      6.34 o 
  16   2   1        8.33        9.03      3.84 o 
  17   2   1       99.24      114.08      8.63 o 
  18   2   1       14.28       18.43      4.78 o 
  19   2   1        5.79        7.12      4.74 o 
  20   2   1       37.96       43.07      9.67 o 
  21   2   1        0.44        0.06      7.46 o 
  22   2   1        3.50        0.80      8.02 o 
   1   3   1      961.60      861.29     23.51 o 
   2   3   1      436.27      359.94      7.02 o 
   3   3   1      620.89      592.07     17.93 o 
   4   3   1     2088.39     1717.01     42.14 o 
   5   3   1      776.06      880.78     21.58 o 
   6   3   1      323.98      310.08     17.38 o 
   7   3   1      783.22      855.86     19.08 o 
   8   3   1        2.95        3.57      1.47 o 
   9   3   1      645.96      673.24     15.97 o 
  10   3   1       70.95       67.82      5.73 o 
  11   3   1       36.22       42.42      3.54 o 
  12   3   1      676.51      775.94     18.20 o 
  13   3   1       21.65       28.21      3.76 o 
  14   3   1       17.19       21.79      3.50 o 
  15   3   1       76.66      102.00      6.41 o 
  16   3   1       30.52       39.51      4.76 o 
  17   3   1       30.74       37.48      5.70 o 
  18   3   1        1.57        5.68      4.63 o 
  19   3   1        2.21        0.88      3.91 o 
  20   3   1       38.00       52.08     15.67 o 
  21   3   1        5.98        9.10      5.64 o 
  22   3   1        2.28       19.87     11.64 o 
   1   4   1      790.03      503.19     16.99 o 
   2   4   1      877.97      645.72     25.78 o 
   3   4   1     1211.74     1376.33     35.31 o 
   4   4   1     1206.94      953.93     36.76 o 
   5   4   1       30.51       30.60      2.05 o 
   6   4   1       56.63       47.86      3.46 o 
   7   4   1      526.71      546.77     12.16 o 
   8   4   1       70.82       80.80      3.53 o 
   9   4   1      658.93      681.24     18.60 o 
  10   4   1       50.53       55.32      4.02 o 
  11   4   1       25.65       31.94      3.86 o 
  12   4   1       39.40       39.00      4.27 o 
  13   4   1      272.79      307.86     10.72 o 
  14   4   1       21.29       27.58      4.11 o 
  15   4   1       13.22       33.26      4.30 o 
  16   4   1        3.18       -0.81      2.58 o 
  17   4   1       30.06       42.47      7.45 o 
  18   4   1        5.34        5.78      4.81 o 
  19   4   1       14.55       18.30      5.72 o 
  20   4   1        4.14       -0.91      4.01 o 
  21   4   1        2.52        7.07      5.31 o 
  22   4   1        4.73        2.47      6.10 o 
   1   5   1      932.17      927.50     18.75 o 
   2   5   1      881.09      632.20     26.20 o 
   3   5   1     1194.54     1211.76     31.18 o 
   4   5   1      152.49      103.03      4.84 o 
   5   5   1      246.50      198.51      5.08 o 
   6   5   1      372.52      330.30      7.30 o 
   7   5   1      222.63      217.64      6.47 o 
   8   5   1       96.13       88.14      4.60 o 
   9   5   1      117.01      146.48      6.17 o 
  10   5   1      450.22      442.64     14.90 o 
  11   5   1       45.96       56.85      5.00 o 
  12   5   1      308.97      276.38     10.16 o 
  13   5   1       55.54       63.32      7.12 o 
  14   5   1      290.01      348.68     13.89 o 
  15   5   1       28.67       21.97      5.02 o 
  16   5   1       11.49        3.19      3.12 o 
  17   5   1       18.84       21.37      4.51 o 
  18   5   1       11.49       19.09      8.85 o 
  19   5   1        0.03        0.91      5.00 o 
  20   5   1        5.27        9.87      5.82 o 
  21   5   1        0.40       -1.44      5.60 o 
   1   6   1      924.23     1046.26     20.89 o 
   2   6   1      399.43      446.58     12.90 o 
   3   6   1       70.61       57.73      5.43 o 
   4   6   1       21.47       25.92      2.67 o 
   5   6   1        3.25        4.04      1.54 o 
   6   6   1      132.64      124.58      5.18 o 
   7   6   1      376.72      329.44     11.28 o 
   8   6   1       28.25       29.92      3.55 o 
   9   6   1      162.61      165.18      6.41 o 
  10   6   1       12.77       19.08      3.03 o 
  11   6   1        7.59        4.43      2.45 o 
  12   6   1       64.23       58.21      7.88 o 
  13   6   1       20.53       11.35      4.04 o 
  14   6   1       37.38       37.54      4.78 o 
  15   6   1       92.32       99.28     11.51 o 
  16   6   1        8.45        7.56      2.81 o 
  17   6   1        8.87        6.08      3.11 o 
  18   6   1        0.99        1.90      3.05 o 
  19   6   1        0.27       -0.26      3.08 o 
  20   6   1        5.39        5.75      6.04 o 
   1   7   1      413.36      447.03     10.68 o 
   2   7   1      283.32      298.41      7.79 o 
   3   7   1        9.83       10.62      1.94 o 
   4   7   1       35.54       35.97      4.01 o 
   5   7   1       63.27       55.22      4.31 o 
   6   7   1       63.66       68.64      4.93 o 
   7   7   1      116.95      128.35      6.94 o 
   8   7   1       50.25       55.84      5.01 o 
   9   7   1        5.32       20.01      3.17 o 
  10   7   1       53.09       63.48      5.04 o 
  11   7   1       23.07       20.99      3.45 o 
  12   7   1       12.73       11.15      2.33 o 
  13   7   1       18.85       18.70      3.07 o 
  14   7   1       17.33       10.75      2.50 o 
  15   7   1       16.62        9.56      3.09 o 
  16   7   1        5.57        0.20      2.28 o 
  17   7   1       14.34       14.14      3.71 o 
  18   7   1        6.63        4.27      3.02 o 
  19   7   1        1.25       15.16     10.09 o 
   1   8   1       43.37       48.93      3.65 o 
   2   8   1      319.43      381.78     11.65 o 
   3   8   1       62.14       60.01      4.40 o 
   4   8   1        1.67        1.15      1.66 o 
   5   8   1        6.18       10.20      2.39 o 
   6   8   1      107.46      101.39      7.35 o 
   7   8   1        4.76        7.34      2.88 o 
   8   8   1       30.23       34.44      4.63 o 
   9   8   1        9.28        5.57      2.83 o 
  10   8   1       34.48       29.87      4.00 o 
  11   8   1        6.49        4.79      2.61 o 
  12   8   1       14.32       12.64      2.62 o 
  13   8   1        0.79        0.01      1.80 o 
  14   8   1       50.25       35.17      8.23 o 
  15   8   1        0.49        1.28      2.13 o 
  16   8   1        0.61        0.07      2.15 o 
  17   8   1        1.95       -0.37      2.28 o 
  18   8   1        9.19        5.26      3.03 o 
  19   8   1        0.04       -2.83      4.25 o 
   1   9   1       48.00       60.37      5.33 o 
   2   9   1       94.80      133.06      8.79 o 
   3   9   1       23.54       29.90      3.54 o 
   4   9   1       58.51       49.97      4.53 o 
   5   9   1      146.31      160.18      7.69 o 
   6   9   1       72.19       73.51      6.06 o 
   7   9   1       29.23       43.43      4.92 o 
   8   9   1       25.06       21.67      3.86 o 
   9   9   1       40.59       44.07      5.11 o 
  10   9   1        6.27        4.15      2.48 o 
  11   9   1       10.04       14.22      3.19 o 
  12   9   1       33.04       18.21      4.56 o 
  13   9   1        2.09        0.28      1.68 o 
  14   9   1       12.63        2.95      2.20 o 
  15   9   1       15.08        6.22      2.87 o 
  16   9   1        5.53        2.36      2.55 o 
  17   9   1       17.16       10.20      5.37 o 
   1  10   1        8.77       11.42      2.64 o 
   2  10   1       11.90       10.41      2.59 o 
   3  10   1       11.81       15.89      2.84 o 
   4  10   1      128.71      140.28     10.57 o 
   5  10   1        0.88        2.27      2.61 o 
   6  10   1       26.30       21.76      3.77 o 
   7  10   1       14.45       13.05      4.08 o 
   8  10   1        1.33       -0.78      3.10 o 
   9  10   1        3.00        4.11      2.90 o 
  10  10   1        6.96        5.32      2.85 o 
  11  10   1        9.95        8.82      3.20 o 
  12  10   1       31.86       20.30      4.12 o 
  13  10   1        2.42        3.00      2.43 o 
  14  10   1        2.55        1.58      2.52 o 
  15  10   1        0.01       -2.33      3.30 o 
   1  11   1        0.75       -0.84      2.09 o 
   2  11   1        4.86        4.85      2.74 o 
   3  11   1        2.97        2.30      2.37 o 
   4  11   1       21.09       22.00      5.71 o 
   5  11   1       17.25       20.86      5.36 o 
   6  11   1       18.35       22.13      5.57 o 
   7  11   1       17.44       29.01      7.14 o 
   8  11   1       10.36       14.60      4.40 o 
   9  11   1        4.45        1.91      4.15 o 
  10  11   1        0.88        2.42      3.31 o 
  11  11   1        1.11        1.04      2.76 o 
  12  11   1        5.11        6.00      3.01 o 
  13  11   1       14.48        9.52      5.31 o 
   1  12   1        4.88        2.51      2.79 o 
   2  12   1        2.04        1.60      3.14 o 
   3  12   1        4.17        5.04      3.07 o 
   4  12   1        6.96        7.15      2.95 o 
   5  12   1        3.40        4.99      3.11 o 
   6  12   1        1.82        3.28      2.90 o 
   7  12   1        4.02        5.90      3.49 o 
   8  12   1        1.54        2.98      3.23 o 
   9  12   1        6.94        7.11      3.75 o 
  10  12   1        3.99        8.62      3.74 o 
   1  13   1        1.77        1.53      2.98 o 
   2  13   1        5.52        5.01      3.72 o 
   3  13   1        1.56        1.99      4.02 o 
   4  13   1        0.21       -3.26      3.62 o 
   5  13   1        0.04       -2.91      3.79 o 
   6  13   1        7.07        8.81      4.66 o 
   7  13   1        1.55        7.10      6.78 o 
   2   0   2    11639.34    11772.68    376.14 o 
   4   0   2     6066.22     4858.08    195.43 o 
   6   0   2     4480.57     5288.46    135.94 o 
   8   0   2     3244.23     2584.72    133.35 o 
  10   0   2      776.96      702.77     20.61 o 
  12   0   2       90.83       79.85     11.35 o 
  14   0   2       42.45       52.51      8.89 o 
  16   0   2      345.87      317.69     16.29 o 
  18   0   2        6.35       12.11      4.92 o 
   0   1   2     2499.18     1977.31     48.06 o 
   1   1   2    11797.81    12355.78    383.10 o 
   2   1   2     3881.40     4268.66    110.60 o 
   3   1   2     1157.06     1006.36     21.34 o 
   4   1   2     5102.75     4014.59     89.63 o 
   5   1   2     2125.58     2448.74     44.83 o 
   6   1   2      275.98      246.35      8.84 o 
   7   1   2       98.51       79.49      2.81 o 
   8   1   2     1099.43      971.10     20.39 o 
   9   1   2      372.32      374.87     11.36 o 
  10   1   2      214.24      192.23      5.29 o 
  11   1   2      333.77      283.68      8.20 o 
  12   1   2       11.74       12.45      2.78 o 
  13   1   2       76.81       70.98      4.74 o 
  14   1   2       99.27       89.49      6.27 o 
  15   1   2      187.70      228.90     14.80 o 
  16   1   2       95.39      100.32      6.67 o 
  17   1   2       91.66      103.59      6.52 o 
  18   1   2       18.40       14.60      5.44 o 
  19   1   2       27.53       25.83      6.42 o 
  20   1   2        3.00        5.01      7.02 o 
   0   2   2     1275.92     1079.46     43.99 o 
   1   2   2     1417.56     1047.64     35.61 o 
   2   2   2     2515.61     2213.09     51.97 o 
   3   2   2     1538.55     1212.84     41.27 o 
   4   2   2     1065.31     1160.41     26.87 o 
   5   2   2      197.92      159.04      4.91 o 
   6   2   2      897.53      884.90     19.52 o 
   7   2   2      127.39      100.92      6.02 o 
   8   2   2      445.72      463.83     11.44 o 
   9   2   2      136.90      135.04      4.89 o 
  10   2   2      364.76      338.02     11.93 o 
  11   2   2      269.80      278.79      8.23 o 
  12   2   2      148.93      179.43      6.20 o 
  13   2   2       45.84       56.70      4.16 o 
  14   2   2       61.47       58.93      5.08 o 
  15   2   2       88.44      100.26      6.42 o 
  16   2   2       95.02      112.90     10.92 o 
  17   2   2       26.29       28.39      6.61 o 
  18   2   2       35.08       50.11      7.99 o 
  19   2   2       40.42       55.54     11.76 o 
  20   2   2       17.41       25.10      6.86 o 
  21   2   2       24.24       19.52      6.23 o 
   0   3   2     1220.07      996.56     35.66 o 
   1   3   2     1223.72     1013.96     28.78 o 
   2   3   2       55.74       66.98      2.36 o 
   3   3   2     2313.34     1769.42     50.98 o 
   4   3   2      430.54      311.53     10.77 o 
   5   3   2     1378.31     1277.93     38.06 o 
   6   3   2      795.45      862.83     19.26 o 
   7   3   2      875.41      710.77     30.22 o 
   8   3   2      263.57      238.99     14.75 o 
   9   3   2      319.33      222.36     15.48 o 
  10   3   2     1290.51     1465.78     44.71 o 
  11   3   2       62.42       67.22      4.98 o 
  12   3   2       68.06       82.78      5.29 o 
  13   3   2       11.72       10.33      2.30 o 
  14   3   2       90.20       93.96      8.80 o 
  15   3   2       59.71       58.00      5.91 o 
  16   3   2       28.63       24.12      6.79 o 
  17   3   2       26.89       33.50      6.91 o 
  18   3   2       19.67       22.47      6.87 o 
  19   3   2       45.96       45.08      8.04 o 
  20   3   2        1.77        7.57      4.91 o 
  21   3   2       10.59        6.17      6.40 o 
  22   3   2        9.22        7.46      5.73 o 
   0   4   2     1470.14     1041.69     41.60 o 
   1   4   2       19.41       25.19      1.96 o 
   2   4   2      956.49      895.38     18.02 o 
   3   4   2     1432.68     1439.11     25.10 o 
   4   4   2      892.13      784.08     16.37 o 
   5   4   2     2787.82     3214.20     62.05 o 
   6   4   2      257.18      250.99      9.78 o 
   7   4   2       31.46       31.56      4.08 o 
   8   4   2       44.90       55.60      4.36 o 
   9   4   2       22.97       29.44      3.19 o 
  10   4   2       44.42       63.95      4.24 o 
  11   4   2      500.19      503.84     13.38 o 
  12   4   2       13.64        9.89      2.79 o 
  13   4   2       61.36       84.49      6.40 o 
  14   4   2       32.71       26.78      4.83 o 
  15   4   2       59.70       60.67      7.35 o 
  16   4   2        3.53       -0.19      2.53 o 
  17   4   2       10.07        7.63      7.28 o 
  18   4   2       14.73       11.43      5.38 o 
  19   4   2       28.11       26.05      7.03 o 
  20   4   2       13.19        6.57      5.04 o 
  21   4   2       12.83       17.92     10.01 o 
  22   4   2        6.84       29.51     10.32 o 
   0   5   2      167.21      127.26      6.50 o 
   1   5   2      248.71      277.06      9.08 o 
   2   5   2      730.24      708.31     15.04 o 
   3   5   2      148.06      174.62      6.61 o 
   4   5   2       91.67       98.79      3.29 o 
   5   5   2       76.65       64.48      3.73 o 
   6   5   2      116.26      113.76      4.83 o 
   7   5   2       84.93       71.01      4.16 o 
   8   5   2      411.75      433.50     13.56 o 
   9   5   2       62.27       56.36      4.30 o 
  10   5   2       75.40       89.76      6.21 o 
  11   5   2        6.48       14.01      3.54 o 
  12   5   2       25.15       30.76      4.60 o 
  13   5   2       27.08       25.05      4.09 o 
  14   5   2       54.76       32.41      6.43 o 
  15   5   2       22.42       15.71      3.88 o 
  16   5   2       84.37       76.51      7.21 o 
  17   5   2       14.62       14.66      3.62 o 
  18   5   2       32.14       28.50      6.36 o 
  19   5   2        0.53       -3.09      3.09 o 
  20   5   2        3.62       -3.74      4.26 o 
  21   5   2        2.84       18.72      7.32 o 
   0   6   2      187.71      161.03      7.93 o 
   1   6   2      175.10      204.17      5.77 o 
   2   6   2       74.06       67.14      3.20 o 
   3   6   2      254.10      207.58      5.89 o 
   4   6   2        3.31       10.22      2.08 o 
   5   6   2        2.34        3.04      1.57 o 
   6   6   2       65.81       56.92      4.53 o 
   7   6   2      446.96      518.84     12.31 o 
   8   6   2      504.86      550.70     16.33 o 
   9   6   2       18.81       22.09      3.26 o 
  10   6   2       32.84       30.90      3.80 o 
  11   6   2       36.57       37.83      5.10 o 
  12   6   2       35.54       39.92      4.99 o 
  13   6   2       49.16       46.37      6.57 o 
  14   6   2        4.86        0.29      2.20 o 
  15   6   2       23.10       16.49      4.54 o 
  16   6   2       21.55       18.63      3.83 o 
  17   6   2       33.76       27.24      8.24 o 
  18   6   2       22.43       15.56      3.84 o 
  19   6   2        8.81        3.58      4.52 o 
  20   6   2        0.48       -0.48      4.80 o 
   0   7   2      848.23      901.51     49.50 o 
   1   7   2      481.58      499.89     13.62 o 
   2   7   2      317.26      263.53     11.49 o 
   3   7   2      125.38      136.85      6.97 o 
   4   7   2       25.58       30.08      4.17 o 
   5   7   2       46.19       50.52      4.20 o 
   6   7   2       11.11        7.31      2.23 o 
   7   7   2      135.91      134.38      5.81 o 
   8   7   2       25.17       24.60      3.60 o 
   9   7   2       78.59       90.26      6.55 o 
  10   7   2        7.47        3.57      2.58 o 
  11   7   2       18.17       16.55      3.10 o 
  12   7   2       12.45       10.21      2.51 o 
  13   7   2       86.98       86.58     16.39 o 
  14   7   2       23.55       10.14      2.38 o 
  15   7   2        5.48        3.28      2.95 o 
  16   7   2        8.76        5.70      2.53 o 
  17   7   2        2.18       -1.02      1.85 o 
  18   7   2        2.56        2.57      2.53 o 
  19   7   2        5.73        6.45      3.43 o 
   0   8   2      505.10      589.82     24.51 o 
   1   8   2        4.52        7.20      2.15 o 
   2   8   2      183.39      208.11      9.78 o 
   3   8   2        6.69       16.93      3.00 o 
   4   8   2      224.79      231.15      8.06 o 
   5   8   2       53.32       60.41      4.70 o 
   6   8   2       28.18       20.57      3.28 o 
   7   8   2       46.01       48.40      6.05 o 
   8   8   2      191.96      187.97      8.67 o 
   9   8   2        0.79       -0.13      2.48 o 
  10   8   2        2.38        2.75      2.51 o 
  11   8   2        4.68        2.39      2.20 o 
  12   8   2        4.87        2.55      1.92 o 
  13   8   2        4.86        2.90      1.99 o 
  14   8   2       32.36       15.70      2.59 o 
  15   8   2        1.44        0.28      3.21 o 
  16   8   2       11.72        3.42      1.77 o 
  17   8   2        0.69        0.99      2.22 o 
  18   8   2        4.73        1.33      5.40 o 
   0   9   2       23.69       19.15      6.57 o 
   1   9   2      103.59      101.16      5.53 o 
   2   9   2       54.59       63.88     10.70 o 
   3   9   2      169.96      200.27     12.01 o 
   4   9   2       61.82       58.56      4.70 o 
   5   9   2        6.73       11.25      2.82 o 
   6   9   2        7.98        4.49      2.84 o 
   7   9   2        4.13        7.43      3.02 o 
   8   9   2        3.69        1.79      2.93 o 
   9   9   2        2.04        4.00      2.73 o 
  10   9   2        8.01        8.73      3.14 o 
  11   9   2        5.81        5.38      2.45 o 
  12   9   2        4.11        2.13      2.09 o 
  13   9   2       25.43       14.75      2.86 o 
  14   9   2        8.83        4.35      2.16 o 
  15   9   2        0.23       -0.06      1.49 o 
  16   9   2        0.26        0.28      2.03 o 
  17   9   2        1.92        3.57      4.30 o 
   0  10   2        5.02        5.85      3.64 o 
   1  10   2       38.77       30.56      4.95 o 
   2  10   2       47.56       64.19      9.67 o 
   3  10   2       25.38       23.48      4.25 o 
   4  10   2        1.64        4.33      2.40 o 
   5  10   2        5.25        6.81      2.80 o 
   6  10   2       39.36       31.91      5.47 o 
   7  10   2       15.93       21.16      3.79 o 
   8  10   2       25.41       22.92      5.05 o 
   9  10   2        6.09       11.87      4.98 o 
  10  10   2        0.54        5.22      2.86 o 
  11  10   2        0.07       -1.40      2.43 o 
  12  10   2        0.48        2.80      2.47 o 
  13  10   2       28.28       16.51      3.62 o 
  14  10   2        1.58        0.40      1.96 o 
   0  11   2        4.31        9.92      4.32 o 
   1  11   2       18.51       14.59      4.32 o 
   2  11   2       43.85       35.80     10.37 o 
   3  11   2        4.56        3.95      3.50 o 
   4  11   2        1.61        1.00      2.31 o 
   5  11   2        5.30        6.02      3.09 o 
   6  11   2        1.76        2.38      2.44 o 
   7  11   2        1.76        1.37      2.84 o 
   8  11   2       16.17       21.38      4.60 o 
   9  11   2        1.96       -0.12      2.83 o 
  10  11   2        1.10        1.01      3.06 o 
  11  11   2        8.62        6.47      3.06 o 
  12  11   2        0.68       -0.81      2.69 o 
   0  12   2        7.59        8.44      6.28 o 
   1  12   2        0.09        3.13      2.61 o 
   2  12   2        1.33        1.76      3.10 o 
   3  12   2        9.34        5.73      3.59 o 
   4  12   2        0.01        2.23      3.30 o 
   5  12   2        0.49        3.40      5.47 o 
   6  12   2        0.15       -2.30      2.51 o 
   7  12   2        8.10        9.63      3.60 o 
   8  12   2        1.11       25.62     11.32 o 
   9  12   2       10.59       17.93      6.76 o 
  10  12   2        1.82        3.10      6.19 o 
   0  13   2       15.11       18.00     10.78 o 
   1  13   2        6.28        6.89      3.43 o 
   2  13   2        4.69        8.21      3.53 o 
   3  13   2        0.45       -1.31      3.15 o 
   4  13   2        0.06       16.37     16.56 o 
   5  13   2        2.05       -0.27      2.83 o 
   6  13   2        0.14       -1.66      4.95 o 
   7  13   2        0.11        2.24      6.40 o 
   2   0   3     2993.07     3232.50    105.05 o 
   4   0   3      139.04      104.94      5.80 o 
   6   0   3      898.86      766.35     25.91 o 
   8   0   3      239.25      217.62      8.94 o 
  10   0   3       64.58       69.96      4.41 o 
  12   0   3      268.58      289.23     14.17 o 
  14   0   3      205.84      176.03     10.92 o 
  16   0   3       28.62       48.38     10.79 o 
   1   1   3     2216.49     2634.99     68.29 o 
   2   1   3      864.20     1089.69     36.26 o 
   3   1   3      629.06      734.00     18.31 o 
   4   1   3      380.57      402.33      9.74 o 
   5   1   3      527.31      447.28     10.77 o 
   6   1   3       50.60       58.59      3.28 o 
   7   1   3     2604.73     2656.84     49.88 o 
   8   1   3       54.15       48.94      4.15 o 
   9   1   3      186.17      155.08      4.95 o 
  10   1   3       69.65       66.62      5.07 o 
  11   1   3      118.32      105.30      4.58 o 
  12   1   3      214.80      281.25     11.50 o 
  13   1   3      112.89      106.32      5.84 o 
  14   1   3       86.59       81.49      7.26 o 
  15   1   3      157.80      167.72      8.97 o 
  16   1   3       53.77       66.99      8.91 o 
  17   1   3       39.61       42.97      7.38 o 
  18   1   3        5.53        3.96      4.23 o 
  19   1   3        5.43        3.92      7.10 o 
  20   1   3        3.78       12.32      7.90 o 
   1   2   3      569.57      689.51     20.67 o 
   2   2   3       52.79       54.66      4.51 o 
   3   2   3     1755.41     1967.35     45.77 o 
   4   2   3      255.21      164.83      7.81 o 
   5   2   3      254.28      247.74      8.11 o 
   6   2   3      353.37      317.37      8.55 o 
   7   2   3     1570.04     1477.21     29.00 o 
   8   2   3       21.47       18.47      2.37 o 
   9   2   3       57.98       57.08      3.86 o 
  10   2   3      694.75      712.79     17.28 o 
  11   2   3       86.36       83.14      7.87 o 
  12   2   3      389.39      273.86     17.14 o 
  13   2   3       41.03       43.68      4.51 o 
  14   2   3       83.80      104.88      8.16 o 
  15   2   3      146.74      158.01      8.73 o 
  16   2   3       49.03       61.89      6.76 o 
  17   2   3       46.27       42.30      7.77 o 
  18   2   3        2.72        0.55      4.25 o 
  19   2   3       21.65       22.58      6.70 o 
  20   2   3        3.67       11.88      9.17 o 
  21   2   3        1.63        0.12      7.64 o 
  22   2   3        1.28        2.21      8.61 o 
   1   3   3       22.73       24.27      2.39 o 
   2   3   3      954.42      839.49     16.42 o 
   3   3   3      842.03      857.59     20.99 o 
   4   3   3      440.63      453.24     16.38 o 
   5   3   3      935.91     1040.33     29.86 o 
   6   3   3      832.38      992.94     41.99 o 
   7   3   3      848.65      868.65     19.76 o 
   8   3   3       93.98       82.48      5.25 o 
   9   3   3      320.05      348.83      9.88 o 
  10   3   3       72.37       76.41      7.46 o 
  11   3   3       89.98       88.50      8.81 o 
  12   3   3      253.58      214.93     14.07 o 
  13   3   3      107.43      102.01      5.79 o 
  14   3   3       25.25       35.31      4.21 o 
  15   3   3       23.79       25.24      4.96 o 
  16   3   3        7.53       12.21      5.21 o 
  17   3   3       20.40       14.80      7.90 o 
  18   3   3       19.85       27.13      7.43 o 
  19   3   3        0.34        1.37      5.32 o 
  20   3   3        9.44       16.82      6.26 o 
  21   3   3        7.37       10.70      9.52 o 
   1   4   3      118.22       94.08      3.53 o 
   2   4   3       41.62       31.30      2.44 o 
   3   4   3     1000.12      995.01     19.67 o 
   4   4   3       42.75       49.95      3.94 o 
   5   4   3      839.34      680.21     16.30 o 
   6   4   3      330.51      356.34     17.65 o 
   7   4   3      382.70      393.47     12.45 o 
   8   4   3      164.14      119.33      7.02 o 
   9   4   3      157.07      152.20      6.67 o 
  10   4   3       85.78       87.16      8.56 o 
  11   4   3      324.22      259.69     17.36 o 
  12   4   3      103.00      103.07      7.33 o 
  13   4   3       79.89       95.29      6.09 o 
  14   4   3       20.91       35.42      4.92 o 
  15   4   3       10.72        8.83      3.16 o 
  16   4   3       10.89        9.67      4.83 o 
  17   4   3       11.45        7.28      6.80 o 
  18   4   3       16.93       12.64      5.39 o 
  19   4   3        7.85       13.12      5.68 o 
  20   4   3        1.37       -2.68      4.52 o 
  21   4   3       11.67       13.46      8.80 o 
   1   5   3      243.53      263.25     15.19 o 
   2   5   3      126.78       92.44      3.57 o 
   3   5   3      334.60      342.59     10.04 o 
   4   5   3      834.16      863.17     18.32 o 
   5   5   3       76.65       69.73      4.04 o 
   6   5   3      234.17      236.53     10.40 o 
   7   5   3      343.32      369.50     12.03 o 
   8   5   3      189.26      194.53      7.91 o 
   9   5   3       14.46       13.42      3.05 o 
  10   5   3      153.36      130.90      7.24 o 
  11   5   3       98.19       92.18      6.62 o 
  12   5   3      239.44      268.34     17.86 o 
  13   5   3       24.49       15.33      3.98 o 
  14   5   3        2.83        3.15      2.93 o 
  15   5   3        9.36       10.00      3.06 o 
  16   5   3        4.82        2.95      2.59 o 
  17   5   3        6.81        7.63      4.36 o 
  18   5   3        2.64        1.72      4.04 o 
  19   5   3       23.11       20.29      6.24 o 
  20   5   3        9.86       12.05      8.08 o 
   1   6   3      103.85       84.81      5.33 o 
   2   6   3      141.38      140.75      5.63 o 
   3   6   3       17.69       16.19      2.72 o 
   4   6   3       18.80       25.43      3.16 o 
   5   6   3       33.61       50.68      3.96 o 
   6   6   3      103.70       98.00      4.73 o 
   7   6   3      108.84       91.85      8.94 o 
   8   6   3       43.86       41.23      4.46 o 
   9   6   3      207.49      211.01      7.22 o 
  10   6   3       79.26       64.46      5.00 o 
  11   6   3        5.11        4.19      3.12 o 
  12   6   3       78.91       78.10      6.70 o 
  13   6   3       13.19       11.04      3.62 o 
  14   6   3       12.27       12.03      3.57 o 
  15   6   3       22.19       15.86      4.37 o 
  16   6   3        2.94        1.51      2.01 o 
  17   6   3       22.85        8.73      2.98 o 
  18   6   3        0.73        3.36      3.86 o 
  19   6   3        7.49        1.86      4.19 o 
  20   6   3        3.62        3.48      7.99 o 
   1   7   3      189.53      175.46      5.73 o 
   2   7   3      260.28      254.01      9.14 o 
   3   7   3       48.63       47.81      4.28 o 
   4   7   3       38.31       50.30      4.34 o 
   5   7   3       95.83      100.45      5.30 o 
   6   7   3        9.44       13.50      2.89 o 
   7   7   3       69.24       67.73      4.70 o 
   8   7   3       91.15       87.51      8.40 o 
   9   7   3       48.51       46.60      4.66 o 
  10   7   3        2.09       -1.07      2.24 o 
  11   7   3        5.74        4.84      2.48 o 
  12   7   3        6.91        4.16      2.17 o 
  13   7   3        9.43       10.60      2.80 o 
  14   7   3        6.71        3.03      1.81 o 
  15   7   3       12.08        4.68      2.21 o 
  16   7   3        0.67        0.82      1.89 o 
  17   7   3       13.48        6.35      3.32 o 
  18   7   3        2.46        1.74      3.96 o 
  19   7   3        1.17       -0.32      6.52 o 
   1   8   3      163.71      142.09      7.54 o 
   2   8   3       23.81       26.72      3.67 o 
   3   8   3       43.38       54.90      4.73 o 
   4   8   3      417.96      497.24     17.87 o 
   5   8   3       87.68       91.53      5.53 o 
   6   8   3       61.03       81.86      5.86 o 
   7   8   3       83.84       81.03      7.44 o 
   8   8   3        3.81        2.35      2.63 o 
   9   8   3        9.29        8.50      3.06 o 
  10   8   3       23.36       21.02      3.28 o 
  11   8   3        2.16        0.85      2.63 o 
  12   8   3       28.72       25.25      4.75 o 
  13   8   3        4.23        1.24      2.08 o 
  14   8   3       12.61        3.71      1.94 o 
  15   8   3        2.57        1.29      2.12 o 
  16   8   3        4.71        2.01      1.81 o 
  17   8   3        1.54        0.19      1.54 o 
  18   8   3        7.42        4.19      3.63 o 
   1   9   3       11.55       12.29      3.16 o 
   2   9   3       32.32       26.59      3.97 o 
   3   9   3      114.74       99.25      6.92 o 
   4   9   3      134.10      167.43     14.44 o 
   5   9   3       36.41       45.52      4.68 o 
   6   9   3       12.78       17.59      7.04 o 
   7   9   3        7.81        8.41      3.95 o 
   8   9   3        2.28       -0.41      2.47 o 
   9   9   3       29.94       34.65      4.80 o 
  10   9   3        0.85       -0.02      2.68 o 
  11   9   3        6.28        9.04      3.21 o 
  12   9   3       11.22       11.91      3.43 o 
  13   9   3        9.05        3.62      1.87 o 
  14   9   3        7.49        3.68      1.94 o 
  15   9   3        1.52        0.77      2.05 o 
  16   9   3        3.18       -0.55      2.39 o 
   1  10   3       10.99       10.50      3.29 o 
   2  10   3       29.99       22.15      3.63 o 
   3  10   3        1.15        0.66      2.34 o 
   4  10   3       23.52       27.94      5.79 o 
   5  10   3        2.95        4.27      3.38 o 
   6  10   3        5.66        5.12      2.86 o 
   7  10   3        0.63        2.54      2.75 o 
   8  10   3        1.82        3.62      3.11 o 
   9  10   3        1.23        1.73      2.61 o 
  10  10   3        3.37        3.79      2.78 o 
  11  10   3       16.64       19.66      4.23 o 
  12  10   3        7.09        6.72      3.30 o 
  13  10   3        5.95        3.32      2.46 o 
  14  10   3        0.17        0.62      2.47 o 
  15  10   3        0.67       -0.47     10.61 o 
   1  11   3        0.11       -1.97      2.00 o 
   2  11   3        4.77        2.84      2.74 o 
   3  11   3        3.91        5.31      2.89 o 
   4  11   3       16.30        7.85      3.33 o 
   5  11   3        2.37        6.37      3.04 o 
   6  11   3        5.96        4.38      3.15 o 
   7  11   3        9.11       12.88      3.73 o 
   8  11   3        1.69        1.71      2.85 o 
   9  11   3        0.18        4.18      3.41 o 
  10  11   3        1.47        3.60      3.35 o 
  11  11   3        1.66        1.51      2.96 o 
  12  11   3        1.43       -0.91      4.93 o 
  13  11   3        2.14        0.97      9.70 o 
   1  12   3        2.18        2.24      2.86 o 
   2  12   3        2.87        2.82      2.73 o 
   3  12   3        0.71       -0.60      2.78 o 
   4  12   3        1.26        0.70      3.26 o 
   5  12   3        0.25       -0.15      3.16 o 
   6  12   3        2.00        6.04      3.78 o 
   7  12   3        4.72        5.54      3.39 o 
   8  12   3        3.48        8.42      5.38 o 
   9  12   3        6.42       10.74      5.42 o 
  10  12   3        1.63        7.85      5.02 o 
   1  13   3        1.79        2.63      3.54 o 
   2  13   3        1.00        1.36      3.17 o 
   3  13   3        1.11       -0.70      2.67 o 
   4  13   3        1.22        1.13      4.69 o 
   5  13   3        0.37        1.03      4.66 o 
   6  13   3        5.40        9.05      7.84 o 
   2   0   4     1525.25     1208.44     42.09 o 
   4   0   4      456.10      472.73     18.10 o 
   6   0   4      665.27      669.78     19.38 o 
   8   0   4       35.56       43.02      5.17 o 
  10   0   4      318.64      242.02     19.48 o 
  12   0   4       71.67       78.00      8.33 o 
  14   0   4       37.14       50.32     10.82 o 
  16   0   4       95.81      107.28     12.56 o 
  18   0   4       28.06       23.02      9.82 o 
  20   0   4        4.77       16.69     10.26 o 
   0   1   4      763.77      811.85     21.77 o 
   1   1   4      567.74      653.68     19.47 o 
   2   1   4     1033.81     1339.38     36.83 o 
   3   1   4      661.45      757.60     19.21 o 
   4   1   4       57.72       74.29      3.26 o 
   5   1   4      128.24      128.24      4.46 o 
   6   1   4       87.44       78.66      3.65 o 
   7   1   4      131.85      132.56      4.16 o 
   8   1   4        9.42        8.96      1.68 o 
   9   1   4       62.99       68.65      4.47 o 
  10   1   4      290.68      256.10     15.20 o 
  11   1   4      169.52      128.99      6.03 o 
  12   1   4        7.03       15.22      3.99 o 
  13   1   4       25.45       36.10      5.54 o 
  14   1   4        5.37        3.37      3.15 o 
  15   1   4        4.22        4.38      3.88 o 
  16   1   4        0.38        1.91      4.17 o 
  17   1   4       20.39       16.89      6.02 o 
  18   1   4        0.82        5.21      5.01 o 
  19   1   4       24.44       30.61      7.33 o 
  20   1   4       16.22       29.75     10.88 o 
  21   1   4       24.94       30.28     11.20 o 
   0   2   4      133.24      109.48      9.46 o 
   1   2   4      747.44      655.04     16.11 o 
   2   2   4      348.02      356.79      9.25 o 
   3   2   4      471.53      685.37     24.01 o 
   4   2   4      290.40      332.67     10.40 o 
   5   2   4      108.81      103.69      4.99 o 
   6   2   4      600.79      506.94     22.12 o 
   7   2   4       26.78       44.53      3.95 o 
   8   2   4      915.91      776.84     37.99 o 
   9   2   4       92.49       92.16      5.23 o 
  10   2   4       16.84       22.11      3.51 o 
  11   2   4      206.83      138.18     11.10 o 
  12   2   4        3.97        7.28      2.71 o 
  13   2   4       96.68       95.18      8.86 o 
  14   2   4       21.75       27.67      5.40 o 
  15   2   4       23.90       20.47      5.00 o 
  16   2   4       99.60      127.93      9.79 o 
  17   2   4        9.98        5.86      5.03 o 
  18   2   4        4.31        3.80      6.72 o 
  19   2   4       12.76        9.43      8.55 o 
  20   2   4       18.46       22.70     10.20 o 
  21   2   4        0.52       10.05      9.02 o 
   0   3   4      236.56      280.99     14.43 o 
   1   3   4      359.60      454.84     11.18 o 
   2   3   4     2019.21     1691.25     31.94 o 
   3   3   4      241.02      263.04      7.10 o 
   4   3   4      646.46      633.12     17.17 o 
   5   3   4      477.05      480.34     14.79 o 
   6   3   4      328.83      268.79     10.08 o 
   7   3   4      323.84      287.85      9.95 o 
   8   3   4      132.78      117.32      8.66 o 
   9   3   4       41.55       43.34      4.52 o 
  10   3   4      113.15       99.69      8.85 o 
  11   3   4       76.45       86.73      6.26 o 
  12   3   4       71.59       90.24      8.02 o 
  13   3   4       79.34       88.71      6.62 o 
  14   3   4       56.22       74.83      6.33 o 
  15   3   4       40.87       39.70      6.15 o 
  16   3   4       34.51       42.84      6.32 o 
  17   3   4       22.93       21.49      6.15 o 
  18   3   4       43.01       46.37     11.64 o 
  19   3   4        8.74       15.36      9.35 o 
  20   3   4       11.09        9.46     10.17 o 
  21   3   4       15.80       35.94     12.09 o 
   0   4   4     1482.45     1434.41     40.87 o 
   1   4   4      106.34      106.05      4.05 o 
   2   4   4      253.39      260.38      8.07 o 
   3   4   4      209.26      131.35      4.50 o 
   4   4   4      295.69      307.81      8.47 o 
   5   4   4      299.97      271.88      8.45 o 
   6   4   4      112.88      124.81      6.62 o 
   7   4   4       17.32       18.36      3.34 o 
   8   4   4      271.37      257.68      9.44 o 
   9   4   4      196.18      222.81     11.08 o 
  10   4   4       61.62       74.93      6.15 o 
  11   4   4      207.77      225.21     10.90 o 
  12   4   4       84.43       85.72      6.50 o 
  13   4   4       74.44       66.94      6.08 o 
  14   4   4      110.02      104.15     17.74 o 
  15   4   4        4.37        1.34      3.16 o 
  16   4   4       12.50        9.34      4.52 o 
  17   4   4        0.93       -2.17      4.01 o 
  18   4   4        7.07       10.67      5.80 o 
  19   4   4       15.97       13.82      6.15 o 
  20   4   4        2.44       15.71      9.79 o 
   0   5   4      158.44      161.03      7.61 o 
   1   5   4        5.92        5.60      1.74 o 
   2   5   4      217.91      208.53      6.29 o 
   3   5   4       64.57       81.63      5.15 o 
   4   5   4      199.56      157.12      5.57 o 
   5   5   4      178.19      138.06      5.31 o 
   6   5   4       65.80       74.94      4.94 o 
   7   5   4      152.82      162.82      6.52 o 
   8   5   4       42.39       44.49      4.92 o 
   9   5   4      336.06      386.00     13.02 o 
  10   5   4       39.04       55.30      5.38 o 
  11   5   4      130.28      126.87      8.42 o 
  12   5   4       16.73       17.62      3.79 o 
  13   5   4       30.00       21.95      4.12 o 
  14   5   4       82.89       56.02     12.51 o 
  15   5   4        0.94        0.54      2.82 o 
  16   5   4       68.00       39.07      5.02 o 
  17   5   4        1.12       -3.53      7.37 o 
  18   5   4        3.45        4.95      4.56 o 
  19   5   4        0.46        0.72      4.58 o 
  20   5   4        1.73       -0.10      4.41 o 
   0   6   4      316.50      272.08     11.08 o 
   1   6   4      275.67      219.22      7.78 o 
   2   6   4        9.65       10.63      2.52 o 
   3   6   4      121.74      115.39      5.49 o 
   4   6   4        7.98        6.27      2.35 o 
   5   6   4        0.18        0.25      1.83 o 
   6   6   4       34.00       39.11      3.91 o 
   7   6   4      237.18      192.29      7.12 o 
   8   6   4       94.68       91.11      5.93 o 
   9   6   4      370.88      342.08     15.41 o 
  10   6   4       42.31       41.08      4.21 o 
  11   6   4       41.90       35.12      4.94 o 
  12   6   4       33.93       31.38      4.64 o 
  13   6   4       13.18       15.18      5.96 o 
  14   6   4       11.50        9.59      3.50 o 
  15   6   4       14.77        9.45      3.46 o 
  16   6   4        0.38       -1.87      1.87 o 
  17   6   4        9.84        6.36      4.44 o 
  18   6   4        4.27        1.49      4.36 o 
  19   6   4        0.74       -2.03      3.09 o 
   0   7   4      360.95      415.87     15.25 o 
   1   7   4      375.41      341.72     10.72 o 
   2   7   4       45.41       54.78      4.87 o 
   3   7   4        9.83       11.59      2.84 o 
   4   7   4      189.63      158.19      6.80 o 
   5   7   4      123.91      118.89      6.08 o 
   6   7   4       32.70       39.64      4.33 o 
   7   7   4      298.15      255.82      9.23 o 
   8   7   4       77.22       80.69      6.88 o 
   9   7   4      183.40      149.94     20.24 o 
  10   7   4       67.57       49.31      7.86 o 
  11   7   4       27.80       19.86      3.28 o 
  12   7   4        7.90        4.40      2.56 o 
  13   7   4       14.57        7.11      2.56 o 
  14   7   4       10.31        4.76      2.27 o 
  15   7   4        5.01       13.81     13.76 o 
  16   7   4        5.83        3.93      2.70 o 
  17   7   4        7.36        2.89      2.12 o 
  18   7   4        3.72        9.61      8.55 o 
   0   8   4      141.32      117.89     11.79 o 
   1   8   4      126.81      130.51      6.43 o 
   2   8   4       70.98       84.19      5.49 o 
   3   8   4       37.46       40.34      4.38 o 
   4   8   4       77.08       98.92      6.05 o 
   5   8   4        2.75       -2.06      2.23 o 
   6   8   4       41.30       36.31      5.15 o 
   7   8   4       10.10       10.70      2.97 o 
   8   8   4       46.70       49.05      9.16 o 
   9   8   4        6.75        4.78      2.49 o 
  10   8   4        5.36        7.62      2.72 o 
  11   8   4        8.82        5.71      2.89 o 
  12   8   4        4.15       -1.83      2.20 o 
  13   8   4        7.53        3.79      2.53 o 
  14   8   4        4.19        2.88      2.49 o 
  15   8   4        3.94        1.30      1.99 o 
  16   8   4        4.51        2.26      2.17 o 
  17   8   4        5.12       -0.15      2.24 o 
   0   9   4       11.82       14.97      5.36 o 
   1   9   4        2.42        4.56      3.42 o 
   2   9   4        4.14       10.38      3.63 o 
   3   9   4       88.92       78.55      5.44 o 
   4   9   4       23.89       28.36      4.79 o 
   5   9   4        2.79        2.72      2.41 o 
   6   9   4        1.96        3.28      2.62 o 
   7   9   4        0.98        3.09      2.80 o 
   8   9   4        2.59        3.32      2.50 o 
   9   9   4        2.53       -0.54      2.27 o 
  10   9   4       11.17       11.67      6.03 o 
  11   9   4       13.99       10.05      3.45 o 
  12   9   4        3.28        3.35      3.10 o 
  13   9   4       15.32        9.28      2.80 o 
  14   9   4        2.60        2.83      2.71 o 
  15   9   4        3.06       -0.90      2.20 o 
  16   9   4        0.91        3.77      6.06 o 
   0  10   4       23.78       18.79      5.66 o 
   1  10   4        9.80        7.88      3.20 o 
   2  10   4       18.84       11.31      3.43 o 
   3  10   4        8.37        8.49      3.29 o 
   4  10   4        0.48       -1.96      2.20 o 
   5  10   4       15.78       14.47      3.25 o 
   6  10   4        7.61        4.67      3.45 o 
   7  10   4        1.89        0.98      2.54 o 
   8  10   4        3.58        4.23      2.68 o 
   9  10   4        2.00        0.55      2.17 o 
  10  10   4        8.41        6.98      3.60 o 
  11  10   4        5.87        3.77      3.22 o 
  12  10   4        1.36        2.27      3.14 o 
  13  10   4        8.91        6.43      3.52 o 
  14  10   4        1.44        0.74      5.96 o 
   0  11   4       21.47       14.16      5.57 o 
   1  11   4        2.12       -0.24      2.55 o 
   2  11   4        1.11       -0.81      2.49 o 
   3  11   4        3.42        4.96      2.97 o 
   4  11   4        4.26        0.90      3.29 o 
   5  11   4        3.50        0.53      3.51 o 
   6  11   4        1.25        0.08      2.61 o 
   7  11   4        1.69       -2.49      2.49 o 
   8  11   4       11.96       11.13      4.66 o 
   9  11   4        3.32        5.51      3.10 o 
  10  11   4        2.12        3.47      3.02 o 
  11  11   4        4.26        6.14      4.63 o 
  12  11   4        0.21       -0.85      7.93 o 
   0  12   4        6.61        7.62      4.00 o 
   1  12   4        2.17        0.75      2.58 o 
   2  12   4        5.17        3.80      3.03 o 
   3  12   4        4.66        3.72      3.67 o 
   4  12   4        1.40       -2.95      2.95 o 
   5  12   4        1.62        0.32      5.78 o 
   6  12   4        8.40        4.12      3.50 o 
   7  12   4        1.40        1.70      4.65 o 
   8  12   4        1.21        6.10      5.70 o 
   9  12   4        1.40        3.83      4.40 o 
   0  13   4        1.69        0.97      6.60 o 
   1  13   4        4.04        1.26      4.47 o 
   2  13   4        0.05        1.47      6.37 o 
   3  13   4        1.72        2.48      6.25 o 
   2   0   5     1086.38     1197.37     42.26 o 
   6   0   5      621.82      657.42     27.37 o 
   8   0   5       15.55       16.71      3.26 o 
  10   0   5      107.20      128.24     16.27 o 
  12   0   5      122.82      131.19     14.48 o 
  14   0   5      136.73      130.51     17.33 o 
  16   0   5       23.48       17.22      8.25 o 
  18   0   5        7.42       13.24      8.02 o 
  20   0   5        0.64        0.12      7.55 o 
   1   1   5        5.11        3.09      1.29 o 
   2   1   5       56.13       41.57      3.38 o 
   3   1   5      208.14      298.80      9.51 o 
   4   1   5      323.45      360.52     10.69 o 
   5   1   5       54.56       56.77      4.02 o 
   6   1   5      334.48      350.17     11.07 o 
   7   1   5      377.33      321.36      9.37 o 
   8   1   5       11.21       12.25      2.41 o 
   9   1   5      136.98      120.38      8.47 o 
  10   1   5       15.11       17.43      3.45 o 
  11   1   5        3.78        0.36      2.71 o 
  12   1   5       57.34       48.48      8.00 o 
  13   1   5       32.21       24.72      6.53 o 
  14   1   5       32.51       28.58      9.35 o 
  15   1   5       60.76       65.76      9.31 o 
  16   1   5        3.10       -0.66      4.18 o 
  17   1   5       11.87       18.06      6.40 o 
  18   1   5       26.81       38.58      8.51 o 
  19   1   5        2.64       -3.34      5.36 o 
  20   1   5        2.75        1.77      9.37 o 
  21   1   5        2.37       -1.86      7.78 o 
   1   2   5      271.21      351.76     10.40 o 
   2   2   5      310.79      251.90      9.72 o 
   3   2   5      875.75     1112.66     30.43 o 
   4   2   5      128.82      122.57      5.10 o 
   5   2   5      728.34      864.29     21.46 o 
   6   2   5       20.53       25.70      3.70 o 
   7   2   5      562.31      465.32     15.32 o 
   8   2   5       12.35       22.66      3.50 o 
   9   2   5       69.95       65.48      5.49 o 
  10   2   5      188.54      150.38      8.04 o 
  11   2   5       32.47       50.64      5.14 o 
  12   2   5      124.81      118.98     10.16 o 
  13   2   5       43.85       53.96      8.22 o 
  14   2   5       14.85       19.35      6.36 o 
  15   2   5       57.32       52.22      9.12 o 
  16   2   5        3.36        6.19      6.43 o 
  17   2   5       18.91       20.62      6.57 o 
  18   2   5       18.62       25.25      7.53 o 
  19   2   5        3.33       14.15      8.23 o 
  20   2   5        1.17        4.33      8.11 o 
  21   2   5        1.10        1.18      8.23 o 
   1   3   5       19.71       18.47      3.16 o 
   2   3   5      446.18      401.38      9.95 o 
   3   3   5      199.86      252.45      7.27 o 
   4   3   5      395.94      313.80     13.05 o 
   5   3   5      147.86      181.76      6.41 o 
   6   3   5        5.61        8.89      2.83 o 
   7   3   5      131.80      155.12      7.10 o 
   8   3   5       31.12       49.33      4.87 o 
   9   3   5       21.84       26.35      4.09 o 
  10   3   5        8.97       11.23      3.32 o 
  11   3   5      185.89      162.89      7.67 o 
  12   3   5      156.68      132.72      7.00 o 
  13   3   5       38.99       53.61      5.84 o 
  14   3   5        1.43       -0.63      3.87 o 
  15   3   5       17.47       23.61     10.23 o 
  16   3   5        8.37        3.32      5.66 o 
  17   3   5        0.74        0.64      5.05 o 
  18   3   5        5.24       -3.10      6.13 o 
  19   3   5        4.28        2.12      8.76 o 
  20   3   5        4.90       15.24      9.43 o 
   1   4   5       95.19       84.57      6.30 o 
   2   4   5       73.03       73.54      4.39 o 
   3   4   5       43.59       44.34      3.48 o 
   4   4   5        1.71        6.83      2.49 o 
   5   4   5      132.41      116.35      8.41 o 
   6   4   5       23.95       23.71      3.63 o 
   7   4   5      156.20      167.97      7.41 o 
   8   4   5       64.21       65.18      5.64 o 
   9   4   5      149.55      142.21     10.50 o 
  10   4   5       61.67       69.72      9.96 o 
  11   4   5      141.35      117.48     12.87 o 
  12   4   5       32.00       46.79      5.66 o 
  13   4   5        3.76        7.65      3.32 o 
  14   4   5        3.85       -0.28      3.32 o 
  15   4   5       11.89        8.81      3.74 o 
  16   4   5        2.80        7.59      4.40 o 
  17   4   5       17.44        8.61      6.34 o 
  18   4   5        3.57        1.50      5.98 o 
  19   4   5        5.84        6.16      7.40 o 
   1   5   5       92.49      106.57      4.56 o 
   2   5   5        9.51        6.05      1.93 o 
   3   5   5       17.96       15.21      3.04 o 
   4   5   5      365.09      293.29      8.62 o 
   5   5   5       88.67       94.39      6.09 o 
   6   5   5      204.84      205.13      9.68 o 
   7   5   5       42.63       34.25      3.85 o 
   8   5   5       13.90        9.55      2.91 o 
   9   5   5       62.30       83.56      7.88 o 
  10   5   5       82.49       88.75     13.91 o 
  11   5   5       87.15      101.22      8.24 o 
  12   5   5       72.14       88.68     15.01 o 
  13   5   5        6.38        7.33      2.83 o 
  14   5   5        6.45        5.06      3.34 o 
  15   5   5       23.27       15.83      8.19 o 
  16   5   5       10.46        6.86      4.70 o 
  17   5   5        6.64        5.80      6.50 o 
  18   5   5        3.99        6.43      5.84 o 
  19   5   5        2.32       -3.15      4.42 o 
   1   6   5       56.20       67.26      5.56 o 
   2   6   5        3.13        9.88      2.73 o 
   3   6   5       19.31       22.25      3.56 o 
   4   6   5       59.02       67.99      5.34 o 
   5   6   5      135.09      144.24      5.98 o 
   6   6   5      149.12      144.89      6.21 o 
   7   6   5       64.05       60.41      4.72 o 
   8   6   5       70.11       77.40      5.25 o 
   9   6   5       45.82       57.07      5.39 o 
  10   6   5       18.23       10.49      2.85 o 
  11   6   5       34.92       26.55      4.83 o 
  12   6   5       22.63       24.74      5.86 o 
  13   6   5        1.78        1.54      2.61 o 
  14   6   5        7.85        6.39      4.06 o 
  15   6   5        6.14        4.12      2.75 o 
  16   6   5        1.12        3.17      3.08 o 
  17   6   5        1.05        3.50      4.49 o 
  18   6   5        0.10        2.60      3.91 o 
   1   7   5      177.00      169.67      7.24 o 
   2   7   5      143.69      168.06      8.83 o 
   3   7   5        3.52        3.44      2.65 o 
   4   7   5       25.99       33.37      4.01 o 
   5   7   5       72.40       77.85      7.06 o 
   6   7   5       42.88       53.43      5.17 o 
   7   7   5       55.85       63.19      5.46 o 
   8   7   5        0.91        3.21      2.37 o 
   9   7   5       14.72       17.67      5.37 o 
  10   7   5        0.05        0.74      2.03 o 
  11   7   5       27.37       21.43      5.66 o 
  12   7   5       11.10        8.21      2.68 o 
  13   7   5       10.37        8.01      2.55 o 
  14   7   5        2.73        2.32      2.33 o 
  15   7   5        8.49        4.59      2.32 o 
  16   7   5        5.14        2.42      2.25 o 
  17   7   5        0.69        2.33      2.97 o 
   1   8   5       18.90       16.70      3.90 o 
   2   8   5       71.69       82.17      6.53 o 
   3   8   5       44.89       47.65      4.72 o 
   4   8   5       36.14       38.44      5.37 o 
   5   8   5       10.60       14.02      4.14 o 
   6   8   5        0.22        2.23      2.59 o 
   7   8   5       80.10       84.63      9.68 o 
   8   8   5       21.34       18.36      4.03 o 
   9   8   5        1.50       -0.34      2.13 o 
  10   8   5        5.76        3.90      2.17 o 
  11   8   5        9.77        5.27      2.58 o 
  12   8   5       23.80       13.60      3.29 o 
  13   8   5       12.54        4.84      4.04 o 
  14   8   5        5.06        3.26      2.33 o 
  15   8   5        0.26        1.19      2.48 o 
  16   8   5        1.21        0.35      3.43 o 
   1   9   5       15.63       14.69      3.86 o 
   2   9   5        6.17        6.87      3.22 o 
   3   9   5       27.85       21.22      4.04 o 
   4   9   5        2.06        1.42      2.36 o 
   5   9   5       35.69       33.01      5.16 o 
   6   9   5        5.96        5.16      2.56 o 
   7   9   5        9.42        9.85      3.48 o 
   8   9   5        3.66        3.46      2.47 o 
   9   9   5       14.96       16.58      5.72 o 
  10   9   5        0.09        1.85      2.49 o 
  11   9   5        1.43        9.59      3.94 o 
  12   9   5        5.57        2.44      3.31 o 
  13   9   5        2.24        2.90      2.90 o 
  14   9   5        0.44       -2.14      2.14 o 
  15   9   5        0.51       -0.97      6.07 o 
   1  10   5       10.76        4.19      3.11 o 
   2  10   5        2.78        2.07      2.83 o 
   3  10   5        6.39        5.85      2.89 o 
   4  10   5        9.99        5.73      3.35 o 
   5  10   5        2.24        2.95      2.86 o 
   6  10   5        0.26        1.00      2.22 o 
   7  10   5        1.37        0.22      2.11 o 
   8  10   5        0.52        0.71      2.04 o 
   9  10   5        2.22        3.10      2.68 o 
  10  10   5        0.16       -2.44      2.44 o 
  11  10   5        0.17        1.75      3.27 o 
  12  10   5        4.27        7.48      3.60 o 
   1  11   5        1.65        1.38      2.89 o 
   2  11   5        6.56        3.34      3.41 o 
   3  11   5        5.24        7.13      3.28 o 
   4  11   5        3.44        4.36      3.18 o 
   5  11   5        0.43        1.29      3.25 o 
   6  11   5        2.63       -0.51      3.15 o 
   7  11   5        2.07       -1.15      5.34 o 
   8  11   5        3.62        6.46      2.99 o 
   9  11   5        0.16        0.64      2.67 o 
  10  11   5        0.07       -0.27      4.08 o 
  11  11   5        0.28        4.36      7.22 o 
   1  12   5        1.82        0.34      2.95 o 
   2  12   5        1.55        8.37      7.79 o 
   3  12   5        0.02       -1.90      3.19 o 
   4  12   5        0.96        0.28      3.17 o 
   5  12   5        1.04       -0.72      4.00 o 
   0   0   6     1021.28     1070.48     28.70 o 
   2   0   6      302.62      388.91     17.16 o 
   4   0   6      167.92      208.65     11.05 o 
   6   0   6      109.57      120.46     16.30 o 
   8   0   6      307.08      275.83     26.19 o 
  10   0   6      129.80      143.28     15.45 o 
  12   0   6       45.74       66.07     14.59 o 
  14   0   6       11.95       16.75      8.96 o 
  16   0   6        2.26        7.69      9.52 o 
  18   0   6       13.10        8.96      7.55 o 
  20   0   6        1.30        6.49      8.43 o 
   0   1   6       64.48       75.91      5.77 o 
   1   1   6      225.68      230.18      5.95 o 
   2   1   6      185.71      212.65      7.15 o 
   3   1   6       55.98       77.40      6.02 o 
   4   1   6      148.23      171.89      8.63 o 
   5   1   6      145.39      166.80      7.18 o 
   6   1   6       37.76       38.78      4.43 o 
   7   1   6       98.05       94.28      7.05 o 
   8   1   6       72.28       67.99      5.55 o 
   9   1   6      117.81      120.02     16.58 o 
  10   1   6       22.09       24.01      4.83 o 
  11   1   6       48.07       88.42     10.92 o 
  12   1   6        2.52        1.95      4.73 o 
  13   1   6       31.59       26.14      7.30 o 
  14   1   6       10.31        6.96      5.68 o 
  15   1   6        2.97        6.28      5.57 o 
  16   1   6        9.94       14.36      6.20 o 
  17   1   6       12.93        7.45      5.87 o 
  18   1   6        8.63        6.97      6.08 o 
  19   1   6        5.30       11.37      6.14 o 
  20   1   6        0.62       -1.84      5.38 o 
   0   2   6      150.37      173.30     10.50 o 
   1   2   6      153.04      178.58      6.33 o 
   2   2   6      301.48      285.42      8.83 o 
   3   2   6      245.22      261.71     10.66 o 
   4   2   6      127.40      138.52      5.87 o 
   5   2   6      116.27      133.07      5.73 o 
   6   2   6       73.03       79.65      5.22 o 
   7   2   6       11.94       13.77      3.35 o 
   8   2   6       15.96       23.73      4.06 o 
   9   2   6      114.80      125.66      7.59 o 
  10   2   6       32.58       29.55      5.26 o 
  11   2   6       35.33       48.88      7.17 o 
  12   2   6        0.18        0.83      6.15 o 
  13   2   6       78.58       94.41     11.47 o 
  14   2   6       80.61      114.44     12.39 o 
  15   2   6        2.09        5.41      5.25 o 
  16   2   6       15.12       18.31      6.24 o 
  17   2   6        0.05        6.19      6.01 o 
  18   2   6        1.43        1.28      8.09 o 
  19   2   6        2.91        9.64      9.79 o 
  20   2   6        4.29       -2.68      6.69 o 
   0   3   6      377.33      365.13     17.19 o 
   1   3   6       21.56       28.90      3.93 o 
   2   3   6       53.95       53.13      3.98 o 
   3   3   6      112.85      138.22      5.20 o 
   4   3   6      153.12      139.20      5.22 o 
   5   3   6       34.83       49.10      5.48 o 
   6   3   6       60.03       56.58      5.46 o 
   7   3   6       65.82       47.95      5.19 o 
   8   3   6       88.23       97.32      6.52 o 
   9   3   6       24.86       32.50      5.20 o 
  10   3   6      157.10      211.33      9.04 o 
  11   3   6       55.87       86.96      6.93 o 
  12   3   6       33.65       33.89      5.58 o 
  13   3   6      132.49      164.72     12.41 o 
  14   3   6       37.38       38.92     11.93 o 
  15   3   6       16.63       14.54      6.65 o 
  16   3   6        0.34        2.03      5.54 o 
  17   3   6        7.07        1.57      5.81 o 
  18   3   6        4.60        3.18      7.52 o 
  19   3   6        8.64        3.30      6.90 o 
   0   4   6      130.14       98.03      7.04 o 
   1   4   6        3.20        4.50      2.21 o 
   2   4   6        4.11        5.12      2.32 o 
   3   4   6       99.46      104.07      5.48 o 
   4   4   6       25.66       34.58      3.83 o 
   5   4   6       39.05       36.60      4.14 o 
   6   4   6       96.96      117.92      6.65 o 
   7   4   6       51.06       46.60      5.12 o 
   8   4   6      182.49      257.58     10.24 o 
   9   4   6       60.59       65.06      6.78 o 
  10   4   6      289.65      383.14     16.08 o 
  11   4   6       46.46       62.85      5.97 o 
  12   4   6       49.96       61.33      6.20 o 
  13   4   6        5.12        6.59      3.75 o 
  14   4   6        0.63        4.11      6.51 o 
  15   4   6       13.71        9.84      6.52 o 
  16   4   6        0.93        0.22      4.23 o 
  17   4   6        3.97        2.09      5.22 o 
  18   4   6        5.69        1.92      4.19 o 
   0   5   6       91.93       87.24      8.89 o 
   1   5   6       20.32       20.06      2.89 o 
   2   5   6       73.53       76.05      5.70 o 
   3   5   6       55.00       61.04      5.01 o 
   4   5   6       18.28       19.34      3.20 o 
   5   5   6       12.71       17.55      3.17 o 
   6   5   6        7.45        5.58      2.52 o 
   7   5   6      231.82      234.50      8.11 o 
   8   5   6       57.44       77.37      7.14 o 
   9   5   6      152.65      185.40     10.13 o 
  10   5   6       16.27       20.65      5.51 o 
  11   5   6        3.49        7.85      3.26 o 
  12   5   6       17.82       18.04      3.99 o 
  13   5   6        7.08        3.04      3.08 o 
  14   5   6        7.63        8.18      4.78 o 
  15   5   6        9.74        5.82      7.08 o 
  16   5   6       15.74        4.98      5.40 o 
  17   5   6        1.07        2.89      4.63 o 
   0   6   6       94.51       85.42      7.64 o 
   1   6   6       22.21       27.68      3.93 o 
   2   6   6       35.51       48.77      4.92 o 
   3   6   6      123.94      122.33      7.30 o 
   4   6   6       20.70       35.09      6.07 o 
   5   6   6      105.55      114.62     12.13 o 
   6   6   6       99.05      104.92      6.55 o 
   7   6   6      131.14      181.66      7.80 o 
   8   6   6       87.53       56.76      7.04 o 
   9   6   6       84.59      107.14      7.99 o 
  10   6   6        5.93        4.69      2.71 o 
  11   6   6       32.12       28.37      6.22 o 
  12   6   6       12.33        8.01      2.58 o 
  13   6   6        1.35        1.77      2.63 o 
  14   6   6        1.38       -1.21      2.35 o 
  15   6   6        4.55        1.24      2.55 o 
  16   6   6       10.73       -0.29      3.42 o 
  17   6   6        2.55        1.47      4.39 o 
   0   7   6       32.00       42.93      8.11 o 
   1   7   6       69.15       97.27      7.91 o 
   2   7   6        9.91        8.39      2.76 o 
   3   7   6       54.48       51.75      5.30 o 
   4   7   6       41.49       40.80      6.81 o 
   5   7   6       59.68       63.18      5.99 o 
   6   7   6       21.68       22.79      3.58 o 
   7   7   6       29.68       43.09      4.69 o 
   8   7   6       30.43       37.49      4.21 o 
   9   7   6       14.19       13.71      3.25 o 
  10   7   6        2.52        3.24      2.75 o 
  11   7   6       28.82       21.55      5.06 o 
  12   7   6        5.58        0.70      2.25 o 
  13   7   6        1.85        1.75      2.33 o 
  14   7   6        8.61        4.89      2.53 o 
  15   7   6        0.47        0.83      1.98 o 
  16   7   6        7.32        5.59      3.41 o 
   0   8   6       10.42       24.84     15.18 o 
   1   8   6      102.17      119.74     13.90 o 
   2   8   6        0.11        6.15      3.28 o 
   3   8   6        8.59        4.50      2.64 o 
   4   8   6        8.15        6.96      2.57 o 
   5   8   6        4.93        6.39      2.78 o 
   6   8   6        4.56        2.86      1.99 o 
   7   8   6        1.66        0.70      2.27 o 
   8   8   6       11.34        8.48      2.60 o 
   9   8   6       19.48       14.20      4.76 o 
  10   8   6       12.31        5.70      2.54 o 
  11   8   6        2.19        1.69      2.55 o 
  12   8   6        0.76       -1.05      2.61 o 
  13   8   6        0.18        0.68      2.63 o 
  14   8   6        0.80        0.19      2.26 o 
  15   8   6        2.13        0.12      5.19 o 
   0   9   6        0.66        3.53      3.62 o 
   1   9   6        6.09        4.45      2.71 o 
   2   9   6        5.07        2.38      2.80 o 
   3   9   6       20.41        9.10      3.12 o 
   4   9   6        2.05       -0.52      1.97 o 
   5   9   6       10.51        8.22      2.88 o 
   6   9   6        5.82        3.97      2.59 o 
   7   9   6        0.95        5.41      4.34 o 
   8   9   6        2.29        3.14      2.51 o 
   9   9   6        0.88        2.08      2.78 o 
  10   9   6       11.36       14.80      4.66 o 
  11   9   6       10.08        6.95      3.23 o 
  12   9   6        0.61        2.56      2.90 o 
  13   9   6        0.11       -2.20      3.15 o 
   0  10   6       16.26        9.50      4.77 o 
   1  10   6        7.27        0.77      2.78 o 
   2  10   6        7.57        8.81      3.39 o 
   3  10   6        2.31        3.31      2.93 o 
   4  10   6        2.44        1.14      2.38 o 
   5  10   6        1.62        0.43      2.62 o 
   6  10   6        8.82        4.87      2.85 o 
   7  10   6        3.22        2.76      2.69 o 
   8  10   6        3.05        3.01      2.67 o 
   9  10   6        6.14        5.51      3.00 o 
  10  10   6        2.58        2.90      3.22 o 
  11  10   6        2.63        3.04      4.57 o 
   0  11   6        0.17        0.63      4.42 o 
   1  11   6        0.35        0.35      2.88 o 
   2  11   6        2.33        0.10      2.96 o 
   3  11   6        0.39       -0.32      2.60 o 
   4  11   6        0.51        0.20      2.77 o 
   5  11   6        0.39        2.89      2.87 o 
   6  11   6        6.79       -0.41      2.69 o 
   7  11   6        4.30        3.65      3.24 o 
   9  11   6        1.64        3.12      6.81 o 
   0  12   6       18.82       12.29      7.40 o 
   1  12   6        2.55        5.47      4.81 o 
   2  12   6        3.34        3.95      4.98 o 
   3  12   6        0.17       -2.21      6.49 o 
   2   0   7      201.82      187.06     17.10 o 
   4   0   7        1.40        8.58      6.37 o 
   6   0   7      225.86      271.61     22.49 o 
   8   0   7       29.81       43.74      7.17 o 
  10   0   7       36.31       50.74     13.15 o 
  12   0   7       43.17       69.99     16.39 o 
  14   0   7       14.01       17.07      9.85 o 
  16   0   7        4.51        2.12      8.02 o 
  18   0   7        4.47        5.78      8.61 o 
   1   1   7       24.08       32.80      3.46 o 
   2   1   7       17.92       26.97      3.20 o 
   3   1   7       37.58       40.69      4.93 o 
   4   1   7      183.01      183.02      9.63 o 
   5   1   7      132.44      153.77     11.56 o 
   6   1   7      367.02      417.26     16.50 o 
   7   1   7       39.01       48.24      6.37 o 
   8   1   7       99.90      108.68      9.07 o 
   9   1   7       95.62       99.26     11.94 o 
  10   1   7       37.11       52.48      9.33 o 
  11   1   7       14.18       15.07      6.84 o 
  12   1   7       48.27       59.49      9.91 o 
  13   1   7       44.14       56.00      9.89 o 
  14   1   7        5.51        6.48      6.38 o 
  15   1   7        3.27        3.21      5.63 o 
  16   1   7        9.74       14.62     10.94 o 
  17   1   7        7.85        3.04      5.82 o 
  18   1   7        0.23       -5.54      5.54 o 
  19   1   7        0.94        5.50      5.73 o 
   1   2   7       52.38       73.63      5.09 o 
   2   2   7       10.55        7.07      2.42 o 
   3   2   7      231.30      203.09      6.96 o 
   4   2   7      117.25      154.51      6.64 o 
   5   2   7      462.68      386.29     11.65 o 
   6   2   7       61.68       67.23      7.12 o 
   7   2   7       56.40       70.02      7.42 o 
   8   2   7       31.50       29.16      5.38 o 
   9   2   7       14.14        9.28      4.10 o 
  10   2   7       62.03       67.84      7.32 o 
  11   2   7       32.50       32.00      5.96 o 
  12   2   7       40.45       70.87     10.69 o 
  13   2   7       37.19       43.05      9.05 o 
  14   2   7       18.99       31.25     10.38 o 
  15   2   7       11.47       17.03      7.24 o 
  16   2   7        3.51        0.34      5.92 o 
  17   2   7        7.59        9.89      6.55 o 
  18   2   7        1.17        1.50      5.81 o 
   1   3   7       47.16       62.79      5.76 o 
   2   3   7        2.89       -1.67      1.97 o 
   3   3   7       42.43       34.60      3.69 o 
   4   3   7      141.97      124.47      5.70 o 
   5   3   7       81.42       79.88      5.44 o 
   6   3   7       29.43       22.83      3.98 o 
   7   3   7       17.14       30.57      9.12 o 
   8   3   7       44.40       40.67      7.60 o 
   9   3   7       61.77       49.29      8.14 o 
  10   3   7        0.17        3.81      3.27 o 
  11   3   7        3.66        0.54      3.49 o 
  12   3   7       17.30       22.85      5.15 o 
  13   3   7       11.57       12.91      6.49 o 
  14   3   7        5.43       10.23      5.86 o 
  15   3   7        4.55        5.62      6.28 o 
  16   3   7        2.40        1.68      5.50 o 
  17   3   7        1.98        3.74      6.10 o 
  18   3   7        1.08       -2.08      6.04 o 
   1   4   7       58.35       67.26      5.29 o 
   2   4   7       28.91       35.10      4.08 o 
   3   4   7       25.42       26.35      3.71 o 
   4   4   7       12.62       12.13      2.81 o 
   5   4   7       16.12       17.71      2.91 o 
   6   4   7        9.21       14.73      2.99 o 
   7   4   7       26.23       26.49      3.62 o 
   8   4   7        9.35       13.68      3.60 o 
   9   4   7       33.27       32.61      6.62 o 
  10   4   7        5.15        3.92      3.37 o 
  11   4   7       10.72        8.31      3.56 o 
  12   4   7        1.94        0.31      3.31 o 
  13   4   7        1.28       -2.36      3.20 o 
  14   4   7        2.00        5.06      5.15 o 
  15   4   7        2.96       -6.07      6.07 o 
  16   4   7        0.30        6.37      6.79 o 
  17   4   7       12.91       18.28      8.15 o 
   1   5   7        0.86        7.02      2.81 o 
   2   5   7       97.23      105.74     12.99 o 
   3   5   7        1.58        0.27      2.45 o 
   4   5   7        5.93       12.74      2.91 o 
   5   5   7       28.11       41.23      5.10 o 
   6   5   7        6.96        1.32      2.17 o 
   7   5   7       36.09       40.62      4.01 o 
   8   5   7       31.05       24.67      4.92 o 
   9   5   7       14.34        8.92      2.75 o 
  10   5   7       17.77       14.15      3.18 o 
  11   5   7        2.84        3.16      3.35 o 
  12   5   7        9.76       10.23      6.90 o 
  13   5   7        7.34        6.40      3.93 o 
  14   5   7       32.14       43.85      7.33 o 
  15   5   7        1.92       -0.53      6.60 o 
   1   6   7       15.63       25.02      3.99 o 
   2   6   7      104.01       92.54      6.53 o 
   3   6   7       34.24       44.78      4.77 o 
   4   6   7        4.64        6.09      2.69 o 
   5   6   7       23.56       18.63      3.31 o 
   6   6   7       19.72       16.54      2.93 o 
   7   6   7       20.17       19.46      3.54 o 
   8   6   7        0.08       -1.21      3.20 o 
   9   6   7        2.16        4.11      2.43 o 
  10   6   7        6.19        6.23      2.68 o 
  11   6   7        0.22        1.02      2.21 o 
  12   6   7        7.25        9.70      3.91 o 
  13   6   7        6.63        5.53      2.92 o 
  14   6   7        7.22        7.05      3.73 o 
  15   6   7        0.89       -2.51      3.45 o 
   1   7   7        6.51        9.73      3.81 o 
   2   7   7        9.24        7.62      3.13 o 
   3   7   7       47.13       46.23      5.42 o 
   4   7   7        0.08        1.49      2.24 o 
   5   7   7        1.46        0.74      2.34 o 
   6   7   7       27.47       21.54      4.53 o 
   7   7   7       10.57        9.03      2.90 o 
   8   7   7        5.77        4.02      2.35 o 
   9   7   7        3.01        3.04      2.10 o 
  10   7   7        6.43        6.80      2.33 o 
  11   7   7        0.89        0.00      2.08 o 
  12   7   7        1.72        0.28      2.33 o 
  13   7   7        0.37        0.95      2.45 o 
  14   7   7        3.65        5.04      3.02 o 
  15   7   7        0.05       -4.98      6.49 o 
   1   8   7        4.82        5.23      2.43 o 
   2   8   7        1.20        5.11      3.30 o 
   3   8   7       26.92       13.05      5.86 o 
   4   8   7        2.74        1.07      3.05 o 
   5   8   7        4.70        5.21      2.39 o 
   6   8   7       25.41       19.96      3.34 o 
   7   8   7        4.09        5.64      2.90 o 
   8   8   7        0.40        2.26      2.25 o 
   9   8   7        3.68        3.99      2.82 o 
  10   8   7        9.81        5.99      2.50 o 
  11   8   7        0.73        0.18      2.41 o 
  12   8   7        0.44        1.38      2.72 o 
  13   8   7        2.12        3.00      3.95 o 
  14   8   7        4.93        9.38      5.38 o 
   1   9   7        1.73        0.56      2.74 o 
   2   9   7        1.24        0.28      2.61 o 
   3   9   7        1.93        2.34      2.76 o 
   4   9   7        9.11        6.58      2.97 o 
   5   9   7        1.12       -1.05      2.17 o 
   6   9   7        3.07        1.98      2.37 o 
   7   9   7        1.90        1.65      2.20 o 
   8   9   7        0.17       -1.18      2.38 o 
   9   9   7        2.99        4.38      2.77 o 
  10   9   7        0.80       -0.26      2.54 o 
  11   9   7        1.22        1.29      3.78 o 
  12   9   7        1.46       -4.33      4.91 o 
   1  10   7        2.88        1.48      2.47 o 
   2  10   7        2.47        1.62      2.60 o 
   3  10   7        1.38        0.76      2.96 o 
   4  10   7        8.89        3.10      2.83 o 
   5  10   7        0.40        0.79      2.84 o 
   6  10   7        0.41       -1.38      2.71 o 
   7  10   7        1.81        1.02      3.26 o 
   8  10   7        0.15       -2.21      2.21 o 
   9  10   7        1.82        5.38      3.97 o 
  10  10   7        0.16        5.22      7.84 o 
   1  11   7        0.28       -0.42      2.75 o 
   2  11   7        5.38        3.17      3.54 o 
   3  11   7        1.46        4.69      5.62 o 
   4  11   7        2.68        4.60      6.01 o 
   5  11   7        1.77        4.95      7.87 o 
   0   0   8      189.72      284.14     23.08 o 
   2   0   8        5.43        6.09      2.91 o 
   4   0   8       25.78       24.03      9.76 o 
   6   0   8      229.23      219.25     21.14 o 
   8   0   8      127.04      200.99     12.78 o 
  10   0   8       10.99       21.37     10.55 o 
  12   0   8       43.83       86.03     16.92 o 
  14   0   8       42.58       63.71     16.30 o 
  16   0   8        2.47        3.15      8.90 o 
   0   1   8      407.57      572.15     21.14 o 
   1   1   8       46.99       52.98      4.85 o 
   2   1   8      152.33      134.84      6.38 o 
   3   1   8       50.94       65.95      5.51 o 
   4   1   8       18.35       22.70      4.99 o 
   5   1   8       26.90       20.96      5.29 o 
   6   1   8       61.63       79.17      8.07 o 
   7   1   8       16.31       14.84      4.67 o 
   8   1   8       52.51       69.82      7.59 o 
   9   1   8       85.32       89.47      8.53 o 
  10   1   8       20.29       19.60      6.99 o 
  11   1   8        1.15        6.52      6.40 o 
  12   1   8        5.38       10.12      6.94 o 
  13   1   8       14.13       16.22      7.42 o 
  14   1   8        3.95       11.14     11.01 o 
  15   1   8        0.87       -0.04      5.68 o 
  16   1   8        0.23       -6.56      6.56 o 
  17   1   8        3.89        5.24      6.11 o 
  18   1   8       11.32        7.55      9.23 o 
   0   2   8      149.30      130.64     10.41 o 
   1   2   8       61.22       59.54      6.02 o 
   2   2   8       71.60      101.55      5.83 o 
   3   2   8      106.40      104.76      6.62 o 
   4   2   8       13.48       12.33      2.78 o 
   5   2   8       14.21       26.29      5.26 o 
   6   2   8       79.52       78.88     10.20 o 
   7   2   8        0.79       -1.06      2.75 o 
   8   2   8       59.60       59.60     12.60 o 
   9   2   8       58.11       63.43     11.74 o 
  10   2   8       15.16       14.42      6.07 o 
  11   2   8        0.37       -0.50      4.68 o 
  12   2   8       10.19       13.97      6.16 o 
  13   2   8        2.05        2.44      6.31 o 
  14   2   8       14.56       23.07      8.29 o 
  15   2   8        1.03       -3.11      6.04 o 
  16   2   8        2.11        5.38      6.09 o 
  17   2   8        3.43        3.04      5.66 o 
  18   2   8        5.82       21.46     11.94 o 
   0   3   8       97.39      115.76     11.14 o 
   1   3   8       22.92       18.63      3.83 o 
   2   3   8        2.04        1.01      2.69 o 
   3   3   8       68.44       88.15      5.71 o 
   4   3   8       22.18       24.62      3.44 o 
   5   3   8       49.41       30.75      4.17 o 
   6   3   8       19.76       22.56      3.65 o 
   7   3   8       17.32       16.71      4.33 o 
   8   3   8       35.20       27.72      6.69 o 
   9   3   8       40.68       37.30     11.92 o 
  10   3   8        3.05        1.44      3.06 o 
  11   3   8        8.43        7.68      3.66 o 
  12   3   8       14.93       23.48      6.69 o 
  13   3   8        9.59        9.86      5.45 o 
  14   3   8       10.19       15.09      7.07 o 
  15   3   8        2.75       10.07      7.90 o 
  16   3   8        1.06        2.59      7.04 o 
  17   3   8        2.98        3.86     11.41 o 
   0   4   8        8.70        9.96      4.31 o 
   1   4   8       19.72       21.96      3.63 o 
   2   4   8       41.50       53.21      5.93 o 
   3   4   8       46.39       70.71      6.59 o 
   4   4   8       49.74       53.33      5.00 o 
   5   4   8       13.36        7.97      2.70 o 
   6   4   8       13.67       10.21      2.74 o 
   7   4   8        3.74       -1.21      2.22 o 
   8   4   8       46.90       37.68      7.15 o 
   9   4   8        9.43        5.12      3.21 o 
  10   4   8        2.63        2.55      3.03 o 
  11   4   8       15.12       16.55      5.13 o 
  12   4   8       15.39       11.99      4.33 o 
  13   4   8        7.14        6.89      4.95 o 
  14   4   8        1.43       -1.40      4.43 o 
  15   4   8        3.37        8.48      6.91 o 
  16   4   8        0.58        3.88      6.83 o 
   0   5   8        7.93       15.43      6.10 o 
   1   5   8       42.53       42.80      5.16 o 
   2   5   8        6.01        4.20      2.68 o 
   3   5   8        0.49        1.76      2.65 o 
   4   5   8       18.26       14.82      4.05 o 
   5   5   8       21.04       19.05      3.30 o 
   6   5   8       21.36       17.68      3.11 o 
   7   5   8       25.48       21.15      3.32 o 
   8   5   8        8.44        8.27      2.75 o 
   9   5   8        7.78        8.15      2.98 o 
  10   5   8        3.87        6.24      2.91 o 
  11   5   8        7.43        7.53      3.45 o 
  12   5   8        2.13        1.58      3.50 o 
  13   5   8        3.86        4.09      4.68 o 
  14   5   8        1.22        7.69      9.14 o 
  15   5   8        5.73        6.75      8.77 o 
  16   5   8        0.26        8.20     13.24 o 
   0   6   8       10.00       16.39      6.17 o 
   1   6   8       16.05       19.93      4.77 o 
   2   6   8        9.10        6.46      3.91 o 
   3   6   8        5.98        7.96      2.63 o 
   4   6   8        4.46        2.59      2.44 o 
   5   6   8       30.02       29.30      4.34 o 
   6   6   8       15.65        7.50      2.62 o 
   7   6   8        0.75        2.93      2.18 o 
   8   6   8       13.08        4.48      2.34 o 
   9   6   8        2.63        1.66      2.21 o 
  10   6   8        7.79        9.34      4.03 o 
  11   6   8        5.64        5.01      3.02 o 
  12   6   8        1.48        1.28      2.85 o 
  13   6   8        4.17        3.43      2.97 o 
  14   6   8        1.60        3.69      3.39 o 
  15   6   8        3.44        8.70     15.86 o 
   0   7   8       13.71       10.83      5.98 o 
   1   7   8       12.99       11.20      4.24 o 
   2   7   8        9.46        9.21      5.11 o 
   3   7   8        5.63        7.61      3.07 o 
   4   7   8        0.05       -1.71      2.21 o 
   5   7   8       18.54       18.75      4.66 o 
   6   7   8        1.69        2.97      2.32 o 
   7   7   8        4.14        4.26      2.44 o 
   8   7   8       12.67       10.10      2.79 o 
   9   7   8       16.89       13.56      2.90 o 
  10   7   8        6.60        6.88      2.51 o 
  11   7   8       15.69       12.60      4.29 o 
  12   7   8        2.57        3.40      3.39 o 
  13   7   8        1.66        4.41      3.97 o 
  14   7   8        1.36        6.93      7.13 o 
   0   8   8        0.45       -0.46      7.03 o 
   1   8   8        0.72        0.38      2.21 o 
   2   8   8        2.31        2.88      2.76 o 
   3   8   8        6.47        4.29      2.96 o 
   4   8   8       12.35        3.00      2.36 o 
   5   8   8        3.55        3.03      2.58 o 
   6   8   8       11.94       10.08      2.85 o 
   7   8   8        6.00        5.79      2.67 o 
   8   8   8        4.53        9.91      2.62 o 
   9   8   8        5.42        4.69      2.83 o 
  10   8   8       12.01        8.41      6.15 o 
  11   8   8        2.86        4.24      5.04 o 
  12   8   8        3.52        5.26      5.18 o 
   0   9   8        4.33        0.09      3.31 o 
   1   9   8        3.29       -1.64      2.50 o 
   2   9   8        2.51        1.67      2.72 o 
   3   9   8        4.93        2.40      2.57 o 
   4   9   8        8.95        3.25      2.94 o 
   5   9   8        8.02        6.84      3.05 o 
   6   9   8        5.64        2.97      3.28 o 
   7   9   8        0.00       -1.11      2.56 o 
   8   9   8        3.96        4.64      2.94 o 
   9   9   8        0.17        2.22      3.59 o 
  10   9   8        4.09        2.35      3.91 o 
   0  10   8       21.57        9.21      5.02 o 
   1  10   8        1.54        2.72      2.76 o 
   2  10   8        0.10        0.64      3.14 o 
   3  10   8        0.11       -0.74      3.18 o 
   4  10   8        0.02        0.91      2.77 o 
   5  10   8        3.04        3.35      3.87 o 
   6  10   8        0.89        5.57      4.72 o 
   7  10   8        4.79        8.64      7.61 o 
   2   0   9      135.80      163.25     12.53 o 
   4   0   9       28.26       41.03     10.29 o 
   6   0   9       85.58       69.78     13.65 o 
   8   0   9        6.92        5.84      6.87 o 
  10   0   9        0.75        5.13      7.19 o 
  12   0   9        4.68        1.27      8.58 o 
  14   0   9        2.69       17.07     11.14 o 
   1   1   9       31.94       17.21      4.12 o 
   2   1   9      185.61      178.13     10.68 o 
   3   1   9       86.89      111.06     11.08 o 
   4   1   9      102.39       97.90     11.09 o 
   5   1   9       16.08       18.71      5.61 o 
   6   1   9        1.28        3.01      3.49 o 
   7   1   9       23.23       11.78      4.23 o 
   8   1   9        0.33       -0.57      3.11 o 
   9   1   9        3.06        3.54      4.68 o 
  10   1   9        1.36        2.08      5.17 o 
  11   1   9        6.22       10.90      6.76 o 
  12   1   9        4.66        6.15      6.23 o 
  13   1   9        5.71        7.29      6.68 o 
  14   1   9        5.53       11.36      8.45 o 
  15   1   9        2.28        0.34      6.80 o 
  16   1   9        6.29       10.94      9.94 o 
   1   2   9       45.26       34.10      4.91 o 
   2   2   9      118.04      125.89      6.94 o 
   3   2   9       23.73       28.98      3.98 o 
   4   2   9       12.06        9.39      2.94 o 
   5   2   9       34.68       33.08      4.08 o 
   6   2   9        0.91       -0.48      2.69 o 
   7   2   9        0.24       -2.35      2.86 o 
   8   2   9        5.75        6.52      3.84 o 
   9   2   9       10.76       13.95      4.21 o 
  10   2   9       10.77       10.18      7.92 o 
  11   2   9        0.84       -1.01      4.29 o 
  12   2   9        7.23       11.17      6.24 o 
  13   2   9       14.63       13.43      6.48 o 
  14   2   9        5.70        4.41      6.69 o 
  15   2   9        0.93       -1.04      5.63 o 
   1   3   9       19.04       32.16      4.72 o 
   2   3   9       35.83       40.24      6.19 o 
   3   3   9        1.69        1.59      2.28 o 
   4   3   9        1.95        2.95      2.81 o 
   5   3   9        4.85        4.47      2.66 o 
   6   3   9        1.82       -1.91      1.91 o 
   7   3   9        0.13       -1.47      2.29 o 
   8   3   9        2.15        2.59      2.89 o 
   9   3   9        9.92        5.83      3.53 o 
  10   3   9        3.48       -1.82      2.74 o 
  11   3   9        6.34        5.31      6.84 o 
  12   3   9        3.04        5.40      5.05 o 
  13   3   9        7.31        8.60      6.26 o 
  14   3   9        3.11        7.03     11.39 o 
  15   3   9        0.07       -3.10     11.50 o 
   1   4   9       16.34       22.47      4.35 o 
   2   4   9        8.74       13.29      3.88 o 
   3   4   9        0.54       -1.35      2.34 o 
   4   4   9       34.05       29.09      4.23 o 
   5   4   9        3.12        4.48      2.41 o 
   6   4   9       13.73       12.95      3.39 o 
   7   4   9        1.62        4.24      2.41 o 
   8   4   9        3.68        9.20      4.51 o 
   9   4   9        2.89        2.14      2.38 o 
  10   4   9       14.94       13.09      3.81 o 
  11   4   9        2.70        0.14      2.73 o 
  12   4   9        1.85        1.59      4.29 o 
  13   4   9        2.14        2.30      4.58 o 
  14   4   9        4.18        6.24     14.22 o 
  15   4   9        2.62        4.98     13.53 o 
   1   5   9        3.79        2.36      3.35 o 
   2   5   9        8.84       13.22      3.50 o 
   3   5   9        0.58        0.82      2.46 o 
   4   5   9       25.15       12.88      3.53 o 
   5   5   9       10.43       12.79      3.61 o 
   6   5   9       14.86       21.86      3.76 o 
   7   5   9        3.47        3.25      2.87 o 
   8   5   9        5.52        0.94      2.35 o 
   9   5   9        2.94        5.23      4.09 o 
  10   5   9        0.80        2.92      2.53 o 
  11   5   9        0.42        0.13      2.77 o 
  12   5   9        0.16        0.85      2.84 o 
  13   5   9        3.13        9.06     12.33 o 
  14   5   9        5.22       23.56     15.80 o 
   1   6   9        2.22        1.92      3.53 o 
   2   6   9        3.53        7.00      3.76 o 
   3   6   9        1.28       -1.42      2.75 o 
   4   6   9        1.36        1.33      2.26 o 
   5   6   9        5.06        5.54      2.34 o 
   6   6   9        4.84        2.77      2.28 o 
   7   6   9        7.66       12.67      6.78 o 
   8   6   9        0.70        2.40      2.17 o 
   9   6   9        6.00        5.54      2.54 o 
  10   6   9        1.00       -1.75      2.62 o 
  11   6   9        2.14        4.30      3.09 o 
  12   6   9        0.10       -2.30      2.85 o 
  13   6   9        1.67       -2.52      5.41 o 
   1   7   9        3.66        9.10      3.87 o 
   2   7   9        1.85        2.44      2.49 o 
   3   7   9        1.08       -2.29      2.29 o 
   4   7   9        1.71        1.97      5.73 o 
   5   7   9        0.23        2.60      5.01 o 
   6   7   9        0.11       -2.54      2.76 o 
   7   7   9        3.09        1.73      2.52 o 
   8   7   9        3.29        0.43      2.76 o 
   9   7   9        6.88        7.08      3.93 o 
  10   7   9        1.96       10.24      7.58 o 
  11   7   9        0.72        2.08      3.50 o 
   1   8   9        1.06        2.11      2.79 o 
   2   8   9        2.43        2.80      3.26 o 
   3   8   9        3.04        3.67      3.03 o 
   4   8   9        3.73        2.61      2.95 o 
   5   8   9        1.70       -0.02      2.39 o 
   6   8   9        2.27        3.50      2.91 o 
   7   8   9        0.05        3.44      3.93 o 
   8   8   9        2.39        3.18      2.66 o 
   9   8   9        0.38        0.19      3.23 o 
  10   8   9        0.55        2.36      4.50 o 
   1   9   9        0.43        4.03      3.22 o 
   2   9   9        1.11       -0.92      2.89 o 
   3   9   9        0.97        1.55      3.16 o 
   4   9   9        7.12        4.64      4.24 o 
   5   9   9        1.31       -1.85      3.71 o 
   6   9   9        7.76        0.11      3.54 o 
   7   9   9        3.08        0.45      3.67 o 
   0   0  10      134.75       77.71     14.06 o 
   2   0  10      149.80      176.94     13.59 o 
   4   0  10       10.79        6.55      4.89 o 
   6   0  10       10.28       12.50      6.63 o 
   8   0  10       17.67       10.79      7.49 o 
  10   0  10       24.44       22.46      9.52 o 
  12   0  10        0.84       -0.44      8.02 o 
   0   1  10       85.02       53.16      8.57 o 
   1   1  10        4.98        0.52      2.67 o 
   2   1  10       64.05       53.89      5.92 o 
   3   1  10        6.69        9.88      3.34 o 
   4   1  10       14.61        8.86      4.35 o 
   5   1  10       13.14        8.14      4.18 o 
   6   1  10        7.55        5.02      3.24 o 
   7   1  10       34.32       25.83      4.65 o 
   8   1  10       16.99       14.24      5.20 o 
   9   1  10       17.75       13.52      5.12 o 
  10   1  10       18.11        9.55      7.15 o 
  11   1  10        0.95        2.47      5.69 o 
  12   1  10        0.89       -0.09      5.40 o 
  13   1  10        4.19        9.44      9.24 o 
   0   2  10        2.87        0.43      4.04 o 
   1   2  10       31.23       25.10      4.37 o 
   2   2  10       18.69        5.81      5.20 o 
   3   2  10       12.53        2.76      3.48 o 
   4   2  10       13.16        8.13      3.37 o 
   5   2  10       11.35        4.53      2.45 o 
   6   2  10        5.77        3.01      2.59 o 
   7   2  10        7.55        7.50      2.89 o 
   8   2  10       12.05        5.26      3.11 o 
   9   2  10        2.69        6.72      8.43 o 
  10   2  10       10.02        6.94      7.62 o 
  11   2  10        3.42        6.17      4.76 o 
  12   2  10        3.63       -0.60      4.11 o 
  13   2  10        2.48        7.19      8.49 o 
   0   3  10       12.27       21.29      8.23 o 
   1   3  10       19.33       15.58      5.45 o 
   2   3  10        9.80        7.05      3.77 o 
   3   3  10       16.51       20.47      4.60 o 
   4   3  10       10.58        6.81      2.47 o 
   5   3  10       15.56       10.29      3.62 o 
   6   3  10        6.20        2.07      2.43 o 
   7   3  10        4.31        7.58      2.71 o 
   8   3  10        7.57        9.66      2.89 o 
   9   3  10        1.41        1.13      2.47 o 
  10   3  10        2.98        0.55      3.28 o 
  11   3  10        8.65        1.88     10.16 o 
  12   3  10        1.03       -2.14      4.27 o 
  13   3  10        5.48        9.17     12.12 o 
   0   4  10       25.99       18.90      8.46 o 
   1   4  10        9.27        8.94      4.70 o 
   2   4  10        3.02        1.44      2.63 o 
   3   4  10        3.25        2.63      2.87 o 
   4   4  10        2.94        1.09      2.42 o 
   5   4  10        3.25        4.52      2.40 o 
   6   4  10        5.48        5.78      2.72 o 
   7   4  10        0.41       -1.96      2.55 o 
   8   4  10        1.26        1.66      3.43 o 
   9   4  10        1.88        2.72      3.37 o 
  10   4  10        0.86        0.64      2.44 o 
  11   4  10        4.03        8.58      4.27 o 
  12   4  10        0.08       -1.50      4.01 o 
   0   5  10        1.11        3.48      4.87 o 
   1   5  10        4.34        6.23      3.53 o 
   2   5  10        0.51       -1.08      3.77 o 
   3   5  10        0.22        2.27      2.73 o 
   4   5  10        2.45        4.03      3.00 o 
   5   5  10        1.43        1.83      2.64 o 
   6   5  10        1.83        4.97      4.02 o 
   7   5  10        3.71        7.97      2.83 o 
   8   5  10        1.23       -0.56      2.14 o 
   9   5  10        1.47        0.50      2.63 o 
  10   5  10        1.05        0.79      2.80 o 
  11   5  10        0.97       -0.69      2.93 o 
   0   6  10       12.62       20.64     15.15 o 
   1   6  10        4.74        9.59      4.08 o 
   2   6  10        6.47        4.16      2.93 o 
   3   6  10        0.20        2.29      4.11 o 
   4   6  10        1.16       -0.59      3.47 o 
   5   6  10        1.77        3.25      2.69 o 
   6   6  10        1.59        1.43      2.98 o 
   7   6  10        0.56        0.48      2.71 o 
   8   6  10        3.04       -0.59      5.45 o 
   9   6  10        0.17        1.65      4.35 o 
  10   6  10        1.44        1.56      3.51 o 
   0   7  10        5.04        0.56      5.33 o 
   1   7  10        6.22        8.36      4.93 o 
   2   7  10        5.40        1.70      2.76 o 
   3   7  10        1.98        0.22      2.69 o 
   4   7  10        5.66        1.62      2.47 o 
   5   7  10        9.60       15.01      6.52 o 
   6   7  10        2.06        1.54      3.29 o 
   7   7  10        0.79        1.92      3.17 o 
   8   7  10        1.12       -2.84      3.80 o 
   9   7  10        2.46        0.77      5.28 o 
   0   8  10        0.70        2.31      6.19 o 
   1   8  10        0.80       -2.44      2.99 o 
   2   8  10        1.60        3.17      3.53 o 
   3   8  10        1.71       -2.44      2.53 o 
   4   8  10        6.83        3.40      3.99 o 
   5   8  10        0.34       -0.80      5.22 o 
   2   0  11        1.48        5.11      4.05 o 
   4   0  11       10.36        4.48      5.54 o 
   6   0  11       14.53        4.54      5.10 o 
   8   0  11        2.13        0.18      4.66 o 
  10   0  11        5.05        1.89      5.84 o 
   1   1  11        1.06        3.12      2.57 o 
   2   1  11        1.36        1.59      2.50 o 
   3   1  11        0.08       -1.35      2.51 o 
   4   1  11        5.75        4.82      3.24 o 
   5   1  11        9.08        7.83      2.97 o 
   6   1  11        3.98       -0.01      2.64 o 
   7   1  11       11.91        6.79      3.78 o 
   8   1  11        0.54       -0.26      3.63 o 
   9   1  11        0.67        0.95      4.01 o 
  10   1  11        3.07        3.42      3.94 o 
   1   2  11        5.82        2.28      2.73 o 
   2   2  11        4.74        0.14      2.56 o 
   3   2  11        0.77       -0.14      2.11 o 
   4   2  11        0.81        0.21      2.52 o 
   5   2  11        8.36        8.44      3.47 o 
   6   2  11        0.09        0.42      2.53 o 
   7   2  11       11.23        8.09      3.54 o 
   8   2  11        0.42       -1.33      3.46 o 
   9   2  11        0.45        0.47      3.36 o 
  10   2  11        0.50        0.52      4.59 o 
   1   3  11       11.21        8.15      4.48 o 
   2   3  11        3.52        1.65      2.74 o 
   3   3  11        2.69        5.32      4.78 o 
   4   3  11        2.13        0.05      2.71 o 
   5   3  11        3.11        1.30      3.01 o 
   6   3  11        3.11        3.70      3.25 o 
   7   3  11        0.57        0.96      4.55 o 
   8   3  11        0.83        3.31      2.80 o 
   9   3  11        2.07       25.35     19.70 o 
  10   3  11        1.11        4.07      4.07 o 
  11   3  11        0.50       -6.45      6.45 o 
   1   4  11        3.27        0.70      3.63 o 
   2   4  11        3.58        4.00      4.22 o 
   3   4  11        3.09        2.19      2.94 o 
   4   4  11        1.13       -0.77      2.65 o 
   5   4  11        0.13        3.03      2.88 o 
   6   4  11        4.52        5.77      3.11 o 
   7   4  11        2.00        4.78      2.58 o 
   8   4  11        1.50       -1.87      2.25 o 
   9   4  11        0.53        0.48      3.15 o 
  10   4  11        0.34       -6.42      6.42 o 
   1   5  11        3.34       -0.65      4.76 o 
   2   5  11        0.41        0.72      3.62 o 
   3   5  11       12.81        8.74      4.01 o 
   4   5  11        2.35       -0.24      3.84 o 
   5   5  11       12.64       11.31      3.56 o 
   6   5  11        5.58        0.25      2.91 o 
   7   5  11        0.18       -0.55      2.99 o 
   8   5  11        4.76        3.33      3.29 o 
   1   6  11        0.87       -4.20      5.02 o 
   2   6  11        2.16        1.96      4.84 o 
   3   6  11        7.86       19.23     11.37 o 
   4   6  11        0.18       -1.68      3.96 o 
   5   6  11        5.17        7.40      5.62 o 
   6   6  11        1.12       -2.09     12.35 o 
   7   6  11        0.17       -2.74      4.54 o 
   1   7  11        0.02       -5.63      9.99 o 
   2   7  11        1.54       69.04     19.69 o 
   3   7  11        1.51        1.62      9.43 o 
   2   0  12       25.26       22.50      9.37 o 
   4   0  12        5.44        0.59      5.31 o 
   6   0  12        0.69        4.92      5.87 o 
   0   1  12       10.20        4.35      4.13 o 
   1   1  12        7.61        2.58      3.08 o 
   2   1  12        7.53        8.82      3.61 o 
   3   1  12        9.16        1.13      2.88 o 
   4   1  12        3.16        1.98      4.10 o 
   5   1  12        1.58        2.52      2.92 o 
   6   1  12        0.51        1.47      3.96 o 
   7   1  12        1.90       -2.95      4.16 o 
   0   2  12        0.78       -1.18      5.81 o 
   1   2  12        2.72        3.12      2.96 o 
   2   2  12        1.34       -0.15      2.45 o 
   3   2  12        1.22        1.49      2.58 o 
   4   2  12        4.39        2.52      2.91 o 
   5   2  12        2.12        3.99      2.86 o 
   6   2  12        2.73        3.19      3.83 o 
   7   2  12        0.02        2.48      4.83 o 
   0   3  12        2.75       -2.48      4.19 o 
   1   3  12        5.02        2.86      3.31 o 
   2   3  12        2.93        2.35      3.45 o 
   3   3  12        2.62        1.38      2.63 o 
   4   3  12        0.66        7.17      4.89 o 
   5   3  12        6.78        3.08      3.56 o 
   6   3  12        1.48        0.99      3.66 o 
   7   3  12        2.89       -1.33      5.60 o 
   0   4  12        9.48        7.47      5.35 o 
   1   4  12        3.32        3.63      3.70 o 
   2   4  12        5.21        0.88      3.53 o 
   3   4  12        0.71        4.13      6.72 o 
   4   4  12        0.28       -3.71      5.42 o 
   5   4  12        3.00        5.31      5.84 o 
                                                 
