# Supplementary material for: Crystal structures of two isomeric 2-aryl-3-phenyl-1,3-thia­zepan-4-ones
Source: Acta Crystallogr E Crystallogr Commun. 2019 Jul 26;75(Pt 8):1270–3. doi: 10.1107/S2056989019010429 (PMC6690465; doi:10.1107/S2056989019010429)
Supplement: Supplementary file 5 [file e-75-01270-2sup6.mol]

ljs51.mol
  ChemDraw07051910012D

 25 28  0  0  0  0  0  0  0  0999 V2000
   -2.2457    0.2022    0.0000 C   0  0  0  0  0  0  0  0  0  0  0  0
   -2.4212   -0.6039    0.0000 C   0  0  0  0  0  0  0  0  0  0  0  0
   -1.9004   -1.2438    0.0000 C   0  0  0  0  0  0  0  0  0  0  0  0
   -1.0754   -1.2355    0.0000 S   0  0  0  0  0  0  0  0  0  0  0  0
   -0.5676   -0.5854    0.0000 C   0  0  0  0  0  0  0  0  0  0  0  0
   -0.7592    0.2171    0.0000 N   0  0  0  0  0  0  0  0  0  0  0  0
   -1.5060    0.5676    0.0000 C   0  0  0  0  0  0  0  0  0  0  0  0
   -1.5143    1.3925    0.0000 O   0  0  0  0  0  0  0  0  0  0  0  0
   -0.1194    0.7379    0.0000 C   0  0  0  0  0  0  0  0  0  0  0  0
    0.2386   -0.7609    0.0000 C   0  0  0  0  0  0  0  0  0  0  0  0
   -3.2120   -0.3687    0.0000 C   0  0  0  0  0  0  0  0  0  0  0  0
   -3.0203   -1.1711    0.0000 C   0  0  0  0  0  0  0  0  0  0  0  0
    0.6516    0.4442    0.0000 C   0  0  0  0  0  0  0  0  0  0  0  0
    1.2914    0.9650    0.0000 C   0  0  0  0  0  0  0  0  0  0  0  0
    1.1603    1.7795    0.0000 C   0  0  0  0  0  0  0  0  0  0  0  0
    0.3893    2.0732    0.0000 C   0  0  0  0  0  0  0  0  0  0  0  0
   -0.2505    1.5524    0.0000 C   0  0  0  0  0  0  0  0  0  0  0  0
    0.4896   -1.5467    0.0000 C   0  0  0  0  0  0  0  0  0  0  0  0
    1.2957   -1.7222    0.0000 C   0  0  0  0  0  0  0  0  0  0  0  0
    1.8508   -1.1119    0.0000 C   0  0  0  0  0  0  0  0  0  0  0  0
    1.5997   -0.3260    0.0000 C   0  0  0  0  0  0  0  0  0  0  0  0
    0.7936   -0.1505    0.0000 C   0  0  0  0  0  0  0  0  0  0  0  0
    2.6569   -1.2874    0.0000 N   0  3  0  0  0  0  0  0  0  0  0  0
    2.9080   -2.0732    0.0000 O   0  0  0  0  0  0  0  0  0  0  0  0
    3.2120   -0.6770    0.0000 O   0  5  0  0  0  0  0  0  0  0  0  0
 23 24  2  0      
 23 25  1  0      
 20 23  1  0      
  1  2  1  0      
  2  3  1  0      
  3  4  1  0      
  4  5  1  0      
  5  6  1  0      
  6  7  1  0      
  7  1  1  0      
  7  8  2  0      
  6  9  1  0      
  5 10  1  0      
  2 11  1  0      
 11 12  1  0      
 12  2  1  0      
  9 13  2  0      
 13 14  1  0      
 14 15  2  0      
 15 16  1  0      
 16 17  2  0      
 17  9  1  0      
 10 18  2  0      
 18 19  1  0      
 19 20  2  0      
 20 21  1  0      
 21 22  2  0      
 22 10  1  0      
M  CHG  2  23   1  25  -1
M  STY  1   1 SUP
M  SLB  1   1   1
M  SAL   1  3  23  24  25
M  SBL   1  1   3
M  SMT   1 NO2
M  SBV   1   3   -0.8061    0.1755
M  END
